# Supplementary material for: Data set for comparison of cellular dynamics between human AAVS1 locus-modified and wild-type cells
Source: Data Brief. 2016 Jan 28;6:793–8. doi: 10.1016/j.dib.2015.12.053 (PMC4749938; doi:10.1016/j.dib.2015.12.053)
Supplement: Supplementary file 2 — Supplementary material [file mmc2.zip]

Archive with 9 entries (9 files):
- Supplementary Data 1.txt
- Supplementary Data 2.txt
- Supplementary Data 3.txt
- Supplementary Data 4.txt
- Supplementary Figure 1.tif
- Supplementary Figure 2.tif
- Supplementary Figure 3.tif
- Supplementary Figure 4.tif
- Supplemental information_mizutani.doc
