# Supplementary material for: Data set for comparison of cellular dynamics between human AAVS1 locus-modified and wild-type cells
Source: Data Brief. 2016 Jan 28;6:793–8. doi: 10.1016/j.dib.2015.12.053 (PMC4749938; doi:10.1016/j.dib.2015.12.053)
Supplement: Supplementary file 2 — Supplementary material [file mmc2.zip › Supplementary Data 1.txt]

  <particle nSpots="4">
    <detection t="0" x="959.0" y="54.0" z="0.0" />
    <detection t="1" x="959.0" y="52.0" z="0.0" />
    <detection t="2" x="959.0" y="53.0" z="0.0" />
    <detection t="3" x="959.0" y="52.0" z="0.0" />
  </particle>
  <particle nSpots="6">
    <detection t="0" x="923.0" y="39.0" z="0.0" />
    <detection t="1" x="922.0" y="36.0" z="0.0" />
    <detection t="2" x="920.0" y="35.0" z="0.0" />
    <detection t="3" x="920.0" y="33.0" z="0.0" />
    <detection t="4" x="917.0" y="35.0" z="0.0" />
    <detection t="5" x="913.0" y="36.0" z="0.0" />
  </particle>
  <particle nSpots="2">
    <detection t="0" x="813.0" y="40.0" z="0.0" />
    <detection t="1" x="817.0" y="35.0" z="0.0" />
  </particle>
  <particle nSpots="2">
    <detection t="0" x="774.0" y="29.0" z="0.0" />
    <detection t="1" x="770.0" y="33.0" z="0.0" />
  </particle>
  <particle nSpots="13">
    <detection t="0" x="894.0" y="34.0" z="0.0" />
    <detection t="1" x="894.0" y="32.0" z="0.0" />
    <detection t="2" x="892.0" y="31.0" z="0.0" />
    <detection t="3" x="890.0" y="28.0" z="0.0" />
    <detection t="4" x="882.0" y="23.0" z="0.0" />
    <detection t="5" x="880.0" y="16.0" z="0.0" />
    <detection t="6" x="875.0" y="16.0" z="0.0" />
    <detection t="7" x="869.0" y="15.0" z="0.0" />
    <detection t="8" x="861.0" y="11.0" z="0.0" />
    <detection t="9" x="862.0" y="5.0" z="0.0" />
    <detection t="10" x="862.0" y="0.0" z="0.0" />
    <detection t="11" x="860.0" y="0.0" z="0.0" />
    <detection t="12" x="858.0" y="7.0" z="0.0" />
  </particle>
  <particle nSpots="8">
    <detection t="0" x="840.0" y="16.0" z="0.0" />
    <detection t="1" x="839.0" y="14.0" z="0.0" />
    <detection t="2" x="833.0" y="15.0" z="0.0" />
    <detection t="3" x="827.0" y="14.0" z="0.0" />
    <detection t="4" x="823.0" y="13.0" z="0.0" />
    <detection t="5" x="816.0" y="10.0" z="0.0" />
    <detection t="6" x="813.0" y="12.0" z="0.0" />
    <detection t="7" x="808.0" y="10.0" z="0.0" />
  </particle>
  <particle nSpots="6">
    <detection t="0" x="863.0" y="22.0" z="0.0" />
    <detection t="1" x="862.0" y="23.0" z="0.0" />
    <detection t="2" x="858.0" y="19.0" z="0.0" />
    <detection t="3" x="855.0" y="17.0" z="0.0" />
    <detection t="4" x="851.0" y="17.0" z="0.0" />
    <detection t="5" x="845.0" y="15.0" z="0.0" />
  </particle>
  <particle nSpots="5">
    <detection t="0" x="959.0" y="0.0" z="0.0" />
    <detection t="1" x="959.0" y="0.0" z="0.0" />
    <detection t="2" x="959.0" y="5.0" z="0.0" />
    <detection t="3" x="959.0" y="0.0" z="0.0" />
    <detection t="4" x="959.0" y="0.0" z="0.0" />
  </particle>
  <particle nSpots="4">
    <detection t="0" x="894.0" y="0.0" z="0.0" />
    <detection t="1" x="893.0" y="0.0" z="0.0" />
    <detection t="2" x="891.0" y="0.0" z="0.0" />
    <detection t="3" x="893.0" y="0.0" z="0.0" />
  </particle>
  <particle nSpots="9">
    <detection t="0" x="925.0" y="0.0" z="0.0" />
    <detection t="1" x="922.0" y="0.0" z="0.0" />
    <detection t="2" x="924.0" y="0.0" z="0.0" />
    <detection t="3" x="926.0" y="0.0" z="0.0" />
    <detection t="4" x="925.0" y="0.0" z="0.0" />
    <detection t="5" x="925.0" y="0.0" z="0.0" />
    <detection t="6" x="927.0" y="0.0" z="0.0" />
    <detection t="7" x="925.0" y="0.0" z="0.0" />
    <detection t="8" x="923.0" y="0.0" z="0.0" />
  </particle>
  <particle nSpots="5">
    <detection t="0" x="866.0" y="159.0" z="0.0" />
    <detection t="1" x="864.0" y="158.0" z="0.0" />
    <detection t="2" x="859.0" y="155.0" z="0.0" />
    <detection t="3" x="856.0" y="152.0" z="0.0" />
    <detection t="4" x="853.0" y="152.0" z="0.0" />
  </particle>
  <particle nSpots="11">
    <detection t="0" x="922.0" y="154.0" z="0.0" />
    <detection t="1" x="918.0" y="150.0" z="0.0" />
    <detection t="2" x="917.0" y="147.0" z="0.0" />
    <detection t="3" x="917.0" y="142.0" z="0.0" />
    <detection t="4" x="916.0" y="138.0" z="0.0" />
    <detection t="5" x="917.0" y="135.0" z="0.0" />
    <detection t="6" x="915.0" y="138.0" z="0.0" />
    <detection t="7" x="916.0" y="136.0" z="0.0" />
    <detection t="8" x="914.0" y="136.0" z="0.0" />
    <detection t="9" x="912.0" y="136.0" z="0.0" />
    <detection t="10" x="909.0" y="132.0" z="0.0" />
  </particle>
  <particle nSpots="5">
    <detection t="0" x="959.0" y="148.0" z="0.0" />
    <detection t="1" x="959.0" y="145.0" z="0.0" />
    <detection t="2" x="959.0" y="146.0" z="0.0" />
    <detection t="3" x="959.0" y="144.0" z="0.0" />
    <detection t="4" x="959.0" y="142.0" z="0.0" />
  </particle>
  <particle nSpots="16">
    <detection t="0" x="778.0" y="141.0" z="0.0" />
    <detection t="1" x="773.0" y="143.0" z="0.0" />
    <detection t="2" x="768.0" y="143.0" z="0.0" />
    <detection t="3" x="763.0" y="146.0" z="0.0" />
    <detection t="4" x="756.0" y="148.0" z="0.0" />
    <detection t="5" x="753.0" y="149.0" z="0.0" />
    <detection t="6" x="750.0" y="148.0" z="0.0" />
    <detection t="7" x="749.0" y="150.0" z="0.0" />
    <detection t="8" x="747.0" y="150.0" z="0.0" />
    <detection t="9" x="745.0" y="151.0" z="0.0" />
    <detection t="10" x="742.0" y="152.0" z="0.0" />
    <detection t="11" x="741.0" y="154.0" z="0.0" />
    <detection t="12" x="739.0" y="157.0" z="0.0" />
    <detection t="13" x="735.0" y="159.0" z="0.0" />
    <detection t="14" x="730.0" y="163.0" z="0.0" />
    <detection t="15" x="726.0" y="165.0" z="0.0" />
  </particle>
  <particle nSpots="24">
    <detection t="0" x="901.0" y="122.0" z="0.0" />
    <detection t="1" x="900.0" y="114.0" z="0.0" />
    <detection t="2" x="899.0" y="110.0" z="0.0" />
    <detection t="3" x="898.0" y="107.0" z="0.0" />
    <detection t="4" x="898.0" y="103.0" z="0.0" />
    <detection t="5" x="897.0" y="100.0" z="0.0" />
    <detection t="6" x="897.0" y="98.0" z="0.0" />
    <detection t="7" x="894.0" y="95.0" z="0.0" />
    <detection t="8" x="892.0" y="92.0" z="0.0" />
    <detection t="9" x="891.0" y="91.0" z="0.0" />
    <detection t="10" x="890.0" y="87.0" z="0.0" />
    <detection t="11" x="890.0" y="85.0" z="0.0" />
    <detection t="12" x="889.0" y="82.0" z="0.0" />
    <detection t="13" x="889.0" y="80.0" z="0.0" />
    <detection t="14" x="889.0" y="78.0" z="0.0" />
    <detection t="15" x="889.0" y="76.0" z="0.0" />
    <detection t="16" x="889.0" y="69.0" z="0.0" />
    <detection t="17" x="890.0" y="73.0" z="0.0" />
    <detection t="18" x="889.0" y="69.0" z="0.0" />
    <detection t="19" x="883.0" y="73.0" z="0.0" />
    <detection t="20" x="880.0" y="71.0" z="0.0" />
    <detection t="21" x="874.0" y="64.0" z="0.0" />
    <detection t="22" x="870.0" y="66.0" z="0.0" />
    <detection t="23" x="871.0" y="69.0" z="0.0" />
  </particle>
  <particle nSpots="2">
    <detection t="0" x="855.0" y="122.0" z="0.0" />
    <detection t="1" x="853.0" y="116.0" z="0.0" />
  </particle>
  <particle nSpots="4">
    <detection t="0" x="959.0" y="115.0" z="0.0" />
    <detection t="1" x="959.0" y="113.0" z="0.0" />
    <detection t="2" x="959.0" y="116.0" z="0.0" />
    <detection t="3" x="959.0" y="119.0" z="0.0" />
  </particle>
  <particle nSpots="6">
    <detection t="0" x="824.0" y="115.0" z="0.0" />
    <detection t="1" x="818.0" y="117.0" z="0.0" />
    <detection t="2" x="809.0" y="116.0" z="0.0" />
    <detection t="3" x="810.0" y="115.0" z="0.0" />
    <detection t="4" x="808.0" y="112.0" z="0.0" />
    <detection t="5" x="809.0" y="109.0" z="0.0" />
  </particle>
  <particle nSpots="16">
    <detection t="0" x="793.0" y="98.0" z="0.0" />
    <detection t="1" x="790.0" y="94.0" z="0.0" />
    <detection t="2" x="785.0" y="92.0" z="0.0" />
    <detection t="3" x="782.0" y="91.0" z="0.0" />
    <detection t="4" x="776.0" y="92.0" z="0.0" />
    <detection t="5" x="775.0" y="93.0" z="0.0" />
    <detection t="6" x="772.0" y="93.0" z="0.0" />
    <detection t="7" x="770.0" y="93.0" z="0.0" />
    <detection t="8" x="771.0" y="92.0" z="0.0" />
    <detection t="9" x="771.0" y="91.0" z="0.0" />
    <detection t="10" x="769.0" y="90.0" z="0.0" />
    <detection t="11" x="766.0" y="92.0" z="0.0" />
    <detection t="12" x="766.0" y="93.0" z="0.0" />
    <detection t="13" x="764.0" y="94.0" z="0.0" />
    <detection t="14" x="760.0" y="93.0" z="0.0" />
    <detection t="15" x="753.0" y="97.0" z="0.0" />
  </particle>
  <particle nSpots="8">
    <detection t="0" x="959.0" y="87.0" z="0.0" />
    <detection t="1" x="959.0" y="84.0" z="0.0" />
    <detection t="2" x="959.0" y="88.0" z="0.0" />
    <detection t="3" x="952.0" y="88.0" z="0.0" />
    <detection t="4" x="946.0" y="86.0" z="0.0" />
    <detection t="5" x="945.0" y="85.0" z="0.0" />
    <detection t="6" x="943.0" y="81.0" z="0.0" />
    <detection t="7" x="943.0" y="78.0" z="0.0" />
  </particle>
  <particle nSpots="12">
    <detection t="0" x="816.0" y="83.0" z="0.0" />
    <detection t="1" x="815.0" y="79.0" z="0.0" />
    <detection t="2" x="812.0" y="77.0" z="0.0" />
    <detection t="3" x="810.0" y="75.0" z="0.0" />
    <detection t="4" x="805.0" y="72.0" z="0.0" />
    <detection t="5" x="806.0" y="67.0" z="0.0" />
    <detection t="6" x="804.0" y="68.0" z="0.0" />
    <detection t="7" x="798.0" y="69.0" z="0.0" />
    <detection t="8" x="790.0" y="69.0" z="0.0" />
    <detection t="9" x="782.0" y="67.0" z="0.0" />
    <detection t="10" x="774.0" y="66.0" z="0.0" />
    <detection t="11" x="769.0" y="67.0" z="0.0" />
  </particle>
  <particle nSpots="50">
    <detection t="0" x="876.0" y="80.0" z="0.0" />
    <detection t="1" x="872.0" y="80.0" z="0.0" />
    <detection t="2" x="872.0" y="79.0" z="0.0" />
    <detection t="3" x="869.0" y="78.0" z="0.0" />
    <detection t="4" x="868.0" y="79.0" z="0.0" />
    <detection t="5" x="869.0" y="80.0" z="0.0" />
    <detection t="6" x="868.0" y="78.0" z="0.0" />
    <detection t="7" x="866.0" y="77.0" z="0.0" />
    <detection t="8" x="863.0" y="76.0" z="0.0" />
    <detection t="9" x="861.0" y="77.0" z="0.0" />
    <detection t="10" x="861.0" y="75.0" z="0.0" />
    <detection t="11" x="859.0" y="76.0" z="0.0" />
    <detection t="12" x="860.0" y="74.0" z="0.0" />
    <detection t="13" x="861.0" y="70.0" z="0.0" />
    <detection t="14" x="860.0" y="70.0" z="0.0" />
    <detection t="15" x="857.0" y="70.0" z="0.0" />
    <detection t="16" x="854.0" y="69.0" z="0.0" />
    <detection t="17" x="856.0" y="66.0" z="0.0" />
    <detection t="18" x="856.0" y="62.0" z="0.0" />
    <detection t="19" x="854.0" y="61.0" z="0.0" />
    <detection t="20" x="853.0" y="63.0" z="0.0" />
    <detection t="21" x="851.0" y="65.0" z="0.0" />
    <detection t="22" x="848.0" y="63.0" z="0.0" />
    <detection t="23" x="845.0" y="63.0" z="0.0" />
    <detection t="24" x="845.0" y="63.0" z="0.0" />
    <detection t="25" x="845.0" y="61.0" z="0.0" />
    <detection t="26" x="846.0" y="63.0" z="0.0" />
    <detection t="27" x="849.0" y="65.0" z="0.0" />
    <detection t="28" x="842.0" y="64.0" z="0.0" />
    <detection t="29" x="843.0" y="65.0" z="0.0" />
    <detection t="30" x="839.0" y="62.0" z="0.0" />
    <detection t="31" x="834.0" y="62.0" z="0.0" />
    <detection t="32" x="831.0" y="65.0" z="0.0" />
    <detection t="33" x="831.0" y="66.0" z="0.0" />
    <detection t="34" x="830.0" y="68.0" z="0.0" />
    <detection t="35" x="828.0" y="67.0" z="0.0" />
    <detection t="36" x="829.0" y="67.0" z="0.0" />
    <detection t="37" x="826.0" y="66.0" z="0.0" />
    <detection t="38" x="823.0" y="66.0" z="0.0" />
    <detection t="39" x="819.0" y="65.0" z="0.0" />
    <detection t="40" x="821.0" y="68.0" z="0.0" />
    <detection t="41" x="818.0" y="67.0" z="0.0" />
    <detection t="42" x="815.0" y="66.0" z="0.0" />
    <detection t="43" x="814.0" y="67.0" z="0.0" />
    <detection t="44" x="814.0" y="68.0" z="0.0" />
    <detection t="45" x="808.0" y="71.0" z="0.0" />
    <detection t="46" x="808.0" y="71.0" z="0.0" />
    <detection t="47" x="806.0" y="72.0" z="0.0" />
    <detection t="48" x="805.0" y="70.0" z="0.0" />
    <detection t="49" x="806.0" y="69.0" z="0.0" />
  </particle>
  <particle nSpots="52">
    <detection t="0" x="913.0" y="76.0" z="0.0" />
    <detection t="1" x="908.0" y="74.0" z="0.0" />
    <detection t="2" x="907.0" y="72.0" z="0.0" />
    <detection t="3" x="906.0" y="70.0" z="0.0" />
    <detection t="4" x="903.0" y="68.0" z="0.0" />
    <detection t="5" x="904.0" y="65.0" z="0.0" />
    <detection t="6" x="902.0" y="61.0" z="0.0" />
    <detection t="7" x="899.0" y="56.0" z="0.0" />
    <detection t="8" x="898.0" y="55.0" z="0.0" />
    <detection t="9" x="897.0" y="52.0" z="0.0" />
    <detection t="10" x="895.0" y="50.0" z="0.0" />
    <detection t="11" x="894.0" y="48.0" z="0.0" />
    <detection t="12" x="896.0" y="43.0" z="0.0" />
    <detection t="13" x="897.0" y="39.0" z="0.0" />
    <detection t="14" x="897.0" y="39.0" z="0.0" />
    <detection t="15" x="897.0" y="38.0" z="0.0" />
    <detection t="16" x="897.0" y="34.0" z="0.0" />
    <detection t="17" x="894.0" y="32.0" z="0.0" />
    <detection t="18" x="890.0" y="30.0" z="0.0" />
    <detection t="19" x="883.0" y="30.0" z="0.0" />
    <detection t="20" x="879.0" y="31.0" z="0.0" />
    <detection t="21" x="878.0" y="33.0" z="0.0" />
    <detection t="22" x="878.0" y="35.0" z="0.0" />
    <detection t="23" x="874.0" y="39.0" z="0.0" />
    <detection t="24" x="872.0" y="46.0" z="0.0" />
    <detection t="25" x="870.0" y="49.0" z="0.0" />
    <detection t="26" x="867.0" y="56.0" z="0.0" />
    <detection t="27" x="865.0" y="64.0" z="0.0" />
    <detection t="28" x="865.0" y="67.0" z="0.0" />
    <detection t="29" x="868.0" y="71.0" z="0.0" />
    <detection t="30" x="864.0" y="75.0" z="0.0" />
    <detection t="31" x="863.0" y="79.0" z="0.0" />
    <detection t="32" x="861.0" y="84.0" z="0.0" />
    <detection t="33" x="860.0" y="87.0" z="0.0" />
    <detection t="34" x="859.0" y="88.0" z="0.0" />
    <detection t="35" x="858.0" y="88.0" z="0.0" />
    <detection t="36" x="859.0" y="86.0" z="0.0" />
    <detection t="37" x="860.0" y="84.0" z="0.0" />
    <detection t="38" x="859.0" y="80.0" z="0.0" />
    <detection t="39" x="856.0" y="83.0" z="0.0" />
    <detection t="40" x="855.0" y="81.0" z="0.0" />
    <detection t="41" x="855.0" y="84.0" z="0.0" />
    <detection t="42" x="856.0" y="82.0" z="0.0" />
    <detection t="43" x="854.0" y="83.0" z="0.0" />
    <detection t="44" x="852.0" y="85.0" z="0.0" />
    <detection t="45" x="850.0" y="85.0" z="0.0" />
    <detection t="46" x="849.0" y="85.0" z="0.0" />
    <detection t="47" x="849.0" y="87.0" z="0.0" />
    <detection t="48" x="846.0" y="89.0" z="0.0" />
    <detection t="49" x="846.0" y="91.0" z="0.0" />
    <detection t="50" x="844.0" y="92.0" z="0.0" />
    <detection t="51" x="842.0" y="95.0" z="0.0" />
  </particle>
  <particle nSpots="21">
    <detection t="0" x="865.0" y="58.0" z="0.0" />
    <detection t="1" x="866.0" y="54.0" z="0.0" />
    <detection t="2" x="863.0" y="53.0" z="0.0" />
    <detection t="3" x="867.0" y="51.0" z="0.0" />
    <detection t="4" x="865.0" y="50.0" z="0.0" />
    <detection t="5" x="864.0" y="49.0" z="0.0" />
    <detection t="6" x="859.0" y="49.0" z="0.0" />
    <detection t="7" x="857.0" y="50.0" z="0.0" />
    <detection t="8" x="857.0" y="49.0" z="0.0" />
    <detection t="9" x="854.0" y="46.0" z="0.0" />
    <detection t="10" x="853.0" y="45.0" z="0.0" />
    <detection t="11" x="852.0" y="47.0" z="0.0" />
    <detection t="12" x="850.0" y="47.0" z="0.0" />
    <detection t="13" x="847.0" y="45.0" z="0.0" />
    <detection t="14" x="843.0" y="44.0" z="0.0" />
    <detection t="15" x="841.0" y="43.0" z="0.0" />
    <detection t="16" x="840.0" y="44.0" z="0.0" />
    <detection t="17" x="842.0" y="40.0" z="0.0" />
    <detection t="18" x="835.0" y="37.0" z="0.0" />
    <detection t="19" x="837.0" y="36.0" z="0.0" />
    <detection t="20" x="843.0" y="42.0" z="0.0" />
  </particle>
  <particle nSpots="7">
    <detection t="0" x="934.0" y="550.0" z="0.0" />
    <detection t="1" x="930.0" y="551.0" z="0.0" />
    <detection t="2" x="927.0" y="551.0" z="0.0" />
    <detection t="3" x="931.0" y="550.0" z="0.0" />
    <detection t="4" x="932.0" y="549.0" z="0.0" />
    <detection t="5" x="928.0" y="549.0" z="0.0" />
    <detection t="6" x="925.0" y="549.0" z="0.0" />
  </particle>
  <particle nSpots="11">
    <detection t="0" x="810.0" y="540.0" z="0.0" />
    <detection t="1" x="807.0" y="544.0" z="0.0" />
    <detection t="2" x="809.0" y="544.0" z="0.0" />
    <detection t="3" x="810.0" y="535.0" z="0.0" />
    <detection t="4" x="811.0" y="529.0" z="0.0" />
    <detection t="5" x="807.0" y="532.0" z="0.0" />
    <detection t="6" x="810.0" y="533.0" z="0.0" />
    <detection t="7" x="810.0" y="529.0" z="0.0" />
    <detection t="8" x="805.0" y="525.0" z="0.0" />
    <detection t="9" x="801.0" y="525.0" z="0.0" />
    <detection t="10" x="798.0" y="521.0" z="0.0" />
  </particle>
  <particle nSpots="4">
    <detection t="0" x="871.0" y="557.0" z="0.0" />
    <detection t="1" x="869.0" y="552.0" z="0.0" />
    <detection t="2" x="869.0" y="545.0" z="0.0" />
    <detection t="3" x="869.0" y="543.0" z="0.0" />
  </particle>
  <particle nSpots="6">
    <detection t="0" x="787.0" y="553.0" z="0.0" />
    <detection t="1" x="784.0" y="548.0" z="0.0" />
    <detection t="2" x="781.0" y="545.0" z="0.0" />
    <detection t="3" x="780.0" y="542.0" z="0.0" />
    <detection t="4" x="779.0" y="540.0" z="0.0" />
    <detection t="5" x="779.0" y="542.0" z="0.0" />
  </particle>
  <particle nSpots="3">
    <detection t="0" x="858.0" y="527.0" z="0.0" />
    <detection t="1" x="861.0" y="523.0" z="0.0" />
    <detection t="2" x="858.0" y="526.0" z="0.0" />
  </particle>
  <particle nSpots="7">
    <detection t="0" x="779.0" y="519.0" z="0.0" />
    <detection t="1" x="775.0" y="519.0" z="0.0" />
    <detection t="2" x="774.0" y="518.0" z="0.0" />
    <detection t="3" x="773.0" y="512.0" z="0.0" />
    <detection t="4" x="771.0" y="510.0" z="0.0" />
    <detection t="5" x="770.0" y="512.0" z="0.0" />
    <detection t="6" x="767.0" y="509.0" z="0.0" />
  </particle>
  <particle nSpots="3">
    <detection t="0" x="885.0" y="533.0" z="0.0" />
    <detection t="1" x="882.0" y="533.0" z="0.0" />
    <detection t="2" x="888.0" y="527.0" z="0.0" />
  </particle>
  <particle nSpots="15">
    <detection t="0" x="826.0" y="597.0" z="0.0" />
    <detection t="1" x="820.0" y="598.0" z="0.0" />
    <detection t="2" x="818.0" y="600.0" z="0.0" />
    <detection t="3" x="818.0" y="602.0" z="0.0" />
    <detection t="4" x="817.0" y="599.0" z="0.0" />
    <detection t="5" x="818.0" y="597.0" z="0.0" />
    <detection t="6" x="812.0" y="598.0" z="0.0" />
    <detection t="7" x="814.0" y="602.0" z="0.0" />
    <detection t="8" x="811.0" y="607.0" z="0.0" />
    <detection t="9" x="811.0" y="605.0" z="0.0" />
    <detection t="10" x="808.0" y="604.0" z="0.0" />
    <detection t="11" x="803.0" y="607.0" z="0.0" />
    <detection t="12" x="803.0" y="605.0" z="0.0" />
    <detection t="13" x="803.0" y="607.0" z="0.0" />
    <detection t="14" x="802.0" y="610.0" z="0.0" />
  </particle>
  <particle nSpots="46">
    <detection t="0" x="855.0" y="591.0" z="0.0" />
    <detection t="1" x="855.0" y="592.0" z="0.0" />
    <detection t="2" x="856.0" y="592.0" z="0.0" />
    <detection t="3" x="855.0" y="590.0" z="0.0" />
    <detection t="4" x="853.0" y="588.0" z="0.0" />
    <detection t="5" x="851.0" y="588.0" z="0.0" />
    <detection t="6" x="850.0" y="588.0" z="0.0" />
    <detection t="7" x="851.0" y="588.0" z="0.0" />
    <detection t="8" x="851.0" y="591.0" z="0.0" />
    <detection t="9" x="850.0" y="590.0" z="0.0" />
    <detection t="10" x="848.0" y="591.0" z="0.0" />
    <detection t="11" x="847.0" y="590.0" z="0.0" />
    <detection t="12" x="840.0" y="590.0" z="0.0" />
    <detection t="13" x="833.0" y="595.0" z="0.0" />
    <detection t="14" x="830.0" y="598.0" z="0.0" />
    <detection t="15" x="825.0" y="603.0" z="0.0" />
    <detection t="16" x="827.0" y="600.0" z="0.0" />
    <detection t="17" x="825.0" y="601.0" z="0.0" />
    <detection t="18" x="822.0" y="604.0" z="0.0" />
    <detection t="19" x="822.0" y="602.0" z="0.0" />
    <detection t="20" x="821.0" y="601.0" z="0.0" />
    <detection t="21" x="820.0" y="596.0" z="0.0" />
    <detection t="22" x="820.0" y="590.0" z="0.0" />
    <detection t="23" x="817.0" y="590.0" z="0.0" />
    <detection t="24" x="815.0" y="588.0" z="0.0" />
    <detection t="25" x="815.0" y="587.0" z="0.0" />
    <detection t="26" x="814.0" y="586.0" z="0.0" />
    <detection t="27" x="812.0" y="584.0" z="0.0" />
    <detection t="28" x="811.0" y="585.0" z="0.0" />
    <detection t="29" x="809.0" y="584.0" z="0.0" />
    <detection t="30" x="806.0" y="587.0" z="0.0" />
    <detection t="31" x="803.0" y="590.0" z="0.0" />
    <detection t="32" x="801.0" y="591.0" z="0.0" />
    <detection t="33" x="801.0" y="590.0" z="0.0" />
    <detection t="34" x="800.0" y="590.0" z="0.0" />
    <detection t="35" x="797.0" y="591.0" z="0.0" />
    <detection t="36" x="794.0" y="590.0" z="0.0" />
    <detection t="37" x="793.0" y="588.0" z="0.0" />
    <detection t="38" x="791.0" y="589.0" z="0.0" />
    <detection t="39" x="791.0" y="590.0" z="0.0" />
    <detection t="40" x="793.0" y="590.0" z="0.0" />
    <detection t="41" x="794.0" y="588.0" z="0.0" />
    <detection t="42" x="794.0" y="588.0" z="0.0" />
    <detection t="43" x="795.0" y="587.0" z="0.0" />
    <detection t="44" x="789.0" y="584.0" z="0.0" />
    <detection t="45" x="780.0" y="588.0" z="0.0" />
  </particle>
  <particle nSpots="16">
    <detection t="0" x="907.0" y="606.0" z="0.0" />
    <detection t="1" x="902.0" y="613.0" z="0.0" />
    <detection t="2" x="900.0" y="609.0" z="0.0" />
    <detection t="3" x="902.0" y="604.0" z="0.0" />
    <detection t="4" x="906.0" y="598.0" z="0.0" />
    <detection t="5" x="909.0" y="596.0" z="0.0" />
    <detection t="6" x="909.0" y="595.0" z="0.0" />
    <detection t="7" x="912.0" y="595.0" z="0.0" />
    <detection t="8" x="910.0" y="596.0" z="0.0" />
    <detection t="9" x="909.0" y="594.0" z="0.0" />
    <detection t="10" x="906.0" y="596.0" z="0.0" />
    <detection t="11" x="907.0" y="595.0" z="0.0" />
    <detection t="12" x="904.0" y="595.0" z="0.0" />
    <detection t="13" x="904.0" y="594.0" z="0.0" />
    <detection t="14" x="896.0" y="592.0" z="0.0" />
    <detection t="15" x="894.0" y="596.0" z="0.0" />
  </particle>
  <particle nSpots="10">
    <detection t="0" x="942.0" y="597.0" z="0.0" />
    <detection t="1" x="940.0" y="599.0" z="0.0" />
    <detection t="2" x="939.0" y="596.0" z="0.0" />
    <detection t="3" x="939.0" y="602.0" z="0.0" />
    <detection t="4" x="936.0" y="598.0" z="0.0" />
    <detection t="5" x="935.0" y="598.0" z="0.0" />
    <detection t="6" x="933.0" y="597.0" z="0.0" />
    <detection t="7" x="932.0" y="596.0" z="0.0" />
    <detection t="8" x="929.0" y="596.0" z="0.0" />
    <detection t="9" x="931.0" y="594.0" z="0.0" />
  </particle>
  <particle nSpots="3">
    <detection t="0" x="829.0" y="567.0" z="0.0" />
    <detection t="1" x="829.0" y="566.0" z="0.0" />
    <detection t="2" x="834.0" y="566.0" z="0.0" />
  </particle>
  <particle nSpots="3">
    <detection t="0" x="775.0" y="575.0" z="0.0" />
    <detection t="1" x="773.0" y="578.0" z="0.0" />
    <detection t="2" x="771.0" y="582.0" z="0.0" />
  </particle>
  <particle nSpots="13">
    <detection t="0" x="912.0" y="567.0" z="0.0" />
    <detection t="1" x="907.0" y="568.0" z="0.0" />
    <detection t="2" x="902.0" y="569.0" z="0.0" />
    <detection t="3" x="902.0" y="567.0" z="0.0" />
    <detection t="4" x="898.0" y="563.0" z="0.0" />
    <detection t="5" x="892.0" y="562.0" z="0.0" />
    <detection t="6" x="889.0" y="560.0" z="0.0" />
    <detection t="7" x="888.0" y="556.0" z="0.0" />
    <detection t="8" x="893.0" y="551.0" z="0.0" />
    <detection t="9" x="891.0" y="544.0" z="0.0" />
    <detection t="10" x="890.0" y="548.0" z="0.0" />
    <detection t="11" x="884.0" y="554.0" z="0.0" />
    <detection t="12" x="891.0" y="548.0" z="0.0" />
  </particle>
  <particle nSpots="21">
    <detection t="0" x="902.0" y="648.0" z="0.0" />
    <detection t="1" x="898.0" y="648.0" z="0.0" />
    <detection t="2" x="899.0" y="648.0" z="0.0" />
    <detection t="3" x="898.0" y="646.0" z="0.0" />
    <detection t="4" x="901.0" y="645.0" z="0.0" />
    <detection t="5" x="899.0" y="640.0" z="0.0" />
    <detection t="6" x="898.0" y="638.0" z="0.0" />
    <detection t="7" x="902.0" y="643.0" z="0.0" />
    <detection t="8" x="899.0" y="643.0" z="0.0" />
    <detection t="9" x="894.0" y="639.0" z="0.0" />
    <detection t="10" x="890.0" y="639.0" z="0.0" />
    <detection t="11" x="892.0" y="638.0" z="0.0" />
    <detection t="12" x="892.0" y="638.0" z="0.0" />
    <detection t="13" x="891.0" y="638.0" z="0.0" />
    <detection t="14" x="889.0" y="641.0" z="0.0" />
    <detection t="15" x="887.0" y="641.0" z="0.0" />
    <detection t="16" x="887.0" y="640.0" z="0.0" />
    <detection t="17" x="880.0" y="635.0" z="0.0" />
    <detection t="18" x="875.0" y="630.0" z="0.0" />
    <detection t="19" x="870.0" y="625.0" z="0.0" />
    <detection t="20" x="871.0" y="622.0" z="0.0" />
  </particle>
  <particle nSpots="3">
    <detection t="0" x="830.0" y="656.0" z="0.0" />
    <detection t="1" x="834.0" y="657.0" z="0.0" />
    <detection t="2" x="835.0" y="659.0" z="0.0" />
  </particle>
  <particle nSpots="25">
    <detection t="0" x="757.0" y="668.0" z="0.0" />
    <detection t="1" x="757.0" y="666.0" z="0.0" />
    <detection t="2" x="756.0" y="666.0" z="0.0" />
    <detection t="3" x="756.0" y="665.0" z="0.0" />
    <detection t="4" x="752.0" y="668.0" z="0.0" />
    <detection t="5" x="750.0" y="667.0" z="0.0" />
    <detection t="6" x="749.0" y="666.0" z="0.0" />
    <detection t="7" x="747.0" y="666.0" z="0.0" />
    <detection t="8" x="748.0" y="661.0" z="0.0" />
    <detection t="9" x="744.0" y="660.0" z="0.0" />
    <detection t="10" x="743.0" y="655.0" z="0.0" />
    <detection t="11" x="738.0" y="654.0" z="0.0" />
    <detection t="12" x="733.0" y="652.0" z="0.0" />
    <detection t="13" x="730.0" y="647.0" z="0.0" />
    <detection t="14" x="729.0" y="645.0" z="0.0" />
    <detection t="15" x="726.0" y="642.0" z="0.0" />
    <detection t="16" x="721.0" y="639.0" z="0.0" />
    <detection t="17" x="716.0" y="631.0" z="0.0" />
    <detection t="18" x="713.0" y="627.0" z="0.0" />
    <detection t="19" x="710.0" y="622.0" z="0.0" />
    <detection t="20" x="707.0" y="619.0" z="0.0" />
    <detection t="21" x="706.0" y="615.0" z="0.0" />
    <detection t="22" x="704.0" y="612.0" z="0.0" />
    <detection t="23" x="701.0" y="612.0" z="0.0" />
    <detection t="24" x="701.0" y="610.0" z="0.0" />
  </particle>
  <particle nSpots="3">
    <detection t="0" x="785.0" y="617.0" z="0.0" />
    <detection t="1" x="785.0" y="615.0" z="0.0" />
    <detection t="2" x="785.0" y="616.0" z="0.0" />
  </particle>
  <particle nSpots="3">
    <detection t="0" x="948.0" y="622.0" z="0.0" />
    <detection t="1" x="948.0" y="624.0" z="0.0" />
    <detection t="2" x="948.0" y="625.0" z="0.0" />
  </particle>
  <particle nSpots="10">
    <detection t="0" x="862.0" y="624.0" z="0.0" />
    <detection t="1" x="860.0" y="623.0" z="0.0" />
    <detection t="2" x="859.0" y="622.0" z="0.0" />
    <detection t="3" x="859.0" y="622.0" z="0.0" />
    <detection t="4" x="857.0" y="621.0" z="0.0" />
    <detection t="5" x="857.0" y="621.0" z="0.0" />
    <detection t="6" x="856.0" y="621.0" z="0.0" />
    <detection t="7" x="857.0" y="620.0" z="0.0" />
    <detection t="8" x="852.0" y="623.0" z="0.0" />
    <detection t="9" x="844.0" y="627.0" z="0.0" />
  </particle>
  <particle nSpots="6">
    <detection t="0" x="824.0" y="626.0" z="0.0" />
    <detection t="1" x="825.0" y="627.0" z="0.0" />
    <detection t="2" x="825.0" y="627.0" z="0.0" />
    <detection t="3" x="824.0" y="622.0" z="0.0" />
    <detection t="4" x="816.0" y="617.0" z="0.0" />
    <detection t="5" x="818.0" y="621.0" z="0.0" />
  </particle>
  <particle nSpots="2">
    <detection t="0" x="795.0" y="690.0" z="0.0" />
    <detection t="1" x="790.0" y="693.0" z="0.0" />
  </particle>
  <particle nSpots="18">
    <detection t="0" x="910.0" y="693.0" z="0.0" />
    <detection t="1" x="910.0" y="692.0" z="0.0" />
    <detection t="2" x="907.0" y="688.0" z="0.0" />
    <detection t="3" x="902.0" y="686.0" z="0.0" />
    <detection t="4" x="901.0" y="687.0" z="0.0" />
    <detection t="5" x="898.0" y="686.0" z="0.0" />
    <detection t="6" x="897.0" y="686.0" z="0.0" />
    <detection t="7" x="897.0" y="685.0" z="0.0" />
    <detection t="8" x="897.0" y="685.0" z="0.0" />
    <detection t="9" x="897.0" y="683.0" z="0.0" />
    <detection t="10" x="897.0" y="682.0" z="0.0" />
    <detection t="11" x="896.0" y="680.0" z="0.0" />
    <detection t="12" x="894.0" y="681.0" z="0.0" />
    <detection t="13" x="891.0" y="682.0" z="0.0" />
    <detection t="14" x="891.0" y="684.0" z="0.0" />
    <detection t="15" x="900.0" y="681.0" z="0.0" />
    <detection t="16" x="895.0" y="684.0" z="0.0" />
    <detection t="17" x="899.0" y="680.0" z="0.0" />
  </particle>
  <particle nSpots="15">
    <detection t="0" x="928.0" y="713.0" z="0.0" />
    <detection t="1" x="928.0" y="719.0" z="0.0" />
    <detection t="2" x="925.0" y="713.0" z="0.0" />
    <detection t="3" x="921.0" y="709.0" z="0.0" />
    <detection t="4" x="922.0" y="707.0" z="0.0" />
    <detection t="5" x="922.0" y="709.0" z="0.0" />
    <detection t="6" x="922.0" y="711.0" z="0.0" />
    <detection t="7" x="923.0" y="708.0" z="0.0" />
    <detection t="8" x="922.0" y="709.0" z="0.0" />
    <detection t="9" x="924.0" y="706.0" z="0.0" />
    <detection t="10" x="925.0" y="706.0" z="0.0" />
    <detection t="11" x="928.0" y="706.0" z="0.0" />
    <detection t="12" x="930.0" y="706.0" z="0.0" />
    <detection t="13" x="930.0" y="704.0" z="0.0" />
    <detection t="14" x="932.0" y="702.0" z="0.0" />
  </particle>
  <particle nSpots="2">
    <detection t="0" x="763.0" y="719.0" z="0.0" />
    <detection t="1" x="763.0" y="719.0" z="0.0" />
  </particle>
  <particle nSpots="2">
    <detection t="0" x="848.0" y="674.0" z="0.0" />
    <detection t="1" x="845.0" y="674.0" z="0.0" />
  </particle>
  <particle nSpots="11">
    <detection t="0" x="948.0" y="686.0" z="0.0" />
    <detection t="1" x="949.0" y="686.0" z="0.0" />
    <detection t="2" x="952.0" y="686.0" z="0.0" />
    <detection t="3" x="959.0" y="683.0" z="0.0" />
    <detection t="4" x="953.0" y="681.0" z="0.0" />
    <detection t="5" x="948.0" y="679.0" z="0.0" />
    <detection t="6" x="946.0" y="680.0" z="0.0" />
    <detection t="7" x="946.0" y="678.0" z="0.0" />
    <detection t="8" x="947.0" y="681.0" z="0.0" />
    <detection t="9" x="946.0" y="679.0" z="0.0" />
    <detection t="10" x="941.0" y="677.0" z="0.0" />
  </particle>
  <particle nSpots="19">
    <detection t="0" x="832.0" y="689.0" z="0.0" />
    <detection t="1" x="829.0" y="689.0" z="0.0" />
    <detection t="2" x="823.0" y="693.0" z="0.0" />
    <detection t="3" x="825.0" y="690.0" z="0.0" />
    <detection t="4" x="820.0" y="695.0" z="0.0" />
    <detection t="5" x="820.0" y="694.0" z="0.0" />
    <detection t="6" x="819.0" y="692.0" z="0.0" />
    <detection t="7" x="818.0" y="692.0" z="0.0" />
    <detection t="8" x="813.0" y="695.0" z="0.0" />
    <detection t="9" x="811.0" y="696.0" z="0.0" />
    <detection t="10" x="809.0" y="697.0" z="0.0" />
    <detection t="11" x="804.0" y="700.0" z="0.0" />
    <detection t="12" x="801.0" y="700.0" z="0.0" />
    <detection t="13" x="796.0" y="702.0" z="0.0" />
    <detection t="14" x="792.0" y="702.0" z="0.0" />
    <detection t="15" x="788.0" y="702.0" z="0.0" />
    <detection t="16" x="785.0" y="702.0" z="0.0" />
    <detection t="17" x="784.0" y="703.0" z="0.0" />
    <detection t="18" x="777.0" y="705.0" z="0.0" />
  </particle>
  <particle nSpots="3">
    <detection t="0" x="863.0" y="719.0" z="0.0" />
    <detection t="1" x="863.0" y="719.0" z="0.0" />
    <detection t="2" x="864.0" y="719.0" z="0.0" />
  </particle>
  <particle nSpots="17">
    <detection t="0" x="899.0" y="175.0" z="0.0" />
    <detection t="1" x="897.0" y="171.0" z="0.0" />
    <detection t="2" x="896.0" y="172.0" z="0.0" />
    <detection t="3" x="895.0" y="172.0" z="0.0" />
    <detection t="4" x="894.0" y="170.0" z="0.0" />
    <detection t="5" x="894.0" y="170.0" z="0.0" />
    <detection t="6" x="893.0" y="170.0" z="0.0" />
    <detection t="7" x="891.0" y="168.0" z="0.0" />
    <detection t="8" x="889.0" y="167.0" z="0.0" />
    <detection t="9" x="886.0" y="166.0" z="0.0" />
    <detection t="10" x="884.0" y="162.0" z="0.0" />
    <detection t="11" x="882.0" y="165.0" z="0.0" />
    <detection t="12" x="880.0" y="167.0" z="0.0" />
    <detection t="13" x="878.0" y="167.0" z="0.0" />
    <detection t="14" x="875.0" y="167.0" z="0.0" />
    <detection t="15" x="874.0" y="169.0" z="0.0" />
    <detection t="16" x="872.0" y="168.0" z="0.0" />
  </particle>
  <particle nSpots="3">
    <detection t="0" x="832.0" y="160.0" z="0.0" />
    <detection t="1" x="832.0" y="160.0" z="0.0" />
    <detection t="2" x="829.0" y="160.0" z="0.0" />
  </particle>
  <particle nSpots="21">
    <detection t="0" x="939.0" y="177.0" z="0.0" />
    <detection t="1" x="938.0" y="173.0" z="0.0" />
    <detection t="2" x="937.0" y="173.0" z="0.0" />
    <detection t="3" x="938.0" y="173.0" z="0.0" />
    <detection t="4" x="937.0" y="169.0" z="0.0" />
    <detection t="5" x="936.0" y="168.0" z="0.0" />
    <detection t="6" x="937.0" y="167.0" z="0.0" />
    <detection t="7" x="937.0" y="165.0" z="0.0" />
    <detection t="8" x="937.0" y="163.0" z="0.0" />
    <detection t="9" x="935.0" y="163.0" z="0.0" />
    <detection t="10" x="935.0" y="162.0" z="0.0" />
    <detection t="11" x="930.0" y="161.0" z="0.0" />
    <detection t="12" x="928.0" y="159.0" z="0.0" />
    <detection t="13" x="927.0" y="158.0" z="0.0" />
    <detection t="14" x="926.0" y="157.0" z="0.0" />
    <detection t="15" x="926.0" y="155.0" z="0.0" />
    <detection t="16" x="926.0" y="153.0" z="0.0" />
    <detection t="17" x="929.0" y="148.0" z="0.0" />
    <detection t="18" x="929.0" y="150.0" z="0.0" />
    <detection t="19" x="931.0" y="148.0" z="0.0" />
    <detection t="20" x="929.0" y="147.0" z="0.0" />
  </particle>
  <particle nSpots="2">
    <detection t="0" x="820.0" y="177.0" z="0.0" />
    <detection t="1" x="817.0" y="174.0" z="0.0" />
  </particle>
  <particle nSpots="4">
    <detection t="0" x="777.0" y="183.0" z="0.0" />
    <detection t="1" x="773.0" y="179.0" z="0.0" />
    <detection t="2" x="770.0" y="174.0" z="0.0" />
    <detection t="3" x="770.0" y="174.0" z="0.0" />
  </particle>
  <particle nSpots="3">
    <detection t="0" x="959.0" y="180.0" z="0.0" />
    <detection t="1" x="959.0" y="179.0" z="0.0" />
    <detection t="2" x="959.0" y="178.0" z="0.0" />
  </particle>
  <particle nSpots="14">
    <detection t="0" x="887.0" y="203.0" z="0.0" />
    <detection t="1" x="887.0" y="199.0" z="0.0" />
    <detection t="2" x="887.0" y="198.0" z="0.0" />
    <detection t="3" x="886.0" y="195.0" z="0.0" />
    <detection t="4" x="884.0" y="193.0" z="0.0" />
    <detection t="5" x="883.0" y="196.0" z="0.0" />
    <detection t="6" x="881.0" y="196.0" z="0.0" />
    <detection t="7" x="879.0" y="194.0" z="0.0" />
    <detection t="8" x="877.0" y="192.0" z="0.0" />
    <detection t="9" x="875.0" y="192.0" z="0.0" />
    <detection t="10" x="873.0" y="187.0" z="0.0" />
    <detection t="11" x="871.0" y="188.0" z="0.0" />
    <detection t="12" x="875.0" y="185.0" z="0.0" />
    <detection t="13" x="872.0" y="186.0" z="0.0" />
  </particle>
  <particle nSpots="14">
    <detection t="0" x="951.0" y="202.0" z="0.0" />
    <detection t="1" x="949.0" y="200.0" z="0.0" />
    <detection t="2" x="948.0" y="200.0" z="0.0" />
    <detection t="3" x="948.0" y="200.0" z="0.0" />
    <detection t="4" x="947.0" y="197.0" z="0.0" />
    <detection t="5" x="945.0" y="198.0" z="0.0" />
    <detection t="6" x="942.0" y="197.0" z="0.0" />
    <detection t="7" x="943.0" y="196.0" z="0.0" />
    <detection t="8" x="943.0" y="196.0" z="0.0" />
    <detection t="9" x="942.0" y="199.0" z="0.0" />
    <detection t="10" x="938.0" y="199.0" z="0.0" />
    <detection t="11" x="936.0" y="199.0" z="0.0" />
    <detection t="12" x="936.0" y="198.0" z="0.0" />
    <detection t="13" x="934.0" y="199.0" z="0.0" />
  </particle>
  <particle nSpots="19">
    <detection t="0" x="919.0" y="211.0" z="0.0" />
    <detection t="1" x="917.0" y="211.0" z="0.0" />
    <detection t="2" x="916.0" y="212.0" z="0.0" />
    <detection t="3" x="914.0" y="210.0" z="0.0" />
    <detection t="4" x="912.0" y="210.0" z="0.0" />
    <detection t="5" x="912.0" y="208.0" z="0.0" />
    <detection t="6" x="911.0" y="207.0" z="0.0" />
    <detection t="7" x="911.0" y="204.0" z="0.0" />
    <detection t="8" x="910.0" y="205.0" z="0.0" />
    <detection t="9" x="908.0" y="205.0" z="0.0" />
    <detection t="10" x="906.0" y="200.0" z="0.0" />
    <detection t="11" x="903.0" y="204.0" z="0.0" />
    <detection t="12" x="906.0" y="198.0" z="0.0" />
    <detection t="13" x="905.0" y="198.0" z="0.0" />
    <detection t="14" x="903.0" y="199.0" z="0.0" />
    <detection t="15" x="902.0" y="197.0" z="0.0" />
    <detection t="16" x="900.0" y="198.0" z="0.0" />
    <detection t="17" x="900.0" y="196.0" z="0.0" />
    <detection t="18" x="900.0" y="199.0" z="0.0" />
  </particle>
  <particle nSpots="3">
    <detection t="0" x="843.0" y="206.0" z="0.0" />
    <detection t="1" x="838.0" y="204.0" z="0.0" />
    <detection t="2" x="838.0" y="212.0" z="0.0" />
  </particle>
  <particle nSpots="2">
    <detection t="0" x="769.0" y="224.0" z="0.0" />
    <detection t="1" x="766.0" y="225.0" z="0.0" />
  </particle>
  <particle nSpots="4">
    <detection t="0" x="792.0" y="223.0" z="0.0" />
    <detection t="1" x="794.0" y="226.0" z="0.0" />
    <detection t="2" x="795.0" y="225.0" z="0.0" />
    <detection t="3" x="792.0" y="224.0" z="0.0" />
  </particle>
  <particle nSpots="13">
    <detection t="0" x="884.0" y="229.0" z="0.0" />
    <detection t="1" x="884.0" y="227.0" z="0.0" />
    <detection t="2" x="882.0" y="225.0" z="0.0" />
    <detection t="3" x="879.0" y="224.0" z="0.0" />
    <detection t="4" x="878.0" y="221.0" z="0.0" />
    <detection t="5" x="878.0" y="221.0" z="0.0" />
    <detection t="6" x="873.0" y="219.0" z="0.0" />
    <detection t="7" x="871.0" y="219.0" z="0.0" />
    <detection t="8" x="870.0" y="221.0" z="0.0" />
    <detection t="9" x="868.0" y="225.0" z="0.0" />
    <detection t="10" x="867.0" y="221.0" z="0.0" />
    <detection t="11" x="863.0" y="221.0" z="0.0" />
    <detection t="12" x="859.0" y="225.0" z="0.0" />
  </particle>
  <particle nSpots="12">
    <detection t="0" x="930.0" y="250.0" z="0.0" />
    <detection t="1" x="929.0" y="248.0" z="0.0" />
    <detection t="2" x="927.0" y="249.0" z="0.0" />
    <detection t="3" x="924.0" y="249.0" z="0.0" />
    <detection t="4" x="923.0" y="246.0" z="0.0" />
    <detection t="5" x="922.0" y="243.0" z="0.0" />
    <detection t="6" x="921.0" y="244.0" z="0.0" />
    <detection t="7" x="920.0" y="243.0" z="0.0" />
    <detection t="8" x="919.0" y="243.0" z="0.0" />
    <detection t="9" x="917.0" y="242.0" z="0.0" />
    <detection t="10" x="921.0" y="251.0" z="0.0" />
    <detection t="11" x="917.0" y="251.0" z="0.0" />
  </particle>
  <particle nSpots="129">
    <detection t="0" x="861.0" y="245.0" z="0.0" />
    <detection t="1" x="860.0" y="246.0" z="0.0" />
    <detection t="2" x="856.0" y="244.0" z="0.0" />
    <detection t="3" x="854.0" y="245.0" z="0.0" />
    <detection t="4" x="850.0" y="249.0" z="0.0" />
    <detection t="5" x="845.0" y="249.0" z="0.0" />
    <detection t="6" x="844.0" y="250.0" z="0.0" />
    <detection t="7" x="843.0" y="248.0" z="0.0" />
    <detection t="8" x="840.0" y="248.0" z="0.0" />
    <detection t="9" x="841.0" y="250.0" z="0.0" />
    <detection t="10" x="841.0" y="249.0" z="0.0" />
    <detection t="11" x="840.0" y="253.0" z="0.0" />
    <detection t="12" x="838.0" y="255.0" z="0.0" />
    <detection t="13" x="832.0" y="254.0" z="0.0" />
    <detection t="14" x="827.0" y="251.0" z="0.0" />
    <detection t="15" x="828.0" y="246.0" z="0.0" />
    <detection t="16" x="826.0" y="242.0" z="0.0" />
    <detection t="17" x="826.0" y="242.0" z="0.0" />
    <detection t="18" x="826.0" y="242.0" z="0.0" />
    <detection t="19" x="829.0" y="238.0" z="0.0" />
    <detection t="20" x="829.0" y="237.0" z="0.0" />
    <detection t="21" x="827.0" y="239.0" z="0.0" />
    <detection t="22" x="824.0" y="240.0" z="0.0" />
    <detection t="23" x="820.0" y="239.0" z="0.0" />
    <detection t="24" x="815.0" y="239.0" z="0.0" />
    <detection t="25" x="811.0" y="244.0" z="0.0" />
    <detection t="26" x="811.0" y="245.0" z="0.0" />
    <detection t="27" x="809.0" y="245.0" z="0.0" />
    <detection t="28" x="806.0" y="246.0" z="0.0" />
    <detection t="29" x="805.0" y="246.0" z="0.0" />
    <detection t="30" x="803.0" y="245.0" z="0.0" />
    <detection t="31" x="805.0" y="248.0" z="0.0" />
    <detection t="32" x="802.0" y="248.0" z="0.0" />
    <detection t="33" x="796.0" y="244.0" z="0.0" />
    <detection t="34" x="793.0" y="241.0" z="0.0" />
    <detection t="35" x="793.0" y="242.0" z="0.0" />
    <detection t="36" x="793.0" y="243.0" z="0.0" />
    <detection t="37" x="791.0" y="244.0" z="0.0" />
    <detection t="38" x="788.0" y="242.0" z="0.0" />
    <detection t="39" x="785.0" y="243.0" z="0.0" />
    <detection t="40" x="785.0" y="245.0" z="0.0" />
    <detection t="41" x="784.0" y="249.0" z="0.0" />
    <detection t="42" x="782.0" y="255.0" z="0.0" />
    <detection t="43" x="776.0" y="251.0" z="0.0" />
    <detection t="44" x="772.0" y="248.0" z="0.0" />
    <detection t="45" x="769.0" y="249.0" z="0.0" />
    <detection t="46" x="764.0" y="247.0" z="0.0" />
    <detection t="47" x="762.0" y="250.0" z="0.0" />
    <detection t="48" x="759.0" y="251.0" z="0.0" />
    <detection t="49" x="757.0" y="252.0" z="0.0" />
    <detection t="50" x="754.0" y="255.0" z="0.0" />
    <detection t="51" x="747.0" y="256.0" z="0.0" />
    <detection t="52" x="743.0" y="260.0" z="0.0" />
    <detection t="53" x="740.0" y="263.0" z="0.0" />
    <detection t="54" x="732.0" y="268.0" z="0.0" />
    <detection t="55" x="731.0" y="272.0" z="0.0" />
    <detection t="56" x="732.0" y="274.0" z="0.0" />
    <detection t="57" x="732.0" y="276.0" z="0.0" />
    <detection t="58" x="732.0" y="275.0" z="0.0" />
    <detection t="59" x="729.0" y="274.0" z="0.0" />
    <detection t="60" x="728.0" y="275.0" z="0.0" />
    <detection t="61" x="729.0" y="276.0" z="0.0" />
    <detection t="62" x="729.0" y="277.0" z="0.0" />
    <detection t="63" x="726.0" y="273.0" z="0.0" />
    <detection t="64" x="722.0" y="275.0" z="0.0" />
    <detection t="65" x="714.0" y="276.0" z="0.0" />
    <detection t="66" x="711.0" y="278.0" z="0.0" />
    <detection t="67" x="711.0" y="279.0" z="0.0" />
    <detection t="68" x="709.0" y="281.0" z="0.0" />
    <detection t="69" x="706.0" y="283.0" z="0.0" />
    <detection t="70" x="701.0" y="286.0" z="0.0" />
    <detection t="71" x="701.0" y="286.0" z="0.0" />
    <detection t="72" x="698.0" y="289.0" z="0.0" />
    <detection t="73" x="699.0" y="288.0" z="0.0" />
    <detection t="74" x="698.0" y="288.0" z="0.0" />
    <detection t="75" x="696.0" y="288.0" z="0.0" />
    <detection t="76" x="697.0" y="288.0" z="0.0" />
    <detection t="77" x="698.0" y="286.0" z="0.0" />
    <detection t="78" x="698.0" y="285.0" z="0.0" />
    <detection t="79" x="697.0" y="287.0" z="0.0" />
    <detection t="80" x="696.0" y="288.0" z="0.0" />
    <detection t="81" x="695.0" y="289.0" z="0.0" />
    <detection t="82" x="693.0" y="290.0" z="0.0" />
    <detection t="83" x="690.0" y="290.0" z="0.0" />
    <detection t="84" x="688.0" y="289.0" z="0.0" />
    <detection t="85" x="685.0" y="289.0" z="0.0" />
    <detection t="86" x="682.0" y="289.0" z="0.0" />
    <detection t="87" x="681.0" y="290.0" z="0.0" />
    <detection t="88" x="681.0" y="291.0" z="0.0" />
    <detection t="89" x="684.0" y="292.0" z="0.0" />
    <detection t="90" x="688.0" y="292.0" z="0.0" />
    <detection t="91" x="686.0" y="294.0" z="0.0" />
    <detection t="92" x="683.0" y="295.0" z="0.0" />
    <detection t="93" x="680.0" y="295.0" z="0.0" />
    <detection t="94" x="677.0" y="296.0" z="0.0" />
    <detection t="95" x="677.0" y="297.0" z="0.0" />
    <detection t="96" x="674.0" y="297.0" z="0.0" />
    <detection t="97" x="671.0" y="298.0" z="0.0" />
    <detection t="98" x="670.0" y="299.0" z="0.0" />
    <detection t="99" x="668.0" y="298.0" z="0.0" />
    <detection t="100" x="666.0" y="298.0" z="0.0" />
    <detection t="101" x="665.0" y="298.0" z="0.0" />
    <detection t="102" x="664.0" y="299.0" z="0.0" />
    <detection t="103" x="663.0" y="299.0" z="0.0" />
    <detection t="104" x="660.0" y="298.0" z="0.0" />
    <detection t="105" x="657.0" y="297.0" z="0.0" />
    <detection t="106" x="653.0" y="299.0" z="0.0" />
    <detection t="107" x="651.0" y="298.0" z="0.0" />
    <detection t="108" x="649.0" y="297.0" z="0.0" />
    <detection t="109" x="650.0" y="296.0" z="0.0" />
    <detection t="110" x="651.0" y="295.0" z="0.0" />
    <detection t="111" x="653.0" y="293.0" z="0.0" />
    <detection t="112" x="653.0" y="294.0" z="0.0" />
    <detection t="113" x="650.0" y="295.0" z="0.0" />
    <detection t="114" x="648.0" y="294.0" z="0.0" />
    <detection t="115" x="648.0" y="294.0" z="0.0" />
    <detection t="116" x="646.0" y="294.0" z="0.0" />
    <detection t="117" x="644.0" y="295.0" z="0.0" />
    <detection t="118" x="643.0" y="293.0" z="0.0" />
    <detection t="119" x="644.0" y="289.0" z="0.0" />
    <detection t="120" x="642.0" y="288.0" z="0.0" />
    <detection t="121" x="643.0" y="288.0" z="0.0" />
    <detection t="122" x="643.0" y="289.0" z="0.0" />
    <detection t="123" x="644.0" y="291.0" z="0.0" />
    <detection t="124" x="641.0" y="293.0" z="0.0" />
    <detection t="125" x="637.0" y="295.0" z="0.0" />
    <detection t="126" x="635.0" y="295.0" z="0.0" />
    <detection t="127" x="639.0" y="287.0" z="0.0" />
    <detection t="128" x="634.0" y="294.0" z="0.0" />
  </particle>
  <particle nSpots="2">
    <detection t="0" x="780.0" y="257.0" z="0.0" />
    <detection t="1" x="777.0" y="252.0" z="0.0" />
  </particle>
  <particle nSpots="85">
    <detection t="0" x="833.0" y="257.0" z="0.0" />
    <detection t="1" x="833.0" y="258.0" z="0.0" />
    <detection t="2" x="831.0" y="261.0" z="0.0" />
    <detection t="3" x="829.0" y="263.0" z="0.0" />
    <detection t="4" x="826.0" y="262.0" z="0.0" />
    <detection t="5" x="825.0" y="260.0" z="0.0" />
    <detection t="6" x="821.0" y="259.0" z="0.0" />
    <detection t="7" x="820.0" y="258.0" z="0.0" />
    <detection t="8" x="817.0" y="252.0" z="0.0" />
    <detection t="9" x="811.0" y="246.0" z="0.0" />
    <detection t="10" x="809.0" y="244.0" z="0.0" />
    <detection t="11" x="810.0" y="249.0" z="0.0" />
    <detection t="12" x="808.0" y="251.0" z="0.0" />
    <detection t="13" x="803.0" y="251.0" z="0.0" />
    <detection t="14" x="801.0" y="251.0" z="0.0" />
    <detection t="15" x="797.0" y="249.0" z="0.0" />
    <detection t="16" x="794.0" y="250.0" z="0.0" />
    <detection t="17" x="793.0" y="250.0" z="0.0" />
    <detection t="18" x="795.0" y="251.0" z="0.0" />
    <detection t="19" x="795.0" y="252.0" z="0.0" />
    <detection t="20" x="794.0" y="252.0" z="0.0" />
    <detection t="21" x="794.0" y="251.0" z="0.0" />
    <detection t="22" x="789.0" y="251.0" z="0.0" />
    <detection t="23" x="781.0" y="253.0" z="0.0" />
    <detection t="24" x="780.0" y="253.0" z="0.0" />
    <detection t="25" x="775.0" y="252.0" z="0.0" />
    <detection t="26" x="771.0" y="251.0" z="0.0" />
    <detection t="27" x="769.0" y="251.0" z="0.0" />
    <detection t="28" x="764.0" y="253.0" z="0.0" />
    <detection t="29" x="756.0" y="255.0" z="0.0" />
    <detection t="30" x="752.0" y="254.0" z="0.0" />
    <detection t="31" x="750.0" y="251.0" z="0.0" />
    <detection t="32" x="748.0" y="247.0" z="0.0" />
    <detection t="33" x="746.0" y="247.0" z="0.0" />
    <detection t="34" x="747.0" y="247.0" z="0.0" />
    <detection t="35" x="747.0" y="247.0" z="0.0" />
    <detection t="36" x="746.0" y="246.0" z="0.0" />
    <detection t="37" x="747.0" y="249.0" z="0.0" />
    <detection t="38" x="744.0" y="249.0" z="0.0" />
    <detection t="39" x="741.0" y="250.0" z="0.0" />
    <detection t="40" x="742.0" y="251.0" z="0.0" />
    <detection t="41" x="740.0" y="254.0" z="0.0" />
    <detection t="42" x="737.0" y="256.0" z="0.0" />
    <detection t="43" x="731.0" y="256.0" z="0.0" />
    <detection t="44" x="729.0" y="258.0" z="0.0" />
    <detection t="45" x="727.0" y="258.0" z="0.0" />
    <detection t="46" x="726.0" y="257.0" z="0.0" />
    <detection t="47" x="725.0" y="262.0" z="0.0" />
    <detection t="48" x="721.0" y="261.0" z="0.0" />
    <detection t="49" x="717.0" y="262.0" z="0.0" />
    <detection t="50" x="715.0" y="262.0" z="0.0" />
    <detection t="51" x="710.0" y="263.0" z="0.0" />
    <detection t="52" x="706.0" y="265.0" z="0.0" />
    <detection t="53" x="704.0" y="266.0" z="0.0" />
    <detection t="54" x="703.0" y="268.0" z="0.0" />
    <detection t="55" x="702.0" y="272.0" z="0.0" />
    <detection t="56" x="697.0" y="270.0" z="0.0" />
    <detection t="57" x="692.0" y="270.0" z="0.0" />
    <detection t="58" x="692.0" y="270.0" z="0.0" />
    <detection t="59" x="691.0" y="272.0" z="0.0" />
    <detection t="60" x="690.0" y="273.0" z="0.0" />
    <detection t="61" x="685.0" y="274.0" z="0.0" />
    <detection t="62" x="682.0" y="277.0" z="0.0" />
    <detection t="63" x="676.0" y="279.0" z="0.0" />
    <detection t="64" x="670.0" y="278.0" z="0.0" />
    <detection t="65" x="665.0" y="277.0" z="0.0" />
    <detection t="66" x="661.0" y="278.0" z="0.0" />
    <detection t="67" x="658.0" y="277.0" z="0.0" />
    <detection t="68" x="653.0" y="277.0" z="0.0" />
    <detection t="69" x="645.0" y="275.0" z="0.0" />
    <detection t="70" x="643.0" y="275.0" z="0.0" />
    <detection t="71" x="642.0" y="275.0" z="0.0" />
    <detection t="72" x="640.0" y="272.0" z="0.0" />
    <detection t="73" x="636.0" y="270.0" z="0.0" />
    <detection t="74" x="636.0" y="270.0" z="0.0" />
    <detection t="75" x="631.0" y="269.0" z="0.0" />
    <detection t="76" x="626.0" y="269.0" z="0.0" />
    <detection t="77" x="622.0" y="268.0" z="0.0" />
    <detection t="78" x="617.0" y="269.0" z="0.0" />
    <detection t="79" x="614.0" y="269.0" z="0.0" />
    <detection t="80" x="615.0" y="269.0" z="0.0" />
    <detection t="81" x="612.0" y="271.0" z="0.0" />
    <detection t="82" x="614.0" y="274.0" z="0.0" />
    <detection t="83" x="613.0" y="273.0" z="0.0" />
    <detection t="84" x="612.0" y="272.0" z="0.0" />
  </particle>
  <particle nSpots="14">
    <detection t="0" x="899.0" y="264.0" z="0.0" />
    <detection t="1" x="896.0" y="266.0" z="0.0" />
    <detection t="2" x="893.0" y="266.0" z="0.0" />
    <detection t="3" x="893.0" y="266.0" z="0.0" />
    <detection t="4" x="891.0" y="265.0" z="0.0" />
    <detection t="5" x="891.0" y="264.0" z="0.0" />
    <detection t="6" x="890.0" y="266.0" z="0.0" />
    <detection t="7" x="890.0" y="265.0" z="0.0" />
    <detection t="8" x="892.0" y="265.0" z="0.0" />
    <detection t="9" x="891.0" y="268.0" z="0.0" />
    <detection t="10" x="888.0" y="268.0" z="0.0" />
    <detection t="11" x="883.0" y="268.0" z="0.0" />
    <detection t="12" x="888.0" y="273.0" z="0.0" />
    <detection t="13" x="885.0" y="272.0" z="0.0" />
  </particle>
  <particle nSpots="45">
    <detection t="0" x="747.0" y="268.0" z="0.0" />
    <detection t="1" x="746.0" y="268.0" z="0.0" />
    <detection t="2" x="740.0" y="264.0" z="0.0" />
    <detection t="3" x="733.0" y="258.0" z="0.0" />
    <detection t="4" x="729.0" y="256.0" z="0.0" />
    <detection t="5" x="726.0" y="250.0" z="0.0" />
    <detection t="6" x="723.0" y="254.0" z="0.0" />
    <detection t="7" x="719.0" y="253.0" z="0.0" />
    <detection t="8" x="711.0" y="250.0" z="0.0" />
    <detection t="9" x="705.0" y="249.0" z="0.0" />
    <detection t="10" x="697.0" y="253.0" z="0.0" />
    <detection t="11" x="694.0" y="256.0" z="0.0" />
    <detection t="12" x="691.0" y="254.0" z="0.0" />
    <detection t="13" x="685.0" y="252.0" z="0.0" />
    <detection t="14" x="678.0" y="254.0" z="0.0" />
    <detection t="15" x="673.0" y="255.0" z="0.0" />
    <detection t="16" x="667.0" y="250.0" z="0.0" />
    <detection t="17" x="664.0" y="252.0" z="0.0" />
    <detection t="18" x="660.0" y="251.0" z="0.0" />
    <detection t="19" x="654.0" y="248.0" z="0.0" />
    <detection t="20" x="651.0" y="248.0" z="0.0" />
    <detection t="21" x="648.0" y="248.0" z="0.0" />
    <detection t="22" x="644.0" y="246.0" z="0.0" />
    <detection t="23" x="643.0" y="242.0" z="0.0" />
    <detection t="24" x="639.0" y="238.0" z="0.0" />
    <detection t="25" x="634.0" y="233.0" z="0.0" />
    <detection t="26" x="629.0" y="231.0" z="0.0" />
    <detection t="27" x="625.0" y="231.0" z="0.0" />
    <detection t="28" x="622.0" y="232.0" z="0.0" />
    <detection t="29" x="618.0" y="232.0" z="0.0" />
    <detection t="30" x="613.0" y="231.0" z="0.0" />
    <detection t="31" x="609.0" y="231.0" z="0.0" />
    <detection t="32" x="607.0" y="227.0" z="0.0" />
    <detection t="33" x="605.0" y="224.0" z="0.0" />
    <detection t="34" x="603.0" y="223.0" z="0.0" />
    <detection t="35" x="601.0" y="221.0" z="0.0" />
    <detection t="36" x="596.0" y="218.0" z="0.0" />
    <detection t="37" x="594.0" y="214.0" z="0.0" />
    <detection t="38" x="591.0" y="207.0" z="0.0" />
    <detection t="39" x="588.0" y="199.0" z="0.0" />
    <detection t="40" x="588.0" y="192.0" z="0.0" />
    <detection t="41" x="584.0" y="186.0" z="0.0" />
    <detection t="42" x="579.0" y="178.0" z="0.0" />
    <detection t="43" x="576.0" y="175.0" z="0.0" />
    <detection t="44" x="575.0" y="169.0" z="0.0" />
  </particle>
  <particle nSpots="105">
    <detection t="0" x="770.0" y="275.0" z="0.0" />
    <detection t="1" x="767.0" y="275.0" z="0.0" />
    <detection t="2" x="763.0" y="274.0" z="0.0" />
    <detection t="3" x="760.0" y="271.0" z="0.0" />
    <detection t="4" x="755.0" y="275.0" z="0.0" />
    <detection t="5" x="750.0" y="275.0" z="0.0" />
    <detection t="6" x="742.0" y="274.0" z="0.0" />
    <detection t="7" x="738.0" y="275.0" z="0.0" />
    <detection t="8" x="735.0" y="273.0" z="0.0" />
    <detection t="9" x="733.0" y="274.0" z="0.0" />
    <detection t="10" x="729.0" y="271.0" z="0.0" />
    <detection t="11" x="728.0" y="274.0" z="0.0" />
    <detection t="12" x="725.0" y="274.0" z="0.0" />
    <detection t="13" x="721.0" y="279.0" z="0.0" />
    <detection t="14" x="718.0" y="285.0" z="0.0" />
    <detection t="15" x="715.0" y="286.0" z="0.0" />
    <detection t="16" x="712.0" y="291.0" z="0.0" />
    <detection t="17" x="709.0" y="293.0" z="0.0" />
    <detection t="18" x="707.0" y="294.0" z="0.0" />
    <detection t="19" x="707.0" y="290.0" z="0.0" />
    <detection t="20" x="701.0" y="287.0" z="0.0" />
    <detection t="21" x="699.0" y="286.0" z="0.0" />
    <detection t="22" x="697.0" y="282.0" z="0.0" />
    <detection t="23" x="694.0" y="282.0" z="0.0" />
    <detection t="24" x="692.0" y="280.0" z="0.0" />
    <detection t="25" x="684.0" y="277.0" z="0.0" />
    <detection t="26" x="681.0" y="279.0" z="0.0" />
    <detection t="27" x="680.0" y="280.0" z="0.0" />
    <detection t="28" x="674.0" y="277.0" z="0.0" />
    <detection t="29" x="673.0" y="279.0" z="0.0" />
    <detection t="30" x="672.0" y="280.0" z="0.0" />
    <detection t="31" x="669.0" y="281.0" z="0.0" />
    <detection t="32" x="670.0" y="279.0" z="0.0" />
    <detection t="33" x="668.0" y="281.0" z="0.0" />
    <detection t="34" x="667.0" y="282.0" z="0.0" />
    <detection t="35" x="659.0" y="284.0" z="0.0" />
    <detection t="36" x="656.0" y="286.0" z="0.0" />
    <detection t="37" x="651.0" y="287.0" z="0.0" />
    <detection t="38" x="648.0" y="290.0" z="0.0" />
    <detection t="39" x="648.0" y="290.0" z="0.0" />
    <detection t="40" x="650.0" y="288.0" z="0.0" />
    <detection t="41" x="652.0" y="287.0" z="0.0" />
    <detection t="42" x="655.0" y="284.0" z="0.0" />
    <detection t="43" x="654.0" y="281.0" z="0.0" />
    <detection t="44" x="651.0" y="284.0" z="0.0" />
    <detection t="45" x="650.0" y="284.0" z="0.0" />
    <detection t="46" x="650.0" y="284.0" z="0.0" />
    <detection t="47" x="645.0" y="284.0" z="0.0" />
    <detection t="48" x="641.0" y="284.0" z="0.0" />
    <detection t="49" x="640.0" y="284.0" z="0.0" />
    <detection t="50" x="634.0" y="284.0" z="0.0" />
    <detection t="51" x="630.0" y="284.0" z="0.0" />
    <detection t="52" x="632.0" y="285.0" z="0.0" />
    <detection t="53" x="629.0" y="287.0" z="0.0" />
    <detection t="54" x="625.0" y="287.0" z="0.0" />
    <detection t="55" x="621.0" y="290.0" z="0.0" />
    <detection t="56" x="615.0" y="293.0" z="0.0" />
    <detection t="57" x="611.0" y="295.0" z="0.0" />
    <detection t="58" x="612.0" y="295.0" z="0.0" />
    <detection t="59" x="609.0" y="298.0" z="0.0" />
    <detection t="60" x="608.0" y="298.0" z="0.0" />
    <detection t="61" x="606.0" y="298.0" z="0.0" />
    <detection t="62" x="603.0" y="299.0" z="0.0" />
    <detection t="63" x="601.0" y="297.0" z="0.0" />
    <detection t="64" x="599.0" y="296.0" z="0.0" />
    <detection t="65" x="598.0" y="296.0" z="0.0" />
    <detection t="66" x="596.0" y="296.0" z="0.0" />
    <detection t="67" x="596.0" y="295.0" z="0.0" />
    <detection t="68" x="593.0" y="294.0" z="0.0" />
    <detection t="69" x="592.0" y="292.0" z="0.0" />
    <detection t="70" x="592.0" y="292.0" z="0.0" />
    <detection t="71" x="593.0" y="293.0" z="0.0" />
    <detection t="72" x="592.0" y="293.0" z="0.0" />
    <detection t="73" x="591.0" y="292.0" z="0.0" />
    <detection t="74" x="590.0" y="291.0" z="0.0" />
    <detection t="75" x="588.0" y="290.0" z="0.0" />
    <detection t="76" x="586.0" y="289.0" z="0.0" />
    <detection t="77" x="583.0" y="289.0" z="0.0" />
    <detection t="78" x="581.0" y="288.0" z="0.0" />
    <detection t="79" x="576.0" y="287.0" z="0.0" />
    <detection t="80" x="575.0" y="289.0" z="0.0" />
    <detection t="81" x="572.0" y="289.0" z="0.0" />
    <detection t="82" x="569.0" y="289.0" z="0.0" />
    <detection t="83" x="567.0" y="289.0" z="0.0" />
    <detection t="84" x="561.0" y="290.0" z="0.0" />
    <detection t="85" x="555.0" y="291.0" z="0.0" />
    <detection t="86" x="551.0" y="291.0" z="0.0" />
    <detection t="87" x="547.0" y="293.0" z="0.0" />
    <detection t="88" x="547.0" y="294.0" z="0.0" />
    <detection t="89" x="545.0" y="292.0" z="0.0" />
    <detection t="90" x="542.0" y="293.0" z="0.0" />
    <detection t="91" x="536.0" y="293.0" z="0.0" />
    <detection t="92" x="536.0" y="292.0" z="0.0" />
    <detection t="93" x="533.0" y="292.0" z="0.0" />
    <detection t="94" x="532.0" y="290.0" z="0.0" />
    <detection t="95" x="531.0" y="290.0" z="0.0" />
    <detection t="96" x="534.0" y="291.0" z="0.0" />
    <detection t="97" x="532.0" y="290.0" z="0.0" />
    <detection t="98" x="530.0" y="290.0" z="0.0" />
    <detection t="99" x="528.0" y="290.0" z="0.0" />
    <detection t="100" x="528.0" y="292.0" z="0.0" />
    <detection t="101" x="531.0" y="295.0" z="0.0" />
    <detection t="102" x="530.0" y="294.0" z="0.0" />
    <detection t="103" x="529.0" y="292.0" z="0.0" />
    <detection t="104" x="526.0" y="291.0" z="0.0" />
  </particle>
  <particle nSpots="28">
    <detection t="0" x="806.0" y="277.0" z="0.0" />
    <detection t="1" x="804.0" y="276.0" z="0.0" />
    <detection t="2" x="798.0" y="274.0" z="0.0" />
    <detection t="3" x="796.0" y="271.0" z="0.0" />
    <detection t="4" x="794.0" y="271.0" z="0.0" />
    <detection t="5" x="793.0" y="270.0" z="0.0" />
    <detection t="6" x="789.0" y="268.0" z="0.0" />
    <detection t="7" x="786.0" y="266.0" z="0.0" />
    <detection t="8" x="782.0" y="266.0" z="0.0" />
    <detection t="9" x="776.0" y="264.0" z="0.0" />
    <detection t="10" x="772.0" y="262.0" z="0.0" />
    <detection t="11" x="771.0" y="261.0" z="0.0" />
    <detection t="12" x="771.0" y="258.0" z="0.0" />
    <detection t="13" x="767.0" y="256.0" z="0.0" />
    <detection t="14" x="762.0" y="256.0" z="0.0" />
    <detection t="15" x="759.0" y="255.0" z="0.0" />
    <detection t="16" x="756.0" y="258.0" z="0.0" />
    <detection t="17" x="755.0" y="261.0" z="0.0" />
    <detection t="18" x="752.0" y="262.0" z="0.0" />
    <detection t="19" x="751.0" y="262.0" z="0.0" />
    <detection t="20" x="753.0" y="261.0" z="0.0" />
    <detection t="21" x="753.0" y="262.0" z="0.0" />
    <detection t="22" x="751.0" y="258.0" z="0.0" />
    <detection t="23" x="748.0" y="262.0" z="0.0" />
    <detection t="24" x="747.0" y="261.0" z="0.0" />
    <detection t="25" x="745.0" y="260.0" z="0.0" />
    <detection t="26" x="742.0" y="265.0" z="0.0" />
    <detection t="27" x="745.0" y="264.0" z="0.0" />
  </particle>
  <particle nSpots="20">
    <detection t="0" x="935.0" y="282.0" z="0.0" />
    <detection t="1" x="929.0" y="287.0" z="0.0" />
    <detection t="2" x="927.0" y="290.0" z="0.0" />
    <detection t="3" x="926.0" y="289.0" z="0.0" />
    <detection t="4" x="926.0" y="283.0" z="0.0" />
    <detection t="5" x="925.0" y="280.0" z="0.0" />
    <detection t="6" x="925.0" y="280.0" z="0.0" />
    <detection t="7" x="924.0" y="277.0" z="0.0" />
    <detection t="8" x="927.0" y="272.0" z="0.0" />
    <detection t="9" x="927.0" y="269.0" z="0.0" />
    <detection t="10" x="928.0" y="271.0" z="0.0" />
    <detection t="11" x="934.0" y="273.0" z="0.0" />
    <detection t="12" x="931.0" y="271.0" z="0.0" />
    <detection t="13" x="926.0" y="272.0" z="0.0" />
    <detection t="14" x="923.0" y="272.0" z="0.0" />
    <detection t="15" x="924.0" y="272.0" z="0.0" />
    <detection t="16" x="921.0" y="270.0" z="0.0" />
    <detection t="17" x="920.0" y="268.0" z="0.0" />
    <detection t="18" x="919.0" y="266.0" z="0.0" />
    <detection t="19" x="917.0" y="263.0" z="0.0" />
  </particle>
  <particle nSpots="11">
    <detection t="0" x="843.0" y="290.0" z="0.0" />
    <detection t="1" x="841.0" y="291.0" z="0.0" />
    <detection t="2" x="842.0" y="290.0" z="0.0" />
    <detection t="3" x="844.0" y="289.0" z="0.0" />
    <detection t="4" x="851.0" y="287.0" z="0.0" />
    <detection t="5" x="856.0" y="285.0" z="0.0" />
    <detection t="6" x="856.0" y="279.0" z="0.0" />
    <detection t="7" x="854.0" y="279.0" z="0.0" />
    <detection t="8" x="853.0" y="276.0" z="0.0" />
    <detection t="9" x="853.0" y="279.0" z="0.0" />
    <detection t="10" x="848.0" y="278.0" z="0.0" />
  </particle>
  <particle nSpots="13">
    <detection t="0" x="825.0" y="293.0" z="0.0" />
    <detection t="1" x="816.0" y="296.0" z="0.0" />
    <detection t="2" x="813.0" y="298.0" z="0.0" />
    <detection t="3" x="810.0" y="298.0" z="0.0" />
    <detection t="4" x="806.0" y="301.0" z="0.0" />
    <detection t="5" x="804.0" y="303.0" z="0.0" />
    <detection t="6" x="801.0" y="299.0" z="0.0" />
    <detection t="7" x="798.0" y="296.0" z="0.0" />
    <detection t="8" x="791.0" y="294.0" z="0.0" />
    <detection t="9" x="784.0" y="293.0" z="0.0" />
    <detection t="10" x="782.0" y="290.0" z="0.0" />
    <detection t="11" x="779.0" y="290.0" z="0.0" />
    <detection t="12" x="775.0" y="287.0" z="0.0" />
  </particle>
  <particle nSpots="9">
    <detection t="0" x="893.0" y="293.0" z="0.0" />
    <detection t="1" x="891.0" y="294.0" z="0.0" />
    <detection t="2" x="890.0" y="293.0" z="0.0" />
    <detection t="3" x="888.0" y="298.0" z="0.0" />
    <detection t="4" x="884.0" y="297.0" z="0.0" />
    <detection t="5" x="881.0" y="295.0" z="0.0" />
    <detection t="6" x="880.0" y="297.0" z="0.0" />
    <detection t="7" x="880.0" y="299.0" z="0.0" />
    <detection t="8" x="872.0" y="296.0" z="0.0" />
  </particle>
  <particle nSpots="9">
    <detection t="0" x="959.0" y="307.0" z="0.0" />
    <detection t="1" x="959.0" y="308.0" z="0.0" />
    <detection t="2" x="959.0" y="306.0" z="0.0" />
    <detection t="3" x="959.0" y="305.0" z="0.0" />
    <detection t="4" x="959.0" y="302.0" z="0.0" />
    <detection t="5" x="959.0" y="300.0" z="0.0" />
    <detection t="6" x="959.0" y="298.0" z="0.0" />
    <detection t="7" x="959.0" y="296.0" z="0.0" />
    <detection t="8" x="959.0" y="292.0" z="0.0" />
  </particle>
  <particle nSpots="12">
    <detection t="0" x="756.0" y="308.0" z="0.0" />
    <detection t="1" x="750.0" y="314.0" z="0.0" />
    <detection t="2" x="747.0" y="310.0" z="0.0" />
    <detection t="3" x="740.0" y="313.0" z="0.0" />
    <detection t="4" x="734.0" y="317.0" z="0.0" />
    <detection t="5" x="727.0" y="321.0" z="0.0" />
    <detection t="6" x="723.0" y="324.0" z="0.0" />
    <detection t="7" x="722.0" y="323.0" z="0.0" />
    <detection t="8" x="720.0" y="322.0" z="0.0" />
    <detection t="9" x="715.0" y="322.0" z="0.0" />
    <detection t="10" x="712.0" y="319.0" z="0.0" />
    <detection t="11" x="710.0" y="315.0" z="0.0" />
  </particle>
  <particle nSpots="3">
    <detection t="0" x="782.0" y="309.0" z="0.0" />
    <detection t="1" x="780.0" y="310.0" z="0.0" />
    <detection t="2" x="778.0" y="310.0" z="0.0" />
  </particle>
  <particle nSpots="2">
    <detection t="0" x="883.0" y="319.0" z="0.0" />
    <detection t="1" x="886.0" y="317.0" z="0.0" />
  </particle>
  <particle nSpots="13">
    <detection t="0" x="811.0" y="322.0" z="0.0" />
    <detection t="1" x="805.0" y="324.0" z="0.0" />
    <detection t="2" x="798.0" y="320.0" z="0.0" />
    <detection t="3" x="790.0" y="315.0" z="0.0" />
    <detection t="4" x="782.0" y="311.0" z="0.0" />
    <detection t="5" x="777.0" y="311.0" z="0.0" />
    <detection t="6" x="772.0" y="310.0" z="0.0" />
    <detection t="7" x="771.0" y="306.0" z="0.0" />
    <detection t="8" x="764.0" y="307.0" z="0.0" />
    <detection t="9" x="756.0" y="309.0" z="0.0" />
    <detection t="10" x="757.0" y="302.0" z="0.0" />
    <detection t="11" x="756.0" y="299.0" z="0.0" />
    <detection t="12" x="752.0" y="300.0" z="0.0" />
  </particle>
  <particle nSpots="26">
    <detection t="0" x="895.0" y="350.0" z="0.0" />
    <detection t="1" x="895.0" y="348.0" z="0.0" />
    <detection t="2" x="891.0" y="348.0" z="0.0" />
    <detection t="3" x="889.0" y="348.0" z="0.0" />
    <detection t="4" x="884.0" y="353.0" z="0.0" />
    <detection t="5" x="880.0" y="352.0" z="0.0" />
    <detection t="6" x="876.0" y="349.0" z="0.0" />
    <detection t="7" x="872.0" y="349.0" z="0.0" />
    <detection t="8" x="868.0" y="349.0" z="0.0" />
    <detection t="9" x="868.0" y="350.0" z="0.0" />
    <detection t="10" x="869.0" y="352.0" z="0.0" />
    <detection t="11" x="870.0" y="352.0" z="0.0" />
    <detection t="12" x="870.0" y="354.0" z="0.0" />
    <detection t="13" x="863.0" y="350.0" z="0.0" />
    <detection t="14" x="862.0" y="348.0" z="0.0" />
    <detection t="15" x="861.0" y="347.0" z="0.0" />
    <detection t="16" x="860.0" y="347.0" z="0.0" />
    <detection t="17" x="860.0" y="348.0" z="0.0" />
    <detection t="18" x="858.0" y="350.0" z="0.0" />
    <detection t="19" x="857.0" y="354.0" z="0.0" />
    <detection t="20" x="857.0" y="353.0" z="0.0" />
    <detection t="21" x="857.0" y="353.0" z="0.0" />
    <detection t="22" x="857.0" y="349.0" z="0.0" />
    <detection t="23" x="849.0" y="352.0" z="0.0" />
    <detection t="24" x="848.0" y="351.0" z="0.0" />
    <detection t="25" x="854.0" y="349.0" z="0.0" />
  </particle>
  <particle nSpots="6">
    <detection t="0" x="844.0" y="338.0" z="0.0" />
    <detection t="1" x="842.0" y="337.0" z="0.0" />
    <detection t="2" x="840.0" y="338.0" z="0.0" />
    <detection t="3" x="836.0" y="339.0" z="0.0" />
    <detection t="4" x="834.0" y="342.0" z="0.0" />
    <detection t="5" x="831.0" y="346.0" z="0.0" />
  </particle>
  <particle nSpots="12">
    <detection t="0" x="710.0" y="324.0" z="0.0" />
    <detection t="1" x="705.0" y="326.0" z="0.0" />
    <detection t="2" x="705.0" y="327.0" z="0.0" />
    <detection t="3" x="702.0" y="324.0" z="0.0" />
    <detection t="4" x="695.0" y="324.0" z="0.0" />
    <detection t="5" x="692.0" y="319.0" z="0.0" />
    <detection t="6" x="688.0" y="317.0" z="0.0" />
    <detection t="7" x="691.0" y="312.0" z="0.0" />
    <detection t="8" x="684.0" y="309.0" z="0.0" />
    <detection t="9" x="681.0" y="307.0" z="0.0" />
    <detection t="10" x="675.0" y="302.0" z="0.0" />
    <detection t="11" x="671.0" y="295.0" z="0.0" />
  </particle>
  <particle nSpots="7">
    <detection t="0" x="869.0" y="370.0" z="0.0" />
    <detection t="1" x="869.0" y="369.0" z="0.0" />
    <detection t="2" x="865.0" y="369.0" z="0.0" />
    <detection t="3" x="865.0" y="361.0" z="0.0" />
    <detection t="4" x="859.0" y="361.0" z="0.0" />
    <detection t="5" x="856.0" y="358.0" z="0.0" />
    <detection t="6" x="852.0" y="353.0" z="0.0" />
  </particle>
  <particle nSpots="4">
    <detection t="0" x="750.0" y="366.0" z="0.0" />
    <detection t="1" x="744.0" y="359.0" z="0.0" />
    <detection t="2" x="740.0" y="359.0" z="0.0" />
    <detection t="3" x="733.0" y="356.0" z="0.0" />
  </particle>
  <particle nSpots="2">
    <detection t="0" x="959.0" y="361.0" z="0.0" />
    <detection t="1" x="959.0" y="360.0" z="0.0" />
  </particle>
  <particle nSpots="6">
    <detection t="0" x="843.0" y="400.0" z="0.0" />
    <detection t="1" x="841.0" y="399.0" z="0.0" />
    <detection t="2" x="843.0" y="400.0" z="0.0" />
    <detection t="3" x="842.0" y="400.0" z="0.0" />
    <detection t="4" x="838.0" y="399.0" z="0.0" />
    <detection t="5" x="843.0" y="401.0" z="0.0" />
  </particle>
  <particle nSpots="17">
    <detection t="0" x="929.0" y="383.0" z="0.0" />
    <detection t="1" x="928.0" y="380.0" z="0.0" />
    <detection t="2" x="926.0" y="383.0" z="0.0" />
    <detection t="3" x="927.0" y="381.0" z="0.0" />
    <detection t="4" x="922.0" y="384.0" z="0.0" />
    <detection t="5" x="920.0" y="384.0" z="0.0" />
    <detection t="6" x="920.0" y="383.0" z="0.0" />
    <detection t="7" x="921.0" y="385.0" z="0.0" />
    <detection t="8" x="921.0" y="385.0" z="0.0" />
    <detection t="9" x="922.0" y="383.0" z="0.0" />
    <detection t="10" x="919.0" y="380.0" z="0.0" />
    <detection t="11" x="918.0" y="381.0" z="0.0" />
    <detection t="12" x="915.0" y="379.0" z="0.0" />
    <detection t="13" x="912.0" y="375.0" z="0.0" />
    <detection t="14" x="911.0" y="376.0" z="0.0" />
    <detection t="15" x="913.0" y="373.0" z="0.0" />
    <detection t="16" x="912.0" y="371.0" z="0.0" />
  </particle>
  <particle nSpots="5">
    <detection t="0" x="712.0" y="382.0" z="0.0" />
    <detection t="1" x="708.0" y="376.0" z="0.0" />
    <detection t="2" x="704.0" y="374.0" z="0.0" />
    <detection t="3" x="698.0" y="369.0" z="0.0" />
    <detection t="4" x="692.0" y="366.0" z="0.0" />
  </particle>
  <particle nSpots="6">
    <detection t="0" x="771.0" y="380.0" z="0.0" />
    <detection t="1" x="762.0" y="377.0" z="0.0" />
    <detection t="2" x="756.0" y="375.0" z="0.0" />
    <detection t="3" x="749.0" y="373.0" z="0.0" />
    <detection t="4" x="742.0" y="368.0" z="0.0" />
    <detection t="5" x="739.0" y="365.0" z="0.0" />
  </particle>
  <particle nSpots="22">
    <detection t="0" x="873.0" y="422.0" z="0.0" />
    <detection t="1" x="872.0" y="419.0" z="0.0" />
    <detection t="2" x="870.0" y="417.0" z="0.0" />
    <detection t="3" x="868.0" y="416.0" z="0.0" />
    <detection t="4" x="863.0" y="416.0" z="0.0" />
    <detection t="5" x="863.0" y="415.0" z="0.0" />
    <detection t="6" x="861.0" y="413.0" z="0.0" />
    <detection t="7" x="861.0" y="414.0" z="0.0" />
    <detection t="8" x="857.0" y="414.0" z="0.0" />
    <detection t="9" x="857.0" y="414.0" z="0.0" />
    <detection t="10" x="855.0" y="414.0" z="0.0" />
    <detection t="11" x="853.0" y="418.0" z="0.0" />
    <detection t="12" x="853.0" y="422.0" z="0.0" />
    <detection t="13" x="848.0" y="426.0" z="0.0" />
    <detection t="14" x="846.0" y="426.0" z="0.0" />
    <detection t="15" x="847.0" y="424.0" z="0.0" />
    <detection t="16" x="851.0" y="426.0" z="0.0" />
    <detection t="17" x="855.0" y="423.0" z="0.0" />
    <detection t="18" x="847.0" y="420.0" z="0.0" />
    <detection t="19" x="846.0" y="423.0" z="0.0" />
    <detection t="20" x="841.0" y="429.0" z="0.0" />
    <detection t="21" x="841.0" y="428.0" z="0.0" />
  </particle>
  <particle nSpots="4">
    <detection t="0" x="757.0" y="413.0" z="0.0" />
    <detection t="1" x="754.0" y="416.0" z="0.0" />
    <detection t="2" x="754.0" y="416.0" z="0.0" />
    <detection t="3" x="752.0" y="417.0" z="0.0" />
  </particle>
  <particle nSpots="34">
    <detection t="0" x="959.0" y="405.0" z="0.0" />
    <detection t="1" x="959.0" y="404.0" z="0.0" />
    <detection t="2" x="959.0" y="405.0" z="0.0" />
    <detection t="3" x="959.0" y="406.0" z="0.0" />
    <detection t="4" x="959.0" y="403.0" z="0.0" />
    <detection t="5" x="959.0" y="402.0" z="0.0" />
    <detection t="6" x="959.0" y="398.0" z="0.0" />
    <detection t="7" x="959.0" y="398.0" z="0.0" />
    <detection t="8" x="959.0" y="398.0" z="0.0" />
    <detection t="9" x="959.0" y="396.0" z="0.0" />
    <detection t="10" x="950.0" y="396.0" z="0.0" />
    <detection t="11" x="947.0" y="397.0" z="0.0" />
    <detection t="12" x="943.0" y="393.0" z="0.0" />
    <detection t="13" x="942.0" y="395.0" z="0.0" />
    <detection t="14" x="941.0" y="396.0" z="0.0" />
    <detection t="15" x="941.0" y="397.0" z="0.0" />
    <detection t="16" x="941.0" y="398.0" z="0.0" />
    <detection t="17" x="942.0" y="398.0" z="0.0" />
    <detection t="18" x="943.0" y="397.0" z="0.0" />
    <detection t="19" x="942.0" y="397.0" z="0.0" />
    <detection t="20" x="944.0" y="396.0" z="0.0" />
    <detection t="21" x="942.0" y="396.0" z="0.0" />
    <detection t="22" x="942.0" y="392.0" z="0.0" />
    <detection t="23" x="941.0" y="391.0" z="0.0" />
    <detection t="24" x="939.0" y="394.0" z="0.0" />
    <detection t="25" x="937.0" y="393.0" z="0.0" />
    <detection t="26" x="936.0" y="392.0" z="0.0" />
    <detection t="27" x="935.0" y="393.0" z="0.0" />
    <detection t="28" x="935.0" y="393.0" z="0.0" />
    <detection t="29" x="933.0" y="394.0" z="0.0" />
    <detection t="30" x="930.0" y="391.0" z="0.0" />
    <detection t="31" x="928.0" y="390.0" z="0.0" />
    <detection t="32" x="928.0" y="390.0" z="0.0" />
    <detection t="33" x="926.0" y="389.0" z="0.0" />
  </particle>
  <particle nSpots="8">
    <detection t="0" x="906.0" y="430.0" z="0.0" />
    <detection t="1" x="906.0" y="428.0" z="0.0" />
    <detection t="2" x="904.0" y="427.0" z="0.0" />
    <detection t="3" x="905.0" y="424.0" z="0.0" />
    <detection t="4" x="903.0" y="423.0" z="0.0" />
    <detection t="5" x="904.0" y="423.0" z="0.0" />
    <detection t="6" x="900.0" y="425.0" z="0.0" />
    <detection t="7" x="903.0" y="425.0" z="0.0" />
  </particle>
  <particle nSpots="7">
    <detection t="0" x="767.0" y="437.0" z="0.0" />
    <detection t="1" x="766.0" y="435.0" z="0.0" />
    <detection t="2" x="760.0" y="432.0" z="0.0" />
    <detection t="3" x="754.0" y="430.0" z="0.0" />
    <detection t="4" x="746.0" y="428.0" z="0.0" />
    <detection t="5" x="738.0" y="428.0" z="0.0" />
    <detection t="6" x="730.0" y="423.0" z="0.0" />
  </particle>
  <particle nSpots="3">
    <detection t="0" x="721.0" y="424.0" z="0.0" />
    <detection t="1" x="714.0" y="417.0" z="0.0" />
    <detection t="2" x="713.0" y="416.0" z="0.0" />
  </particle>
  <particle nSpots="4">
    <detection t="0" x="930.0" y="426.0" z="0.0" />
    <detection t="1" x="928.0" y="425.0" z="0.0" />
    <detection t="2" x="927.0" y="430.0" z="0.0" />
    <detection t="3" x="923.0" y="425.0" z="0.0" />
  </particle>
  <particle nSpots="6">
    <detection t="0" x="867.0" y="450.0" z="0.0" />
    <detection t="1" x="864.0" y="448.0" z="0.0" />
    <detection t="2" x="863.0" y="444.0" z="0.0" />
    <detection t="3" x="863.0" y="443.0" z="0.0" />
    <detection t="4" x="857.0" y="443.0" z="0.0" />
    <detection t="5" x="852.0" y="445.0" z="0.0" />
  </particle>
  <particle nSpots="13">
    <detection t="0" x="959.0" y="457.0" z="0.0" />
    <detection t="1" x="959.0" y="454.0" z="0.0" />
    <detection t="2" x="959.0" y="451.0" z="0.0" />
    <detection t="3" x="959.0" y="449.0" z="0.0" />
    <detection t="4" x="959.0" y="453.0" z="0.0" />
    <detection t="5" x="959.0" y="455.0" z="0.0" />
    <detection t="6" x="959.0" y="456.0" z="0.0" />
    <detection t="7" x="959.0" y="453.0" z="0.0" />
    <detection t="8" x="959.0" y="452.0" z="0.0" />
    <detection t="9" x="959.0" y="457.0" z="0.0" />
    <detection t="10" x="959.0" y="457.0" z="0.0" />
    <detection t="11" x="959.0" y="458.0" z="0.0" />
    <detection t="12" x="959.0" y="456.0" z="0.0" />
  </particle>
  <particle nSpots="2">
    <detection t="0" x="801.0" y="439.0" z="0.0" />
    <detection t="1" x="797.0" y="445.0" z="0.0" />
  </particle>
  <particle nSpots="10">
    <detection t="0" x="762.0" y="467.0" z="0.0" />
    <detection t="1" x="759.0" y="465.0" z="0.0" />
    <detection t="2" x="753.0" y="460.0" z="0.0" />
    <detection t="3" x="746.0" y="453.0" z="0.0" />
    <detection t="4" x="741.0" y="449.0" z="0.0" />
    <detection t="5" x="739.0" y="445.0" z="0.0" />
    <detection t="6" x="735.0" y="444.0" z="0.0" />
    <detection t="7" x="730.0" y="444.0" z="0.0" />
    <detection t="8" x="727.0" y="443.0" z="0.0" />
    <detection t="9" x="718.0" y="439.0" z="0.0" />
  </particle>
  <particle nSpots="10">
    <detection t="0" x="939.0" y="486.0" z="0.0" />
    <detection t="1" x="938.0" y="486.0" z="0.0" />
    <detection t="2" x="939.0" y="490.0" z="0.0" />
    <detection t="3" x="940.0" y="491.0" z="0.0" />
    <detection t="4" x="938.0" y="489.0" z="0.0" />
    <detection t="5" x="936.0" y="486.0" z="0.0" />
    <detection t="6" x="936.0" y="487.0" z="0.0" />
    <detection t="7" x="935.0" y="483.0" z="0.0" />
    <detection t="8" x="933.0" y="482.0" z="0.0" />
    <detection t="9" x="933.0" y="479.0" z="0.0" />
  </particle>
  <particle nSpots="19">
    <detection t="0" x="901.0" y="463.0" z="0.0" />
    <detection t="1" x="903.0" y="461.0" z="0.0" />
    <detection t="2" x="905.0" y="459.0" z="0.0" />
    <detection t="3" x="907.0" y="455.0" z="0.0" />
    <detection t="4" x="901.0" y="456.0" z="0.0" />
    <detection t="5" x="902.0" y="454.0" z="0.0" />
    <detection t="6" x="902.0" y="456.0" z="0.0" />
    <detection t="7" x="900.0" y="457.0" z="0.0" />
    <detection t="8" x="897.0" y="458.0" z="0.0" />
    <detection t="9" x="895.0" y="455.0" z="0.0" />
    <detection t="10" x="892.0" y="456.0" z="0.0" />
    <detection t="11" x="891.0" y="456.0" z="0.0" />
    <detection t="12" x="890.0" y="454.0" z="0.0" />
    <detection t="13" x="890.0" y="456.0" z="0.0" />
    <detection t="14" x="889.0" y="458.0" z="0.0" />
    <detection t="15" x="889.0" y="455.0" z="0.0" />
    <detection t="16" x="892.0" y="452.0" z="0.0" />
    <detection t="17" x="893.0" y="453.0" z="0.0" />
    <detection t="18" x="892.0" y="458.0" z="0.0" />
  </particle>
  <particle nSpots="20">
    <detection t="0" x="822.0" y="465.0" z="0.0" />
    <detection t="1" x="816.0" y="464.0" z="0.0" />
    <detection t="2" x="813.0" y="470.0" z="0.0" />
    <detection t="3" x="807.0" y="467.0" z="0.0" />
    <detection t="4" x="806.0" y="462.0" z="0.0" />
    <detection t="5" x="808.0" y="462.0" z="0.0" />
    <detection t="6" x="807.0" y="461.0" z="0.0" />
    <detection t="7" x="807.0" y="463.0" z="0.0" />
    <detection t="8" x="801.0" y="466.0" z="0.0" />
    <detection t="9" x="796.0" y="470.0" z="0.0" />
    <detection t="10" x="793.0" y="470.0" z="0.0" />
    <detection t="11" x="791.0" y="472.0" z="0.0" />
    <detection t="12" x="792.0" y="474.0" z="0.0" />
    <detection t="13" x="792.0" y="474.0" z="0.0" />
    <detection t="14" x="794.0" y="470.0" z="0.0" />
    <detection t="15" x="794.0" y="474.0" z="0.0" />
    <detection t="16" x="787.0" y="473.0" z="0.0" />
    <detection t="17" x="790.0" y="474.0" z="0.0" />
    <detection t="18" x="795.0" y="471.0" z="0.0" />
    <detection t="19" x="793.0" y="479.0" z="0.0" />
  </particle>
  <particle nSpots="2">
    <detection t="0" x="830.0" y="503.0" z="0.0" />
    <detection t="1" x="825.0" y="505.0" z="0.0" />
  </particle>
  <particle nSpots="21">
    <detection t="0" x="899.0" y="509.0" z="0.0" />
    <detection t="1" x="901.0" y="507.0" z="0.0" />
    <detection t="2" x="900.0" y="507.0" z="0.0" />
    <detection t="3" x="902.0" y="506.0" z="0.0" />
    <detection t="4" x="900.0" y="505.0" z="0.0" />
    <detection t="5" x="900.0" y="509.0" z="0.0" />
    <detection t="6" x="901.0" y="508.0" z="0.0" />
    <detection t="7" x="899.0" y="505.0" z="0.0" />
    <detection t="8" x="898.0" y="502.0" z="0.0" />
    <detection t="9" x="899.0" y="501.0" z="0.0" />
    <detection t="10" x="897.0" y="502.0" z="0.0" />
    <detection t="11" x="895.0" y="503.0" z="0.0" />
    <detection t="12" x="895.0" y="504.0" z="0.0" />
    <detection t="13" x="893.0" y="507.0" z="0.0" />
    <detection t="14" x="894.0" y="510.0" z="0.0" />
    <detection t="15" x="893.0" y="513.0" z="0.0" />
    <detection t="16" x="890.0" y="515.0" z="0.0" />
    <detection t="17" x="889.0" y="514.0" z="0.0" />
    <detection t="18" x="889.0" y="513.0" z="0.0" />
    <detection t="19" x="889.0" y="511.0" z="0.0" />
    <detection t="20" x="891.0" y="511.0" z="0.0" />
  </particle>
  <particle nSpots="15">
    <detection t="0" x="858.0" y="491.0" z="0.0" />
    <detection t="1" x="856.0" y="490.0" z="0.0" />
    <detection t="2" x="854.0" y="489.0" z="0.0" />
    <detection t="3" x="857.0" y="490.0" z="0.0" />
    <detection t="4" x="851.0" y="491.0" z="0.0" />
    <detection t="5" x="848.0" y="494.0" z="0.0" />
    <detection t="6" x="845.0" y="496.0" z="0.0" />
    <detection t="7" x="843.0" y="498.0" z="0.0" />
    <detection t="8" x="841.0" y="499.0" z="0.0" />
    <detection t="9" x="841.0" y="497.0" z="0.0" />
    <detection t="10" x="836.0" y="497.0" z="0.0" />
    <detection t="11" x="835.0" y="500.0" z="0.0" />
    <detection t="12" x="834.0" y="502.0" z="0.0" />
    <detection t="13" x="830.0" y="506.0" z="0.0" />
    <detection t="14" x="827.0" y="508.0" z="0.0" />
  </particle>
  <particle nSpots="3">
    <detection t="0" x="797.0" y="502.0" z="0.0" />
    <detection t="1" x="791.0" y="502.0" z="0.0" />
    <detection t="2" x="788.0" y="504.0" z="0.0" />
  </particle>
  <particle nSpots="2">
    <detection t="1" x="838.0" y="139.0" z="0.0" />
    <detection t="2" x="830.0" y="135.0" z="0.0" />
  </particle>
  <particle nSpots="4">
    <detection t="1" x="796.0" y="152.0" z="0.0" />
    <detection t="2" x="793.0" y="151.0" z="0.0" />
    <detection t="3" x="788.0" y="152.0" z="0.0" />
    <detection t="4" x="785.0" y="150.0" z="0.0" />
  </particle>
  <particle nSpots="3">
    <detection t="1" x="794.0" y="177.0" z="0.0" />
    <detection t="2" x="795.0" y="178.0" z="0.0" />
    <detection t="3" x="789.0" y="182.0" z="0.0" />
  </particle>
  <particle nSpots="10">
    <detection t="1" x="862.0" y="200.0" z="0.0" />
    <detection t="2" x="860.0" y="196.0" z="0.0" />
    <detection t="3" x="858.0" y="193.0" z="0.0" />
    <detection t="4" x="852.0" y="194.0" z="0.0" />
    <detection t="5" x="849.0" y="196.0" z="0.0" />
    <detection t="6" x="847.0" y="192.0" z="0.0" />
    <detection t="7" x="845.0" y="190.0" z="0.0" />
    <detection t="8" x="845.0" y="188.0" z="0.0" />
    <detection t="9" x="842.0" y="192.0" z="0.0" />
    <detection t="10" x="842.0" y="188.0" z="0.0" />
  </particle>
  <particle nSpots="12">
    <detection t="1" x="790.0" y="52.0" z="0.0" />
    <detection t="2" x="782.0" y="51.0" z="0.0" />
    <detection t="3" x="777.0" y="51.0" z="0.0" />
    <detection t="4" x="775.0" y="53.0" z="0.0" />
    <detection t="5" x="775.0" y="54.0" z="0.0" />
    <detection t="6" x="773.0" y="53.0" z="0.0" />
    <detection t="7" x="767.0" y="56.0" z="0.0" />
    <detection t="8" x="764.0" y="59.0" z="0.0" />
    <detection t="9" x="758.0" y="60.0" z="0.0" />
    <detection t="10" x="755.0" y="61.0" z="0.0" />
    <detection t="11" x="749.0" y="68.0" z="0.0" />
    <detection t="12" x="746.0" y="72.0" z="0.0" />
  </particle>
  <particle nSpots="2">
    <detection t="1" x="932.0" y="68.0" z="0.0" />
    <detection t="2" x="933.0" y="68.0" z="0.0" />
  </particle>
  <particle nSpots="2">
    <detection t="1" x="923.0" y="107.0" z="0.0" />
    <detection t="2" x="924.0" y="102.0" z="0.0" />
  </particle>
  <particle nSpots="2">
    <detection t="1" x="927.0" y="125.0" z="0.0" />
    <detection t="2" x="930.0" y="123.0" z="0.0" />
  </particle>
  <particle nSpots="9">
    <detection t="1" x="792.0" y="0.0" z="0.0" />
    <detection t="2" x="784.0" y="0.0" z="0.0" />
    <detection t="3" x="781.0" y="0.0" z="0.0" />
    <detection t="4" x="782.0" y="0.0" z="0.0" />
    <detection t="5" x="781.0" y="0.0" z="0.0" />
    <detection t="6" x="777.0" y="0.0" z="0.0" />
    <detection t="7" x="773.0" y="0.0" z="0.0" />
    <detection t="8" x="766.0" y="0.0" z="0.0" />
    <detection t="9" x="762.0" y="0.0" z="0.0" />
  </particle>
  <particle nSpots="5">
    <detection t="1" x="849.0" y="49.0" z="0.0" />
    <detection t="2" x="845.0" y="45.0" z="0.0" />
    <detection t="3" x="840.0" y="41.0" z="0.0" />
    <detection t="4" x="838.0" y="43.0" z="0.0" />
    <detection t="5" x="838.0" y="44.0" z="0.0" />
  </particle>
  <particle nSpots="23">
    <detection t="1" x="959.0" y="34.0" z="0.0" />
    <detection t="2" x="959.0" y="32.0" z="0.0" />
    <detection t="3" x="959.0" y="32.0" z="0.0" />
    <detection t="4" x="959.0" y="29.0" z="0.0" />
    <detection t="5" x="959.0" y="28.0" z="0.0" />
    <detection t="6" x="959.0" y="24.0" z="0.0" />
    <detection t="7" x="959.0" y="22.0" z="0.0" />
    <detection t="8" x="959.0" y="20.0" z="0.0" />
    <detection t="9" x="959.0" y="23.0" z="0.0" />
    <detection t="10" x="959.0" y="22.0" z="0.0" />
    <detection t="11" x="959.0" y="18.0" z="0.0" />
    <detection t="12" x="959.0" y="22.0" z="0.0" />
    <detection t="13" x="959.0" y="19.0" z="0.0" />
    <detection t="14" x="959.0" y="20.0" z="0.0" />
    <detection t="15" x="959.0" y="19.0" z="0.0" />
    <detection t="16" x="959.0" y="17.0" z="0.0" />
    <detection t="17" x="959.0" y="20.0" z="0.0" />
    <detection t="18" x="959.0" y="21.0" z="0.0" />
    <detection t="19" x="959.0" y="23.0" z="0.0" />
    <detection t="20" x="959.0" y="23.0" z="0.0" />
    <detection t="21" x="959.0" y="22.0" z="0.0" />
    <detection t="22" x="959.0" y="21.0" z="0.0" />
    <detection t="23" x="959.0" y="21.0" z="0.0" />
  </particle>
  <particle nSpots="18">
    <detection t="1" x="834.0" y="437.0" z="0.0" />
    <detection t="2" x="827.0" y="433.0" z="0.0" />
    <detection t="3" x="824.0" y="428.0" z="0.0" />
    <detection t="4" x="820.0" y="431.0" z="0.0" />
    <detection t="5" x="819.0" y="432.0" z="0.0" />
    <detection t="6" x="818.0" y="431.0" z="0.0" />
    <detection t="7" x="816.0" y="427.0" z="0.0" />
    <detection t="8" x="812.0" y="430.0" z="0.0" />
    <detection t="9" x="812.0" y="431.0" z="0.0" />
    <detection t="10" x="808.0" y="433.0" z="0.0" />
    <detection t="11" x="804.0" y="439.0" z="0.0" />
    <detection t="12" x="802.0" y="445.0" z="0.0" />
    <detection t="13" x="800.0" y="449.0" z="0.0" />
    <detection t="14" x="800.0" y="448.0" z="0.0" />
    <detection t="15" x="801.0" y="448.0" z="0.0" />
    <detection t="16" x="804.0" y="449.0" z="0.0" />
    <detection t="17" x="804.0" y="447.0" z="0.0" />
    <detection t="18" x="798.0" y="443.0" z="0.0" />
  </particle>
  <particle nSpots="2">
    <detection t="1" x="892.0" y="371.0" z="0.0" />
    <detection t="2" x="891.0" y="368.0" z="0.0" />
  </particle>
  <particle nSpots="23">
    <detection t="1" x="797.0" y="364.0" z="0.0" />
    <detection t="2" x="792.0" y="364.0" z="0.0" />
    <detection t="3" x="787.0" y="365.0" z="0.0" />
    <detection t="4" x="782.0" y="366.0" z="0.0" />
    <detection t="5" x="776.0" y="364.0" z="0.0" />
    <detection t="6" x="770.0" y="362.0" z="0.0" />
    <detection t="7" x="763.0" y="362.0" z="0.0" />
    <detection t="8" x="759.0" y="366.0" z="0.0" />
    <detection t="9" x="756.0" y="370.0" z="0.0" />
    <detection t="10" x="753.0" y="369.0" z="0.0" />
    <detection t="11" x="752.0" y="369.0" z="0.0" />
    <detection t="12" x="749.0" y="368.0" z="0.0" />
    <detection t="13" x="744.0" y="368.0" z="0.0" />
    <detection t="14" x="740.0" y="367.0" z="0.0" />
    <detection t="15" x="735.0" y="366.0" z="0.0" />
    <detection t="16" x="734.0" y="367.0" z="0.0" />
    <detection t="17" x="731.0" y="369.0" z="0.0" />
    <detection t="18" x="726.0" y="366.0" z="0.0" />
    <detection t="19" x="724.0" y="363.0" z="0.0" />
    <detection t="20" x="722.0" y="364.0" z="0.0" />
    <detection t="21" x="720.0" y="361.0" z="0.0" />
    <detection t="22" x="720.0" y="359.0" z="0.0" />
    <detection t="23" x="721.0" y="358.0" z="0.0" />
  </particle>
  <particle nSpots="17">
    <detection t="1" x="823.0" y="358.0" z="0.0" />
    <detection t="2" x="824.0" y="355.0" z="0.0" />
    <detection t="3" x="825.0" y="354.0" z="0.0" />
    <detection t="4" x="821.0" y="356.0" z="0.0" />
    <detection t="5" x="819.0" y="355.0" z="0.0" />
    <detection t="6" x="815.0" y="353.0" z="0.0" />
    <detection t="7" x="812.0" y="354.0" z="0.0" />
    <detection t="8" x="808.0" y="355.0" z="0.0" />
    <detection t="9" x="806.0" y="352.0" z="0.0" />
    <detection t="10" x="805.0" y="351.0" z="0.0" />
    <detection t="11" x="807.0" y="349.0" z="0.0" />
    <detection t="12" x="807.0" y="348.0" z="0.0" />
    <detection t="13" x="805.0" y="344.0" z="0.0" />
    <detection t="14" x="804.0" y="340.0" z="0.0" />
    <detection t="15" x="800.0" y="338.0" z="0.0" />
    <detection t="16" x="798.0" y="337.0" z="0.0" />
    <detection t="17" x="794.0" y="335.0" z="0.0" />
  </particle>
  <particle nSpots="2">
    <detection t="1" x="959.0" y="230.0" z="0.0" />
    <detection t="2" x="959.0" y="229.0" z="0.0" />
  </particle>
  <particle nSpots="11">
    <detection t="1" x="823.0" y="666.0" z="0.0" />
    <detection t="2" x="823.0" y="671.0" z="0.0" />
    <detection t="3" x="829.0" y="674.0" z="0.0" />
    <detection t="4" x="833.0" y="676.0" z="0.0" />
    <detection t="5" x="831.0" y="682.0" z="0.0" />
    <detection t="6" x="831.0" y="683.0" z="0.0" />
    <detection t="7" x="828.0" y="685.0" z="0.0" />
    <detection t="8" x="833.0" y="680.0" z="0.0" />
    <detection t="9" x="833.0" y="681.0" z="0.0" />
    <detection t="10" x="828.0" y="687.0" z="0.0" />
    <detection t="11" x="823.0" y="686.0" z="0.0" />
  </particle>
  <particle nSpots="15">
    <detection t="1" x="802.0" y="658.0" z="0.0" />
    <detection t="2" x="796.0" y="664.0" z="0.0" />
    <detection t="3" x="799.0" y="664.0" z="0.0" />
    <detection t="4" x="796.0" y="667.0" z="0.0" />
    <detection t="5" x="793.0" y="671.0" z="0.0" />
    <detection t="6" x="791.0" y="673.0" z="0.0" />
    <detection t="7" x="790.0" y="676.0" z="0.0" />
    <detection t="8" x="788.0" y="678.0" z="0.0" />
    <detection t="9" x="788.0" y="679.0" z="0.0" />
    <detection t="10" x="786.0" y="676.0" z="0.0" />
    <detection t="11" x="782.0" y="680.0" z="0.0" />
    <detection t="12" x="778.0" y="679.0" z="0.0" />
    <detection t="13" x="774.0" y="680.0" z="0.0" />
    <detection t="14" x="770.0" y="678.0" z="0.0" />
    <detection t="15" x="769.0" y="675.0" z="0.0" />
  </particle>
  <particle nSpots="3">
    <detection t="1" x="959.0" y="561.0" z="0.0" />
    <detection t="2" x="959.0" y="561.0" z="0.0" />
    <detection t="3" x="959.0" y="559.0" z="0.0" />
  </particle>
  <particle nSpots="4">
    <detection t="1" x="909.0" y="552.0" z="0.0" />
    <detection t="2" x="914.0" y="549.0" z="0.0" />
    <detection t="3" x="909.0" y="542.0" z="0.0" />
    <detection t="4" x="910.0" y="545.0" z="0.0" />
  </particle>
  <particle nSpots="24">
    <detection t="2" x="781.0" y="699.0" z="0.0" />
    <detection t="3" x="775.0" y="698.0" z="0.0" />
    <detection t="4" x="766.0" y="702.0" z="0.0" />
    <detection t="5" x="763.0" y="704.0" z="0.0" />
    <detection t="6" x="759.0" y="704.0" z="0.0" />
    <detection t="7" x="755.0" y="702.0" z="0.0" />
    <detection t="8" x="752.0" y="699.0" z="0.0" />
    <detection t="9" x="751.0" y="696.0" z="0.0" />
    <detection t="10" x="742.0" y="695.0" z="0.0" />
    <detection t="11" x="735.0" y="695.0" z="0.0" />
    <detection t="12" x="735.0" y="693.0" z="0.0" />
    <detection t="13" x="732.0" y="692.0" z="0.0" />
    <detection t="14" x="723.0" y="693.0" z="0.0" />
    <detection t="15" x="717.0" y="693.0" z="0.0" />
    <detection t="16" x="715.0" y="691.0" z="0.0" />
    <detection t="17" x="709.0" y="692.0" z="0.0" />
    <detection t="18" x="706.0" y="690.0" z="0.0" />
    <detection t="19" x="704.0" y="687.0" z="0.0" />
    <detection t="20" x="697.0" y="687.0" z="0.0" />
    <detection t="21" x="691.0" y="689.0" z="0.0" />
    <detection t="22" x="682.0" y="690.0" z="0.0" />
    <detection t="23" x="676.0" y="692.0" z="0.0" />
    <detection t="24" x="668.0" y="692.0" z="0.0" />
    <detection t="25" x="662.0" y="694.0" z="0.0" />
  </particle>
  <particle nSpots="6">
    <detection t="2" x="940.0" y="234.0" z="0.0" />
    <detection t="3" x="942.0" y="232.0" z="0.0" />
    <detection t="4" x="940.0" y="229.0" z="0.0" />
    <detection t="5" x="941.0" y="228.0" z="0.0" />
    <detection t="6" x="939.0" y="229.0" z="0.0" />
    <detection t="7" x="938.0" y="228.0" z="0.0" />
  </particle>
  <particle nSpots="19">
    <detection t="2" x="768.0" y="245.0" z="0.0" />
    <detection t="3" x="764.0" y="237.0" z="0.0" />
    <detection t="4" x="758.0" y="244.0" z="0.0" />
    <detection t="5" x="759.0" y="239.0" z="0.0" />
    <detection t="6" x="754.0" y="236.0" z="0.0" />
    <detection t="7" x="749.0" y="242.0" z="0.0" />
    <detection t="8" x="744.0" y="238.0" z="0.0" />
    <detection t="9" x="737.0" y="235.0" z="0.0" />
    <detection t="10" x="730.0" y="228.0" z="0.0" />
    <detection t="11" x="723.0" y="231.0" z="0.0" />
    <detection t="12" x="720.0" y="231.0" z="0.0" />
    <detection t="13" x="714.0" y="226.0" z="0.0" />
    <detection t="14" x="706.0" y="225.0" z="0.0" />
    <detection t="15" x="698.0" y="225.0" z="0.0" />
    <detection t="16" x="694.0" y="225.0" z="0.0" />
    <detection t="17" x="687.0" y="224.0" z="0.0" />
    <detection t="18" x="683.0" y="218.0" z="0.0" />
    <detection t="19" x="677.0" y="213.0" z="0.0" />
    <detection t="20" x="672.0" y="207.0" z="0.0" />
  </particle>
  <particle nSpots="13">
    <detection t="2" x="767.0" y="196.0" z="0.0" />
    <detection t="3" x="765.0" y="202.0" z="0.0" />
    <detection t="4" x="763.0" y="200.0" z="0.0" />
    <detection t="5" x="762.0" y="200.0" z="0.0" />
    <detection t="6" x="764.0" y="201.0" z="0.0" />
    <detection t="7" x="762.0" y="203.0" z="0.0" />
    <detection t="8" x="758.0" y="202.0" z="0.0" />
    <detection t="9" x="753.0" y="198.0" z="0.0" />
    <detection t="10" x="748.0" y="194.0" z="0.0" />
    <detection t="11" x="742.0" y="195.0" z="0.0" />
    <detection t="12" x="742.0" y="196.0" z="0.0" />
    <detection t="13" x="739.0" y="193.0" z="0.0" />
    <detection t="14" x="738.0" y="195.0" z="0.0" />
  </particle>
  <particle nSpots="11">
    <detection t="2" x="959.0" y="263.0" z="0.0" />
    <detection t="3" x="959.0" y="264.0" z="0.0" />
    <detection t="4" x="959.0" y="261.0" z="0.0" />
    <detection t="5" x="959.0" y="262.0" z="0.0" />
    <detection t="6" x="959.0" y="262.0" z="0.0" />
    <detection t="7" x="959.0" y="260.0" z="0.0" />
    <detection t="8" x="959.0" y="259.0" z="0.0" />
    <detection t="9" x="959.0" y="258.0" z="0.0" />
    <detection t="10" x="959.0" y="260.0" z="0.0" />
    <detection t="11" x="959.0" y="258.0" z="0.0" />
    <detection t="12" x="959.0" y="258.0" z="0.0" />
  </particle>
  <particle nSpots="19">
    <detection t="2" x="959.0" y="345.0" z="0.0" />
    <detection t="3" x="959.0" y="349.0" z="0.0" />
    <detection t="4" x="959.0" y="355.0" z="0.0" />
    <detection t="5" x="959.0" y="357.0" z="0.0" />
    <detection t="6" x="959.0" y="356.0" z="0.0" />
    <detection t="7" x="959.0" y="360.0" z="0.0" />
    <detection t="8" x="959.0" y="357.0" z="0.0" />
    <detection t="9" x="959.0" y="362.0" z="0.0" />
    <detection t="10" x="959.0" y="360.0" z="0.0" />
    <detection t="11" x="959.0" y="362.0" z="0.0" />
    <detection t="12" x="959.0" y="361.0" z="0.0" />
    <detection t="13" x="959.0" y="362.0" z="0.0" />
    <detection t="14" x="959.0" y="364.0" z="0.0" />
    <detection t="15" x="959.0" y="366.0" z="0.0" />
    <detection t="16" x="959.0" y="366.0" z="0.0" />
    <detection t="17" x="959.0" y="364.0" z="0.0" />
    <detection t="18" x="959.0" y="363.0" z="0.0" />
    <detection t="19" x="953.0" y="365.0" z="0.0" />
    <detection t="20" x="959.0" y="365.0" z="0.0" />
  </particle>
  <particle nSpots="10">
    <detection t="2" x="921.0" y="334.0" z="0.0" />
    <detection t="3" x="917.0" y="335.0" z="0.0" />
    <detection t="4" x="912.0" y="334.0" z="0.0" />
    <detection t="5" x="912.0" y="332.0" z="0.0" />
    <detection t="6" x="909.0" y="332.0" z="0.0" />
    <detection t="7" x="908.0" y="334.0" z="0.0" />
    <detection t="8" x="906.0" y="334.0" z="0.0" />
    <detection t="9" x="905.0" y="334.0" z="0.0" />
    <detection t="10" x="902.0" y="336.0" z="0.0" />
    <detection t="11" x="908.0" y="339.0" z="0.0" />
  </particle>
  <particle nSpots="7">
    <detection t="2" x="792.0" y="457.0" z="0.0" />
    <detection t="3" x="788.0" y="462.0" z="0.0" />
    <detection t="4" x="783.0" y="460.0" z="0.0" />
    <detection t="5" x="781.0" y="460.0" z="0.0" />
    <detection t="6" x="778.0" y="462.0" z="0.0" />
    <detection t="7" x="778.0" y="462.0" z="0.0" />
    <detection t="8" x="778.0" y="464.0" z="0.0" />
  </particle>
  <particle nSpots="8">
    <detection t="2" x="824.0" y="494.0" z="0.0" />
    <detection t="3" x="823.0" y="492.0" z="0.0" />
    <detection t="4" x="821.0" y="490.0" z="0.0" />
    <detection t="5" x="819.0" y="491.0" z="0.0" />
    <detection t="6" x="820.0" y="492.0" z="0.0" />
    <detection t="7" x="824.0" y="496.0" z="0.0" />
    <detection t="8" x="819.0" y="498.0" z="0.0" />
    <detection t="9" x="819.0" y="501.0" z="0.0" />
  </particle>
  <particle nSpots="5">
    <detection t="2" x="809.0" y="168.0" z="0.0" />
    <detection t="3" x="816.0" y="170.0" z="0.0" />
    <detection t="4" x="810.0" y="170.0" z="0.0" />
    <detection t="5" x="807.0" y="163.0" z="0.0" />
    <detection t="6" x="805.0" y="156.0" z="0.0" />
  </particle>
  <particle nSpots="2">
    <detection t="2" x="848.0" y="106.0" z="0.0" />
    <detection t="3" x="849.0" y="113.0" z="0.0" />
  </particle>
  <particle nSpots="3">
    <detection t="2" x="759.0" y="27.0" z="0.0" />
    <detection t="3" x="754.0" y="23.0" z="0.0" />
    <detection t="4" x="753.0" y="26.0" z="0.0" />
  </particle>
  <particle nSpots="30">
    <detection t="2" x="806.0" y="28.0" z="0.0" />
    <detection t="3" x="801.0" y="24.0" z="0.0" />
    <detection t="4" x="801.0" y="25.0" z="0.0" />
    <detection t="5" x="796.0" y="28.0" z="0.0" />
    <detection t="6" x="792.0" y="32.0" z="0.0" />
    <detection t="7" x="792.0" y="32.0" z="0.0" />
    <detection t="8" x="790.0" y="30.0" z="0.0" />
    <detection t="9" x="790.0" y="29.0" z="0.0" />
    <detection t="10" x="786.0" y="25.0" z="0.0" />
    <detection t="11" x="778.0" y="24.0" z="0.0" />
    <detection t="12" x="775.0" y="22.0" z="0.0" />
    <detection t="13" x="771.0" y="21.0" z="0.0" />
    <detection t="14" x="773.0" y="23.0" z="0.0" />
    <detection t="15" x="772.0" y="21.0" z="0.0" />
    <detection t="16" x="771.0" y="22.0" z="0.0" />
    <detection t="17" x="770.0" y="20.0" z="0.0" />
    <detection t="18" x="770.0" y="22.0" z="0.0" />
    <detection t="19" x="769.0" y="24.0" z="0.0" />
    <detection t="20" x="765.0" y="24.0" z="0.0" />
    <detection t="21" x="756.0" y="22.0" z="0.0" />
    <detection t="22" x="753.0" y="20.0" z="0.0" />
    <detection t="23" x="749.0" y="18.0" z="0.0" />
    <detection t="24" x="747.0" y="20.0" z="0.0" />
    <detection t="25" x="742.0" y="20.0" z="0.0" />
    <detection t="26" x="739.0" y="18.0" z="0.0" />
    <detection t="27" x="737.0" y="18.0" z="0.0" />
    <detection t="28" x="732.0" y="19.0" z="0.0" />
    <detection t="29" x="727.0" y="27.0" z="0.0" />
    <detection t="30" x="722.0" y="30.0" z="0.0" />
    <detection t="31" x="714.0" y="35.0" z="0.0" />
  </particle>
  <particle nSpots="25">
    <detection t="3" x="959.0" y="719.0" z="0.0" />
    <detection t="4" x="959.0" y="719.0" z="0.0" />
    <detection t="5" x="959.0" y="719.0" z="0.0" />
    <detection t="6" x="959.0" y="719.0" z="0.0" />
    <detection t="7" x="959.0" y="719.0" z="0.0" />
    <detection t="8" x="959.0" y="719.0" z="0.0" />
    <detection t="9" x="959.0" y="719.0" z="0.0" />
    <detection t="10" x="959.0" y="719.0" z="0.0" />
    <detection t="11" x="959.0" y="719.0" z="0.0" />
    <detection t="12" x="959.0" y="719.0" z="0.0" />
    <detection t="13" x="959.0" y="710.0" z="0.0" />
    <detection t="14" x="959.0" y="706.0" z="0.0" />
    <detection t="15" x="959.0" y="706.0" z="0.0" />
    <detection t="16" x="959.0" y="707.0" z="0.0" />
    <detection t="17" x="959.0" y="709.0" z="0.0" />
    <detection t="18" x="959.0" y="712.0" z="0.0" />
    <detection t="19" x="959.0" y="719.0" z="0.0" />
    <detection t="20" x="959.0" y="719.0" z="0.0" />
    <detection t="21" x="959.0" y="715.0" z="0.0" />
    <detection t="22" x="959.0" y="711.0" z="0.0" />
    <detection t="23" x="959.0" y="711.0" z="0.0" />
    <detection t="24" x="959.0" y="709.0" z="0.0" />
    <detection t="25" x="959.0" y="708.0" z="0.0" />
    <detection t="26" x="959.0" y="706.0" z="0.0" />
    <detection t="27" x="959.0" y="705.0" z="0.0" />
  </particle>
  <particle nSpots="8">
    <detection t="5" x="786.0" y="719.0" z="0.0" />
    <detection t="6" x="786.0" y="719.0" z="0.0" />
    <detection t="7" x="783.0" y="719.0" z="0.0" />
    <detection t="8" x="779.0" y="719.0" z="0.0" />
    <detection t="9" x="777.0" y="719.0" z="0.0" />
    <detection t="10" x="774.0" y="719.0" z="0.0" />
    <detection t="11" x="769.0" y="719.0" z="0.0" />
    <detection t="12" x="762.0" y="719.0" z="0.0" />
  </particle>
  <particle nSpots="4">
    <detection t="4" x="928.0" y="627.0" z="0.0" />
    <detection t="5" x="927.0" y="625.0" z="0.0" />
    <detection t="6" x="926.0" y="623.0" z="0.0" />
    <detection t="7" x="925.0" y="622.0" z="0.0" />
  </particle>
  <particle nSpots="10">
    <detection t="3" x="787.0" y="627.0" z="0.0" />
    <detection t="4" x="784.0" y="628.0" z="0.0" />
    <detection t="5" x="788.0" y="625.0" z="0.0" />
    <detection t="6" x="788.0" y="629.0" z="0.0" />
    <detection t="7" x="786.0" y="635.0" z="0.0" />
    <detection t="8" x="781.0" y="642.0" z="0.0" />
    <detection t="9" x="778.0" y="648.0" z="0.0" />
    <detection t="10" x="777.0" y="647.0" z="0.0" />
    <detection t="11" x="786.0" y="646.0" z="0.0" />
    <detection t="12" x="791.0" y="643.0" z="0.0" />
  </particle>
  <particle nSpots="6">
    <detection t="4" x="948.0" y="641.0" z="0.0" />
    <detection t="5" x="946.0" y="646.0" z="0.0" />
    <detection t="6" x="943.0" y="648.0" z="0.0" />
    <detection t="7" x="943.0" y="646.0" z="0.0" />
    <detection t="8" x="944.0" y="644.0" z="0.0" />
    <detection t="9" x="945.0" y="645.0" z="0.0" />
  </particle>
  <particle nSpots="18">
    <detection t="4" x="825.0" y="661.0" z="0.0" />
    <detection t="5" x="822.0" y="662.0" z="0.0" />
    <detection t="6" x="824.0" y="659.0" z="0.0" />
    <detection t="7" x="825.0" y="657.0" z="0.0" />
    <detection t="8" x="823.0" y="655.0" z="0.0" />
    <detection t="9" x="819.0" y="652.0" z="0.0" />
    <detection t="10" x="819.0" y="643.0" z="0.0" />
    <detection t="11" x="815.0" y="646.0" z="0.0" />
    <detection t="12" x="807.0" y="648.0" z="0.0" />
    <detection t="13" x="811.0" y="646.0" z="0.0" />
    <detection t="14" x="809.0" y="648.0" z="0.0" />
    <detection t="15" x="812.0" y="643.0" z="0.0" />
    <detection t="16" x="813.0" y="634.0" z="0.0" />
    <detection t="17" x="810.0" y="635.0" z="0.0" />
    <detection t="18" x="806.0" y="640.0" z="0.0" />
    <detection t="19" x="807.0" y="639.0" z="0.0" />
    <detection t="20" x="803.0" y="638.0" z="0.0" />
    <detection t="21" x="798.0" y="644.0" z="0.0" />
  </particle>
  <particle nSpots="3">
    <detection t="4" x="743.0" y="719.0" z="0.0" />
    <detection t="5" x="737.0" y="719.0" z="0.0" />
    <detection t="6" x="733.0" y="719.0" z="0.0" />
  </particle>
  <particle nSpots="11">
    <detection t="3" x="865.0" y="679.0" z="0.0" />
    <detection t="4" x="865.0" y="685.0" z="0.0" />
    <detection t="5" x="861.0" y="694.0" z="0.0" />
    <detection t="6" x="861.0" y="697.0" z="0.0" />
    <detection t="7" x="853.0" y="702.0" z="0.0" />
    <detection t="8" x="851.0" y="700.0" z="0.0" />
    <detection t="9" x="844.0" y="700.0" z="0.0" />
    <detection t="10" x="842.0" y="707.0" z="0.0" />
    <detection t="11" x="842.0" y="705.0" z="0.0" />
    <detection t="12" x="836.0" y="707.0" z="0.0" />
    <detection t="13" x="835.0" y="708.0" z="0.0" />
  </particle>
  <particle nSpots="3">
    <detection t="4" x="947.0" y="50.0" z="0.0" />
    <detection t="5" x="944.0" y="48.0" z="0.0" />
    <detection t="6" x="941.0" y="47.0" z="0.0" />
  </particle>
  <particle nSpots="12">
    <detection t="3" x="844.0" y="66.0" z="0.0" />
    <detection t="4" x="845.0" y="64.0" z="0.0" />
    <detection t="5" x="843.0" y="65.0" z="0.0" />
    <detection t="6" x="841.0" y="69.0" z="0.0" />
    <detection t="7" x="838.0" y="66.0" z="0.0" />
    <detection t="8" x="832.0" y="63.0" z="0.0" />
    <detection t="9" x="827.0" y="62.0" z="0.0" />
    <detection t="10" x="821.0" y="59.0" z="0.0" />
    <detection t="11" x="816.0" y="58.0" z="0.0" />
    <detection t="12" x="815.0" y="60.0" z="0.0" />
    <detection t="13" x="813.0" y="61.0" z="0.0" />
    <detection t="14" x="811.0" y="65.0" z="0.0" />
  </particle>
  <particle nSpots="3">
    <detection t="5" x="743.0" y="18.0" z="0.0" />
    <detection t="6" x="741.0" y="9.0" z="0.0" />
    <detection t="7" x="732.0" y="10.0" z="0.0" />
  </particle>
  <particle nSpots="17">
    <detection t="5" x="950.0" y="121.0" z="0.0" />
    <detection t="6" x="947.0" y="128.0" z="0.0" />
    <detection t="7" x="944.0" y="126.0" z="0.0" />
    <detection t="8" x="942.0" y="124.0" z="0.0" />
    <detection t="9" x="943.0" y="125.0" z="0.0" />
    <detection t="10" x="942.0" y="126.0" z="0.0" />
    <detection t="11" x="940.0" y="124.0" z="0.0" />
    <detection t="12" x="940.0" y="124.0" z="0.0" />
    <detection t="13" x="941.0" y="125.0" z="0.0" />
    <detection t="14" x="937.0" y="128.0" z="0.0" />
    <detection t="15" x="936.0" y="128.0" z="0.0" />
    <detection t="16" x="932.0" y="126.0" z="0.0" />
    <detection t="17" x="931.0" y="126.0" z="0.0" />
    <detection t="18" x="935.0" y="122.0" z="0.0" />
    <detection t="19" x="941.0" y="120.0" z="0.0" />
    <detection t="20" x="941.0" y="118.0" z="0.0" />
    <detection t="21" x="940.0" y="121.0" z="0.0" />
  </particle>
  <particle nSpots="5">
    <detection t="5" x="856.0" y="136.0" z="0.0" />
    <detection t="6" x="853.0" y="135.0" z="0.0" />
    <detection t="7" x="853.0" y="133.0" z="0.0" />
    <detection t="8" x="848.0" y="131.0" z="0.0" />
    <detection t="9" x="844.0" y="124.0" z="0.0" />
  </particle>
  <particle nSpots="10">
    <detection t="3" x="877.0" y="142.0" z="0.0" />
    <detection t="4" x="879.0" y="142.0" z="0.0" />
    <detection t="5" x="878.0" y="141.0" z="0.0" />
    <detection t="6" x="878.0" y="139.0" z="0.0" />
    <detection t="7" x="877.0" y="134.0" z="0.0" />
    <detection t="8" x="878.0" y="132.0" z="0.0" />
    <detection t="9" x="876.0" y="131.0" z="0.0" />
    <detection t="10" x="874.0" y="129.0" z="0.0" />
    <detection t="11" x="870.0" y="130.0" z="0.0" />
    <detection t="12" x="868.0" y="131.0" z="0.0" />
  </particle>
  <particle nSpots="16">
    <detection t="3" x="828.0" y="146.0" z="0.0" />
    <detection t="4" x="826.0" y="147.0" z="0.0" />
    <detection t="5" x="826.0" y="145.0" z="0.0" />
    <detection t="6" x="825.0" y="144.0" z="0.0" />
    <detection t="7" x="825.0" y="144.0" z="0.0" />
    <detection t="8" x="825.0" y="144.0" z="0.0" />
    <detection t="9" x="822.0" y="144.0" z="0.0" />
    <detection t="10" x="821.0" y="143.0" z="0.0" />
    <detection t="11" x="819.0" y="144.0" z="0.0" />
    <detection t="12" x="820.0" y="145.0" z="0.0" />
    <detection t="13" x="818.0" y="144.0" z="0.0" />
    <detection t="14" x="817.0" y="143.0" z="0.0" />
    <detection t="15" x="814.0" y="142.0" z="0.0" />
    <detection t="16" x="813.0" y="143.0" z="0.0" />
    <detection t="17" x="812.0" y="144.0" z="0.0" />
    <detection t="18" x="810.0" y="146.0" z="0.0" />
  </particle>
  <particle nSpots="5">
    <detection t="4" x="781.0" y="172.0" z="0.0" />
    <detection t="5" x="782.0" y="163.0" z="0.0" />
    <detection t="6" x="781.0" y="164.0" z="0.0" />
    <detection t="7" x="783.0" y="163.0" z="0.0" />
    <detection t="8" x="782.0" y="163.0" z="0.0" />
  </particle>
  <particle nSpots="33">
    <detection t="5" x="924.0" y="100.0" z="0.0" />
    <detection t="6" x="926.0" y="101.0" z="0.0" />
    <detection t="7" x="923.0" y="95.0" z="0.0" />
    <detection t="8" x="922.0" y="91.0" z="0.0" />
    <detection t="9" x="921.0" y="88.0" z="0.0" />
    <detection t="10" x="920.0" y="85.0" z="0.0" />
    <detection t="11" x="916.0" y="82.0" z="0.0" />
    <detection t="12" x="913.0" y="82.0" z="0.0" />
    <detection t="13" x="912.0" y="83.0" z="0.0" />
    <detection t="14" x="911.0" y="85.0" z="0.0" />
    <detection t="15" x="914.0" y="84.0" z="0.0" />
    <detection t="16" x="919.0" y="82.0" z="0.0" />
    <detection t="17" x="918.0" y="83.0" z="0.0" />
    <detection t="18" x="916.0" y="82.0" z="0.0" />
    <detection t="19" x="917.0" y="80.0" z="0.0" />
    <detection t="20" x="916.0" y="77.0" z="0.0" />
    <detection t="21" x="914.0" y="79.0" z="0.0" />
    <detection t="22" x="909.0" y="82.0" z="0.0" />
    <detection t="23" x="905.0" y="83.0" z="0.0" />
    <detection t="24" x="904.0" y="85.0" z="0.0" />
    <detection t="25" x="903.0" y="82.0" z="0.0" />
    <detection t="26" x="904.0" y="85.0" z="0.0" />
    <detection t="27" x="906.0" y="87.0" z="0.0" />
    <detection t="28" x="906.0" y="86.0" z="0.0" />
    <detection t="29" x="903.0" y="87.0" z="0.0" />
    <detection t="30" x="904.0" y="86.0" z="0.0" />
    <detection t="31" x="900.0" y="88.0" z="0.0" />
    <detection t="32" x="897.0" y="90.0" z="0.0" />
    <detection t="33" x="894.0" y="90.0" z="0.0" />
    <detection t="34" x="894.0" y="91.0" z="0.0" />
    <detection t="35" x="888.0" y="88.0" z="0.0" />
    <detection t="36" x="893.0" y="84.0" z="0.0" />
    <detection t="37" x="888.0" y="92.0" z="0.0" />
  </particle>
  <particle nSpots="10">
    <detection t="4" x="844.0" y="104.0" z="0.0" />
    <detection t="5" x="842.0" y="103.0" z="0.0" />
    <detection t="6" x="843.0" y="109.0" z="0.0" />
    <detection t="7" x="839.0" y="100.0" z="0.0" />
    <detection t="8" x="835.0" y="95.0" z="0.0" />
    <detection t="9" x="834.0" y="102.0" z="0.0" />
    <detection t="10" x="835.0" y="100.0" z="0.0" />
    <detection t="11" x="833.0" y="105.0" z="0.0" />
    <detection t="12" x="833.0" y="111.0" z="0.0" />
    <detection t="13" x="828.0" y="107.0" z="0.0" />
  </particle>
  <particle nSpots="45">
    <detection t="5" x="792.0" y="118.0" z="0.0" />
    <detection t="6" x="793.0" y="117.0" z="0.0" />
    <detection t="7" x="795.0" y="116.0" z="0.0" />
    <detection t="8" x="801.0" y="112.0" z="0.0" />
    <detection t="9" x="797.0" y="110.0" z="0.0" />
    <detection t="10" x="794.0" y="109.0" z="0.0" />
    <detection t="11" x="792.0" y="108.0" z="0.0" />
    <detection t="12" x="791.0" y="107.0" z="0.0" />
    <detection t="13" x="791.0" y="106.0" z="0.0" />
    <detection t="14" x="789.0" y="106.0" z="0.0" />
    <detection t="15" x="785.0" y="105.0" z="0.0" />
    <detection t="16" x="780.0" y="102.0" z="0.0" />
    <detection t="17" x="777.0" y="98.0" z="0.0" />
    <detection t="18" x="773.0" y="95.0" z="0.0" />
    <detection t="19" x="770.0" y="93.0" z="0.0" />
    <detection t="20" x="772.0" y="93.0" z="0.0" />
    <detection t="21" x="771.0" y="94.0" z="0.0" />
    <detection t="22" x="770.0" y="94.0" z="0.0" />
    <detection t="23" x="768.0" y="93.0" z="0.0" />
    <detection t="24" x="764.0" y="93.0" z="0.0" />
    <detection t="25" x="760.0" y="92.0" z="0.0" />
    <detection t="26" x="758.0" y="89.0" z="0.0" />
    <detection t="27" x="756.0" y="81.0" z="0.0" />
    <detection t="28" x="753.0" y="79.0" z="0.0" />
    <detection t="29" x="748.0" y="78.0" z="0.0" />
    <detection t="30" x="744.0" y="77.0" z="0.0" />
    <detection t="31" x="742.0" y="76.0" z="0.0" />
    <detection t="32" x="738.0" y="75.0" z="0.0" />
    <detection t="33" x="736.0" y="75.0" z="0.0" />
    <detection t="34" x="734.0" y="75.0" z="0.0" />
    <detection t="35" x="732.0" y="75.0" z="0.0" />
    <detection t="36" x="729.0" y="74.0" z="0.0" />
    <detection t="37" x="728.0" y="73.0" z="0.0" />
    <detection t="38" x="726.0" y="72.0" z="0.0" />
    <detection t="39" x="721.0" y="73.0" z="0.0" />
    <detection t="40" x="718.0" y="75.0" z="0.0" />
    <detection t="41" x="714.0" y="78.0" z="0.0" />
    <detection t="42" x="711.0" y="79.0" z="0.0" />
    <detection t="43" x="707.0" y="85.0" z="0.0" />
    <detection t="44" x="705.0" y="85.0" z="0.0" />
    <detection t="45" x="706.0" y="84.0" z="0.0" />
    <detection t="46" x="705.0" y="82.0" z="0.0" />
    <detection t="47" x="701.0" y="80.0" z="0.0" />
    <detection t="48" x="695.0" y="75.0" z="0.0" />
    <detection t="49" x="691.0" y="78.0" z="0.0" />
  </particle>
  <particle nSpots="4">
    <detection t="5" x="751.0" y="212.0" z="0.0" />
    <detection t="6" x="745.0" y="213.0" z="0.0" />
    <detection t="7" x="745.0" y="213.0" z="0.0" />
    <detection t="8" x="742.0" y="212.0" z="0.0" />
  </particle>
  <particle nSpots="6">
    <detection t="4" x="803.0" y="226.0" z="0.0" />
    <detection t="5" x="802.0" y="225.0" z="0.0" />
    <detection t="6" x="799.0" y="223.0" z="0.0" />
    <detection t="7" x="799.0" y="223.0" z="0.0" />
    <detection t="8" x="800.0" y="225.0" z="0.0" />
    <detection t="9" x="799.0" y="226.0" z="0.0" />
  </particle>
  <particle nSpots="4">
    <detection t="4" x="959.0" y="226.0" z="0.0" />
    <detection t="5" x="959.0" y="224.0" z="0.0" />
    <detection t="6" x="959.0" y="220.0" z="0.0" />
    <detection t="7" x="959.0" y="219.0" z="0.0" />
  </particle>
  <particle nSpots="7">
    <detection t="5" x="847.0" y="170.0" z="0.0" />
    <detection t="6" x="845.0" y="169.0" z="0.0" />
    <detection t="7" x="840.0" y="170.0" z="0.0" />
    <detection t="8" x="837.0" y="170.0" z="0.0" />
    <detection t="9" x="832.0" y="170.0" z="0.0" />
    <detection t="10" x="829.0" y="168.0" z="0.0" />
    <detection t="11" x="825.0" y="172.0" z="0.0" />
  </particle>
  <particle nSpots="2">
    <detection t="5" x="959.0" y="167.0" z="0.0" />
    <detection t="6" x="959.0" y="165.0" z="0.0" />
  </particle>
  <particle nSpots="23">
    <detection t="3" x="829.0" y="203.0" z="0.0" />
    <detection t="4" x="825.0" y="204.0" z="0.0" />
    <detection t="5" x="821.0" y="197.0" z="0.0" />
    <detection t="6" x="821.0" y="194.0" z="0.0" />
    <detection t="7" x="819.0" y="200.0" z="0.0" />
    <detection t="8" x="817.0" y="200.0" z="0.0" />
    <detection t="9" x="813.0" y="203.0" z="0.0" />
    <detection t="10" x="809.0" y="205.0" z="0.0" />
    <detection t="11" x="808.0" y="204.0" z="0.0" />
    <detection t="12" x="809.0" y="209.0" z="0.0" />
    <detection t="13" x="804.0" y="208.0" z="0.0" />
    <detection t="14" x="803.0" y="207.0" z="0.0" />
    <detection t="15" x="800.0" y="206.0" z="0.0" />
    <detection t="16" x="796.0" y="207.0" z="0.0" />
    <detection t="17" x="796.0" y="208.0" z="0.0" />
    <detection t="18" x="794.0" y="206.0" z="0.0" />
    <detection t="19" x="795.0" y="208.0" z="0.0" />
    <detection t="20" x="793.0" y="209.0" z="0.0" />
    <detection t="21" x="790.0" y="210.0" z="0.0" />
    <detection t="22" x="789.0" y="211.0" z="0.0" />
    <detection t="23" x="785.0" y="210.0" z="0.0" />
    <detection t="24" x="780.0" y="211.0" z="0.0" />
    <detection t="25" x="775.0" y="212.0" z="0.0" />
  </particle>
  <particle nSpots="8">
    <detection t="5" x="915.0" y="296.0" z="0.0" />
    <detection t="6" x="913.0" y="298.0" z="0.0" />
    <detection t="7" x="911.0" y="299.0" z="0.0" />
    <detection t="8" x="909.0" y="298.0" z="0.0" />
    <detection t="9" x="911.0" y="298.0" z="0.0" />
    <detection t="10" x="909.0" y="297.0" z="0.0" />
    <detection t="11" x="912.0" y="297.0" z="0.0" />
    <detection t="12" x="913.0" y="300.0" z="0.0" />
  </particle>
  <particle nSpots="6">
    <detection t="5" x="834.0" y="293.0" z="0.0" />
    <detection t="6" x="832.0" y="292.0" z="0.0" />
    <detection t="7" x="831.0" y="291.0" z="0.0" />
    <detection t="8" x="828.0" y="288.0" z="0.0" />
    <detection t="9" x="829.0" y="288.0" z="0.0" />
    <detection t="10" x="825.0" y="288.0" z="0.0" />
  </particle>
  <particle nSpots="3">
    <detection t="4" x="782.0" y="227.0" z="0.0" />
    <detection t="5" x="781.0" y="229.0" z="0.0" />
    <detection t="6" x="778.0" y="227.0" z="0.0" />
  </particle>
  <particle nSpots="6">
    <detection t="5" x="900.0" y="361.0" z="0.0" />
    <detection t="6" x="898.0" y="361.0" z="0.0" />
    <detection t="7" x="904.0" y="363.0" z="0.0" />
    <detection t="8" x="898.0" y="366.0" z="0.0" />
    <detection t="9" x="899.0" y="366.0" z="0.0" />
    <detection t="10" x="895.0" y="367.0" z="0.0" />
  </particle>
  <particle nSpots="4">
    <detection t="4" x="789.0" y="339.0" z="0.0" />
    <detection t="5" x="786.0" y="338.0" z="0.0" />
    <detection t="6" x="794.0" y="342.0" z="0.0" />
    <detection t="7" x="788.0" y="336.0" z="0.0" />
  </particle>
  <particle nSpots="4">
    <detection t="5" x="846.0" y="325.0" z="0.0" />
    <detection t="6" x="839.0" y="328.0" z="0.0" />
    <detection t="7" x="837.0" y="326.0" z="0.0" />
    <detection t="8" x="842.0" y="324.0" z="0.0" />
  </particle>
  <particle nSpots="97">
    <detection t="5" x="710.0" y="331.0" z="0.0" />
    <detection t="6" x="708.0" y="331.0" z="0.0" />
    <detection t="7" x="704.0" y="334.0" z="0.0" />
    <detection t="8" x="700.0" y="335.0" z="0.0" />
    <detection t="9" x="700.0" y="334.0" z="0.0" />
    <detection t="10" x="693.0" y="333.0" z="0.0" />
    <detection t="11" x="690.0" y="333.0" z="0.0" />
    <detection t="12" x="687.0" y="329.0" z="0.0" />
    <detection t="13" x="683.0" y="327.0" z="0.0" />
    <detection t="14" x="677.0" y="326.0" z="0.0" />
    <detection t="15" x="675.0" y="321.0" z="0.0" />
    <detection t="16" x="675.0" y="319.0" z="0.0" />
    <detection t="17" x="673.0" y="319.0" z="0.0" />
    <detection t="18" x="671.0" y="321.0" z="0.0" />
    <detection t="19" x="669.0" y="321.0" z="0.0" />
    <detection t="20" x="666.0" y="323.0" z="0.0" />
    <detection t="21" x="661.0" y="322.0" z="0.0" />
    <detection t="22" x="660.0" y="325.0" z="0.0" />
    <detection t="23" x="657.0" y="327.0" z="0.0" />
    <detection t="24" x="655.0" y="324.0" z="0.0" />
    <detection t="25" x="653.0" y="321.0" z="0.0" />
    <detection t="26" x="650.0" y="320.0" z="0.0" />
    <detection t="27" x="646.0" y="322.0" z="0.0" />
    <detection t="28" x="643.0" y="324.0" z="0.0" />
    <detection t="29" x="641.0" y="324.0" z="0.0" />
    <detection t="30" x="635.0" y="324.0" z="0.0" />
    <detection t="31" x="632.0" y="326.0" z="0.0" />
    <detection t="32" x="626.0" y="326.0" z="0.0" />
    <detection t="33" x="625.0" y="324.0" z="0.0" />
    <detection t="34" x="620.0" y="322.0" z="0.0" />
    <detection t="35" x="614.0" y="327.0" z="0.0" />
    <detection t="36" x="607.0" y="330.0" z="0.0" />
    <detection t="37" x="604.0" y="331.0" z="0.0" />
    <detection t="38" x="602.0" y="331.0" z="0.0" />
    <detection t="39" x="601.0" y="334.0" z="0.0" />
    <detection t="40" x="600.0" y="338.0" z="0.0" />
    <detection t="41" x="599.0" y="339.0" z="0.0" />
    <detection t="42" x="599.0" y="341.0" z="0.0" />
    <detection t="43" x="599.0" y="344.0" z="0.0" />
    <detection t="44" x="598.0" y="343.0" z="0.0" />
    <detection t="45" x="595.0" y="345.0" z="0.0" />
    <detection t="46" x="595.0" y="346.0" z="0.0" />
    <detection t="47" x="592.0" y="348.0" z="0.0" />
    <detection t="48" x="590.0" y="347.0" z="0.0" />
    <detection t="49" x="586.0" y="351.0" z="0.0" />
    <detection t="50" x="581.0" y="352.0" z="0.0" />
    <detection t="51" x="577.0" y="352.0" z="0.0" />
    <detection t="52" x="572.0" y="353.0" z="0.0" />
    <detection t="53" x="569.0" y="352.0" z="0.0" />
    <detection t="54" x="561.0" y="355.0" z="0.0" />
    <detection t="55" x="556.0" y="356.0" z="0.0" />
    <detection t="56" x="553.0" y="354.0" z="0.0" />
    <detection t="57" x="549.0" y="356.0" z="0.0" />
    <detection t="58" x="548.0" y="354.0" z="0.0" />
    <detection t="59" x="542.0" y="355.0" z="0.0" />
    <detection t="60" x="542.0" y="355.0" z="0.0" />
    <detection t="61" x="537.0" y="352.0" z="0.0" />
    <detection t="62" x="535.0" y="347.0" z="0.0" />
    <detection t="63" x="531.0" y="344.0" z="0.0" />
    <detection t="64" x="530.0" y="342.0" z="0.0" />
    <detection t="65" x="526.0" y="343.0" z="0.0" />
    <detection t="66" x="524.0" y="343.0" z="0.0" />
    <detection t="67" x="521.0" y="344.0" z="0.0" />
    <detection t="68" x="523.0" y="345.0" z="0.0" />
    <detection t="69" x="523.0" y="343.0" z="0.0" />
    <detection t="70" x="520.0" y="345.0" z="0.0" />
    <detection t="71" x="518.0" y="344.0" z="0.0" />
    <detection t="72" x="518.0" y="341.0" z="0.0" />
    <detection t="73" x="517.0" y="341.0" z="0.0" />
    <detection t="74" x="516.0" y="340.0" z="0.0" />
    <detection t="75" x="516.0" y="338.0" z="0.0" />
    <detection t="76" x="513.0" y="340.0" z="0.0" />
    <detection t="77" x="511.0" y="339.0" z="0.0" />
    <detection t="78" x="515.0" y="337.0" z="0.0" />
    <detection t="79" x="514.0" y="337.0" z="0.0" />
    <detection t="80" x="514.0" y="338.0" z="0.0" />
    <detection t="81" x="513.0" y="339.0" z="0.0" />
    <detection t="82" x="509.0" y="342.0" z="0.0" />
    <detection t="83" x="506.0" y="342.0" z="0.0" />
    <detection t="84" x="505.0" y="341.0" z="0.0" />
    <detection t="85" x="505.0" y="340.0" z="0.0" />
    <detection t="86" x="502.0" y="342.0" z="0.0" />
    <detection t="87" x="503.0" y="342.0" z="0.0" />
    <detection t="88" x="502.0" y="344.0" z="0.0" />
    <detection t="89" x="503.0" y="344.0" z="0.0" />
    <detection t="90" x="502.0" y="344.0" z="0.0" />
    <detection t="91" x="500.0" y="342.0" z="0.0" />
    <detection t="92" x="498.0" y="341.0" z="0.0" />
    <detection t="93" x="498.0" y="340.0" z="0.0" />
    <detection t="94" x="500.0" y="339.0" z="0.0" />
    <detection t="95" x="498.0" y="338.0" z="0.0" />
    <detection t="96" x="499.0" y="337.0" z="0.0" />
    <detection t="97" x="496.0" y="337.0" z="0.0" />
    <detection t="98" x="494.0" y="337.0" z="0.0" />
    <detection t="99" x="493.0" y="336.0" z="0.0" />
    <detection t="100" x="491.0" y="334.0" z="0.0" />
    <detection t="101" x="490.0" y="333.0" z="0.0" />
  </particle>
  <particle nSpots="6">
    <detection t="3" x="764.0" y="300.0" z="0.0" />
    <detection t="4" x="762.0" y="302.0" z="0.0" />
    <detection t="5" x="756.0" y="302.0" z="0.0" />
    <detection t="6" x="749.0" y="301.0" z="0.0" />
    <detection t="7" x="747.0" y="301.0" z="0.0" />
    <detection t="8" x="745.0" y="303.0" z="0.0" />
  </particle>
  <particle nSpots="6">
    <detection t="5" x="926.0" y="426.0" z="0.0" />
    <detection t="6" x="926.0" y="421.0" z="0.0" />
    <detection t="7" x="923.0" y="421.0" z="0.0" />
    <detection t="8" x="923.0" y="421.0" z="0.0" />
    <detection t="9" x="922.0" y="421.0" z="0.0" />
    <detection t="10" x="920.0" y="421.0" z="0.0" />
  </particle>
  <particle nSpots="17">
    <detection t="5" x="676.0" y="402.0" z="0.0" />
    <detection t="6" x="668.0" y="400.0" z="0.0" />
    <detection t="7" x="660.0" y="401.0" z="0.0" />
    <detection t="8" x="651.0" y="402.0" z="0.0" />
    <detection t="9" x="645.0" y="405.0" z="0.0" />
    <detection t="10" x="642.0" y="405.0" z="0.0" />
    <detection t="11" x="634.0" y="406.0" z="0.0" />
    <detection t="12" x="628.0" y="406.0" z="0.0" />
    <detection t="13" x="629.0" y="406.0" z="0.0" />
    <detection t="14" x="628.0" y="407.0" z="0.0" />
    <detection t="15" x="624.0" y="407.0" z="0.0" />
    <detection t="16" x="619.0" y="408.0" z="0.0" />
    <detection t="17" x="612.0" y="407.0" z="0.0" />
    <detection t="18" x="607.0" y="409.0" z="0.0" />
    <detection t="19" x="602.0" y="409.0" z="0.0" />
    <detection t="20" x="598.0" y="409.0" z="0.0" />
    <detection t="21" x="593.0" y="411.0" z="0.0" />
  </particle>
  <particle nSpots="2">
    <detection t="5" x="868.0" y="386.0" z="0.0" />
    <detection t="6" x="865.0" y="386.0" z="0.0" />
  </particle>
  <particle nSpots="134">
    <detection t="3" x="759.0" y="396.0" z="0.0" />
    <detection t="4" x="757.0" y="395.0" z="0.0" />
    <detection t="5" x="757.0" y="392.0" z="0.0" />
    <detection t="6" x="753.0" y="390.0" z="0.0" />
    <detection t="7" x="748.0" y="391.0" z="0.0" />
    <detection t="8" x="743.0" y="393.0" z="0.0" />
    <detection t="9" x="740.0" y="392.0" z="0.0" />
    <detection t="10" x="740.0" y="392.0" z="0.0" />
    <detection t="11" x="735.0" y="392.0" z="0.0" />
    <detection t="12" x="732.0" y="392.0" z="0.0" />
    <detection t="13" x="725.0" y="390.0" z="0.0" />
    <detection t="14" x="724.0" y="391.0" z="0.0" />
    <detection t="15" x="720.0" y="392.0" z="0.0" />
    <detection t="16" x="717.0" y="388.0" z="0.0" />
    <detection t="17" x="709.0" y="390.0" z="0.0" />
    <detection t="18" x="707.0" y="390.0" z="0.0" />
    <detection t="19" x="707.0" y="388.0" z="0.0" />
    <detection t="20" x="708.0" y="387.0" z="0.0" />
    <detection t="21" x="705.0" y="385.0" z="0.0" />
    <detection t="22" x="700.0" y="386.0" z="0.0" />
    <detection t="23" x="694.0" y="386.0" z="0.0" />
    <detection t="24" x="691.0" y="387.0" z="0.0" />
    <detection t="25" x="686.0" y="383.0" z="0.0" />
    <detection t="26" x="679.0" y="384.0" z="0.0" />
    <detection t="27" x="675.0" y="386.0" z="0.0" />
    <detection t="28" x="677.0" y="387.0" z="0.0" />
    <detection t="29" x="677.0" y="389.0" z="0.0" />
    <detection t="30" x="669.0" y="387.0" z="0.0" />
    <detection t="31" x="664.0" y="384.0" z="0.0" />
    <detection t="32" x="662.0" y="381.0" z="0.0" />
    <detection t="33" x="661.0" y="384.0" z="0.0" />
    <detection t="34" x="660.0" y="382.0" z="0.0" />
    <detection t="35" x="657.0" y="385.0" z="0.0" />
    <detection t="36" x="655.0" y="384.0" z="0.0" />
    <detection t="37" x="653.0" y="386.0" z="0.0" />
    <detection t="38" x="652.0" y="384.0" z="0.0" />
    <detection t="39" x="646.0" y="386.0" z="0.0" />
    <detection t="40" x="642.0" y="387.0" z="0.0" />
    <detection t="41" x="643.0" y="387.0" z="0.0" />
    <detection t="42" x="641.0" y="386.0" z="0.0" />
    <detection t="43" x="639.0" y="390.0" z="0.0" />
    <detection t="44" x="636.0" y="391.0" z="0.0" />
    <detection t="45" x="634.0" y="394.0" z="0.0" />
    <detection t="46" x="628.0" y="397.0" z="0.0" />
    <detection t="47" x="627.0" y="398.0" z="0.0" />
    <detection t="48" x="623.0" y="400.0" z="0.0" />
    <detection t="49" x="619.0" y="399.0" z="0.0" />
    <detection t="50" x="615.0" y="400.0" z="0.0" />
    <detection t="51" x="614.0" y="402.0" z="0.0" />
    <detection t="52" x="613.0" y="404.0" z="0.0" />
    <detection t="53" x="614.0" y="402.0" z="0.0" />
    <detection t="54" x="611.0" y="405.0" z="0.0" />
    <detection t="55" x="609.0" y="404.0" z="0.0" />
    <detection t="56" x="606.0" y="405.0" z="0.0" />
    <detection t="57" x="602.0" y="407.0" z="0.0" />
    <detection t="58" x="597.0" y="408.0" z="0.0" />
    <detection t="59" x="593.0" y="408.0" z="0.0" />
    <detection t="60" x="589.0" y="411.0" z="0.0" />
    <detection t="61" x="585.0" y="412.0" z="0.0" />
    <detection t="62" x="585.0" y="413.0" z="0.0" />
    <detection t="63" x="583.0" y="414.0" z="0.0" />
    <detection t="64" x="580.0" y="417.0" z="0.0" />
    <detection t="65" x="576.0" y="418.0" z="0.0" />
    <detection t="66" x="576.0" y="420.0" z="0.0" />
    <detection t="67" x="574.0" y="422.0" z="0.0" />
    <detection t="68" x="573.0" y="421.0" z="0.0" />
    <detection t="69" x="569.0" y="423.0" z="0.0" />
    <detection t="70" x="568.0" y="425.0" z="0.0" />
    <detection t="71" x="565.0" y="426.0" z="0.0" />
    <detection t="72" x="562.0" y="425.0" z="0.0" />
    <detection t="73" x="561.0" y="426.0" z="0.0" />
    <detection t="74" x="560.0" y="426.0" z="0.0" />
    <detection t="75" x="558.0" y="428.0" z="0.0" />
    <detection t="76" x="558.0" y="428.0" z="0.0" />
    <detection t="77" x="557.0" y="428.0" z="0.0" />
    <detection t="78" x="554.0" y="428.0" z="0.0" />
    <detection t="79" x="550.0" y="430.0" z="0.0" />
    <detection t="80" x="545.0" y="433.0" z="0.0" />
    <detection t="81" x="543.0" y="432.0" z="0.0" />
    <detection t="82" x="541.0" y="433.0" z="0.0" />
    <detection t="83" x="541.0" y="434.0" z="0.0" />
    <detection t="84" x="540.0" y="433.0" z="0.0" />
    <detection t="85" x="537.0" y="436.0" z="0.0" />
    <detection t="86" x="531.0" y="439.0" z="0.0" />
    <detection t="87" x="528.0" y="441.0" z="0.0" />
    <detection t="88" x="524.0" y="442.0" z="0.0" />
    <detection t="89" x="522.0" y="442.0" z="0.0" />
    <detection t="90" x="524.0" y="440.0" z="0.0" />
    <detection t="91" x="526.0" y="440.0" z="0.0" />
    <detection t="92" x="524.0" y="440.0" z="0.0" />
    <detection t="93" x="521.0" y="440.0" z="0.0" />
    <detection t="94" x="522.0" y="439.0" z="0.0" />
    <detection t="95" x="521.0" y="439.0" z="0.0" />
    <detection t="96" x="521.0" y="440.0" z="0.0" />
    <detection t="97" x="520.0" y="441.0" z="0.0" />
    <detection t="98" x="517.0" y="442.0" z="0.0" />
    <detection t="99" x="512.0" y="443.0" z="0.0" />
    <detection t="100" x="511.0" y="443.0" z="0.0" />
    <detection t="101" x="510.0" y="443.0" z="0.0" />
    <detection t="102" x="508.0" y="442.0" z="0.0" />
    <detection t="103" x="506.0" y="444.0" z="0.0" />
    <detection t="104" x="506.0" y="445.0" z="0.0" />
    <detection t="105" x="509.0" y="442.0" z="0.0" />
    <detection t="106" x="508.0" y="439.0" z="0.0" />
    <detection t="107" x="504.0" y="439.0" z="0.0" />
    <detection t="108" x="498.0" y="440.0" z="0.0" />
    <detection t="109" x="493.0" y="440.0" z="0.0" />
    <detection t="110" x="492.0" y="438.0" z="0.0" />
    <detection t="111" x="491.0" y="436.0" z="0.0" />
    <detection t="112" x="487.0" y="437.0" z="0.0" />
    <detection t="113" x="488.0" y="435.0" z="0.0" />
    <detection t="114" x="487.0" y="434.0" z="0.0" />
    <detection t="115" x="486.0" y="432.0" z="0.0" />
    <detection t="116" x="485.0" y="430.0" z="0.0" />
    <detection t="117" x="482.0" y="429.0" z="0.0" />
    <detection t="118" x="484.0" y="429.0" z="0.0" />
    <detection t="119" x="484.0" y="431.0" z="0.0" />
    <detection t="120" x="487.0" y="431.0" z="0.0" />
    <detection t="121" x="483.0" y="433.0" z="0.0" />
    <detection t="122" x="485.0" y="433.0" z="0.0" />
    <detection t="123" x="492.0" y="430.0" z="0.0" />
    <detection t="124" x="490.0" y="431.0" z="0.0" />
    <detection t="125" x="489.0" y="432.0" z="0.0" />
    <detection t="126" x="488.0" y="432.0" z="0.0" />
    <detection t="127" x="486.0" y="432.0" z="0.0" />
    <detection t="128" x="485.0" y="432.0" z="0.0" />
    <detection t="129" x="488.0" y="432.0" z="0.0" />
    <detection t="130" x="487.0" y="431.0" z="0.0" />
    <detection t="131" x="487.0" y="431.0" z="0.0" />
    <detection t="132" x="487.0" y="430.0" z="0.0" />
    <detection t="133" x="485.0" y="428.0" z="0.0" />
    <detection t="134" x="483.0" y="428.0" z="0.0" />
    <detection t="135" x="479.0" y="422.0" z="0.0" />
    <detection t="136" x="484.0" y="419.0" z="0.0" />
  </particle>
  <particle nSpots="17">
    <detection t="5" x="804.0" y="395.0" z="0.0" />
    <detection t="6" x="800.0" y="393.0" z="0.0" />
    <detection t="7" x="795.0" y="397.0" z="0.0" />
    <detection t="8" x="790.0" y="402.0" z="0.0" />
    <detection t="9" x="787.0" y="409.0" z="0.0" />
    <detection t="10" x="786.0" y="410.0" z="0.0" />
    <detection t="11" x="782.0" y="412.0" z="0.0" />
    <detection t="12" x="786.0" y="414.0" z="0.0" />
    <detection t="13" x="788.0" y="415.0" z="0.0" />
    <detection t="14" x="785.0" y="413.0" z="0.0" />
    <detection t="15" x="783.0" y="412.0" z="0.0" />
    <detection t="16" x="784.0" y="412.0" z="0.0" />
    <detection t="17" x="785.0" y="408.0" z="0.0" />
    <detection t="18" x="783.0" y="409.0" z="0.0" />
    <detection t="19" x="780.0" y="408.0" z="0.0" />
    <detection t="20" x="778.0" y="406.0" z="0.0" />
    <detection t="21" x="774.0" y="406.0" z="0.0" />
  </particle>
  <particle nSpots="49">
    <detection t="5" x="682.0" y="365.0" z="0.0" />
    <detection t="6" x="675.0" y="365.0" z="0.0" />
    <detection t="7" x="668.0" y="362.0" z="0.0" />
    <detection t="8" x="663.0" y="360.0" z="0.0" />
    <detection t="9" x="660.0" y="360.0" z="0.0" />
    <detection t="10" x="655.0" y="359.0" z="0.0" />
    <detection t="11" x="650.0" y="356.0" z="0.0" />
    <detection t="12" x="648.0" y="351.0" z="0.0" />
    <detection t="13" x="642.0" y="350.0" z="0.0" />
    <detection t="14" x="637.0" y="353.0" z="0.0" />
    <detection t="15" x="632.0" y="357.0" z="0.0" />
    <detection t="16" x="628.0" y="361.0" z="0.0" />
    <detection t="17" x="625.0" y="363.0" z="0.0" />
    <detection t="18" x="623.0" y="362.0" z="0.0" />
    <detection t="19" x="619.0" y="357.0" z="0.0" />
    <detection t="20" x="611.0" y="358.0" z="0.0" />
    <detection t="21" x="606.0" y="357.0" z="0.0" />
    <detection t="22" x="598.0" y="360.0" z="0.0" />
    <detection t="23" x="591.0" y="363.0" z="0.0" />
    <detection t="24" x="591.0" y="360.0" z="0.0" />
    <detection t="25" x="591.0" y="358.0" z="0.0" />
    <detection t="26" x="586.0" y="357.0" z="0.0" />
    <detection t="27" x="586.0" y="354.0" z="0.0" />
    <detection t="28" x="589.0" y="345.0" z="0.0" />
    <detection t="29" x="585.0" y="346.0" z="0.0" />
    <detection t="30" x="581.0" y="344.0" z="0.0" />
    <detection t="31" x="579.0" y="345.0" z="0.0" />
    <detection t="32" x="580.0" y="336.0" z="0.0" />
    <detection t="33" x="584.0" y="332.0" z="0.0" />
    <detection t="34" x="583.0" y="329.0" z="0.0" />
    <detection t="35" x="577.0" y="332.0" z="0.0" />
    <detection t="36" x="571.0" y="336.0" z="0.0" />
    <detection t="37" x="567.0" y="335.0" z="0.0" />
    <detection t="38" x="563.0" y="331.0" z="0.0" />
    <detection t="39" x="559.0" y="329.0" z="0.0" />
    <detection t="40" x="557.0" y="329.0" z="0.0" />
    <detection t="41" x="553.0" y="326.0" z="0.0" />
    <detection t="42" x="547.0" y="328.0" z="0.0" />
    <detection t="43" x="542.0" y="327.0" z="0.0" />
    <detection t="44" x="537.0" y="326.0" z="0.0" />
    <detection t="45" x="534.0" y="326.0" z="0.0" />
    <detection t="46" x="530.0" y="327.0" z="0.0" />
    <detection t="47" x="528.0" y="323.0" z="0.0" />
    <detection t="48" x="526.0" y="320.0" z="0.0" />
    <detection t="49" x="527.0" y="316.0" z="0.0" />
    <detection t="50" x="526.0" y="307.0" z="0.0" />
    <detection t="51" x="522.0" y="303.0" z="0.0" />
    <detection t="52" x="518.0" y="298.0" z="0.0" />
    <detection t="53" x="514.0" y="292.0" z="0.0" />
  </particle>
  <particle nSpots="8">
    <detection t="4" x="959.0" y="526.0" z="0.0" />
    <detection t="5" x="959.0" y="527.0" z="0.0" />
    <detection t="6" x="959.0" y="530.0" z="0.0" />
    <detection t="7" x="959.0" y="529.0" z="0.0" />
    <detection t="8" x="959.0" y="528.0" z="0.0" />
    <detection t="9" x="959.0" y="520.0" z="0.0" />
    <detection t="10" x="959.0" y="521.0" z="0.0" />
    <detection t="11" x="959.0" y="520.0" z="0.0" />
  </particle>
  <particle nSpots="3">
    <detection t="4" x="862.0" y="522.0" z="0.0" />
    <detection t="5" x="864.0" y="524.0" z="0.0" />
    <detection t="6" x="859.0" y="528.0" z="0.0" />
  </particle>
  <particle nSpots="2">
    <detection t="5" x="919.0" y="523.0" z="0.0" />
    <detection t="6" x="920.0" y="522.0" z="0.0" />
  </particle>
  <particle nSpots="23">
    <detection t="5" x="945.0" y="434.0" z="0.0" />
    <detection t="6" x="944.0" y="431.0" z="0.0" />
    <detection t="7" x="945.0" y="430.0" z="0.0" />
    <detection t="8" x="942.0" y="427.0" z="0.0" />
    <detection t="9" x="942.0" y="427.0" z="0.0" />
    <detection t="10" x="939.0" y="427.0" z="0.0" />
    <detection t="11" x="939.0" y="429.0" z="0.0" />
    <detection t="12" x="937.0" y="426.0" z="0.0" />
    <detection t="13" x="936.0" y="427.0" z="0.0" />
    <detection t="14" x="936.0" y="427.0" z="0.0" />
    <detection t="15" x="937.0" y="427.0" z="0.0" />
    <detection t="16" x="935.0" y="428.0" z="0.0" />
    <detection t="17" x="934.0" y="432.0" z="0.0" />
    <detection t="18" x="932.0" y="429.0" z="0.0" />
    <detection t="19" x="930.0" y="430.0" z="0.0" />
    <detection t="20" x="925.0" y="426.0" z="0.0" />
    <detection t="21" x="928.0" y="429.0" z="0.0" />
    <detection t="22" x="930.0" y="431.0" z="0.0" />
    <detection t="23" x="931.0" y="430.0" z="0.0" />
    <detection t="24" x="932.0" y="428.0" z="0.0" />
    <detection t="25" x="933.0" y="427.0" z="0.0" />
    <detection t="26" x="931.0" y="425.0" z="0.0" />
    <detection t="27" x="934.0" y="419.0" z="0.0" />
  </particle>
  <particle nSpots="5">
    <detection t="5" x="765.0" y="618.0" z="0.0" />
    <detection t="6" x="763.0" y="617.0" z="0.0" />
    <detection t="7" x="762.0" y="621.0" z="0.0" />
    <detection t="8" x="764.0" y="619.0" z="0.0" />
    <detection t="9" x="765.0" y="622.0" z="0.0" />
  </particle>
  <particle nSpots="7">
    <detection t="3" x="959.0" y="623.0" z="0.0" />
    <detection t="4" x="959.0" y="620.0" z="0.0" />
    <detection t="5" x="959.0" y="617.0" z="0.0" />
    <detection t="6" x="959.0" y="615.0" z="0.0" />
    <detection t="7" x="959.0" y="616.0" z="0.0" />
    <detection t="8" x="959.0" y="614.0" z="0.0" />
    <detection t="9" x="959.0" y="609.0" z="0.0" />
  </particle>
  <particle nSpots="28">
    <detection t="3" x="778.0" y="600.0" z="0.0" />
    <detection t="4" x="777.0" y="593.0" z="0.0" />
    <detection t="5" x="780.0" y="590.0" z="0.0" />
    <detection t="6" x="780.0" y="588.0" z="0.0" />
    <detection t="7" x="780.0" y="588.0" z="0.0" />
    <detection t="8" x="780.0" y="587.0" z="0.0" />
    <detection t="9" x="779.0" y="585.0" z="0.0" />
    <detection t="10" x="778.0" y="581.0" z="0.0" />
    <detection t="11" x="777.0" y="580.0" z="0.0" />
    <detection t="12" x="776.0" y="580.0" z="0.0" />
    <detection t="13" x="773.0" y="579.0" z="0.0" />
    <detection t="14" x="769.0" y="575.0" z="0.0" />
    <detection t="15" x="760.0" y="573.0" z="0.0" />
    <detection t="16" x="757.0" y="576.0" z="0.0" />
    <detection t="17" x="753.0" y="575.0" z="0.0" />
    <detection t="18" x="751.0" y="573.0" z="0.0" />
    <detection t="19" x="746.0" y="571.0" z="0.0" />
    <detection t="20" x="749.0" y="572.0" z="0.0" />
    <detection t="21" x="748.0" y="573.0" z="0.0" />
    <detection t="22" x="746.0" y="570.0" z="0.0" />
    <detection t="23" x="742.0" y="570.0" z="0.0" />
    <detection t="24" x="739.0" y="570.0" z="0.0" />
    <detection t="25" x="734.0" y="563.0" z="0.0" />
    <detection t="26" x="732.0" y="562.0" z="0.0" />
    <detection t="27" x="727.0" y="560.0" z="0.0" />
    <detection t="28" x="722.0" y="562.0" z="0.0" />
    <detection t="29" x="722.0" y="569.0" z="0.0" />
    <detection t="30" x="716.0" y="567.0" z="0.0" />
  </particle>
  <particle nSpots="7">
    <detection t="5" x="887.0" y="593.0" z="0.0" />
    <detection t="6" x="887.0" y="591.0" z="0.0" />
    <detection t="7" x="886.0" y="589.0" z="0.0" />
    <detection t="8" x="882.0" y="582.0" z="0.0" />
    <detection t="9" x="881.0" y="583.0" z="0.0" />
    <detection t="10" x="876.0" y="585.0" z="0.0" />
    <detection t="11" x="875.0" y="586.0" z="0.0" />
  </particle>
  <particle nSpots="4">
    <detection t="3" x="944.0" y="584.0" z="0.0" />
    <detection t="4" x="950.0" y="578.0" z="0.0" />
    <detection t="5" x="948.0" y="577.0" z="0.0" />
    <detection t="6" x="949.0" y="572.0" z="0.0" />
  </particle>
  <particle nSpots="7">
    <detection t="4" x="824.0" y="564.0" z="0.0" />
    <detection t="5" x="821.0" y="568.0" z="0.0" />
    <detection t="6" x="820.0" y="571.0" z="0.0" />
    <detection t="7" x="822.0" y="576.0" z="0.0" />
    <detection t="8" x="818.0" y="578.0" z="0.0" />
    <detection t="9" x="816.0" y="573.0" z="0.0" />
    <detection t="10" x="815.0" y="574.0" z="0.0" />
  </particle>
  <particle nSpots="7">
    <detection t="3" x="848.0" y="559.0" z="0.0" />
    <detection t="4" x="851.0" y="558.0" z="0.0" />
    <detection t="5" x="848.0" y="556.0" z="0.0" />
    <detection t="6" x="848.0" y="557.0" z="0.0" />
    <detection t="7" x="847.0" y="557.0" z="0.0" />
    <detection t="8" x="845.0" y="559.0" z="0.0" />
    <detection t="9" x="844.0" y="553.0" z="0.0" />
  </particle>
  <particle nSpots="8">
    <detection t="6" x="792.0" y="544.0" z="0.0" />
    <detection t="7" x="789.0" y="547.0" z="0.0" />
    <detection t="8" x="790.0" y="547.0" z="0.0" />
    <detection t="9" x="789.0" y="547.0" z="0.0" />
    <detection t="10" x="788.0" y="545.0" z="0.0" />
    <detection t="11" x="787.0" y="547.0" z="0.0" />
    <detection t="12" x="784.0" y="551.0" z="0.0" />
    <detection t="13" x="777.0" y="555.0" z="0.0" />
  </particle>
  <particle nSpots="2">
    <detection t="6" x="828.0" y="617.0" z="0.0" />
    <detection t="7" x="827.0" y="617.0" z="0.0" />
  </particle>
  <particle nSpots="2">
    <detection t="6" x="872.0" y="477.0" z="0.0" />
    <detection t="7" x="870.0" y="480.0" z="0.0" />
  </particle>
  <particle nSpots="6">
    <detection t="6" x="839.0" y="455.0" z="0.0" />
    <detection t="7" x="837.0" y="457.0" z="0.0" />
    <detection t="8" x="832.0" y="460.0" z="0.0" />
    <detection t="9" x="832.0" y="462.0" z="0.0" />
    <detection t="10" x="833.0" y="464.0" z="0.0" />
    <detection t="11" x="838.0" y="462.0" z="0.0" />
  </particle>
  <particle nSpots="13">
    <detection t="6" x="871.0" y="516.0" z="0.0" />
    <detection t="7" x="870.0" y="518.0" z="0.0" />
    <detection t="8" x="868.0" y="519.0" z="0.0" />
    <detection t="9" x="869.0" y="519.0" z="0.0" />
    <detection t="10" x="865.0" y="520.0" z="0.0" />
    <detection t="11" x="865.0" y="522.0" z="0.0" />
    <detection t="12" x="866.0" y="521.0" z="0.0" />
    <detection t="13" x="865.0" y="521.0" z="0.0" />
    <detection t="14" x="864.0" y="520.0" z="0.0" />
    <detection t="15" x="861.0" y="519.0" z="0.0" />
    <detection t="16" x="860.0" y="520.0" z="0.0" />
    <detection t="17" x="858.0" y="521.0" z="0.0" />
    <detection t="18" x="856.0" y="522.0" z="0.0" />
  </particle>
  <particle nSpots="4">
    <detection t="6" x="826.0" y="402.0" z="0.0" />
    <detection t="7" x="818.0" y="407.0" z="0.0" />
    <detection t="8" x="813.0" y="405.0" z="0.0" />
    <detection t="9" x="812.0" y="400.0" z="0.0" />
  </particle>
  <particle nSpots="3">
    <detection t="6" x="842.0" y="380.0" z="0.0" />
    <detection t="7" x="843.0" y="389.0" z="0.0" />
    <detection t="8" x="839.0" y="393.0" z="0.0" />
  </particle>
  <particle nSpots="5">
    <detection t="6" x="728.0" y="362.0" z="0.0" />
    <detection t="7" x="724.0" y="359.0" z="0.0" />
    <detection t="8" x="722.0" y="358.0" z="0.0" />
    <detection t="9" x="719.0" y="360.0" z="0.0" />
    <detection t="10" x="716.0" y="354.0" z="0.0" />
  </particle>
  <particle nSpots="5">
    <detection t="6" x="810.0" y="628.0" z="0.0" />
    <detection t="7" x="807.0" y="633.0" z="0.0" />
    <detection t="8" x="806.0" y="637.0" z="0.0" />
    <detection t="9" x="804.0" y="637.0" z="0.0" />
    <detection t="10" x="803.0" y="632.0" z="0.0" />
  </particle>
  <particle nSpots="20">
    <detection t="6" x="855.0" y="664.0" z="0.0" />
    <detection t="7" x="855.0" y="664.0" z="0.0" />
    <detection t="8" x="853.0" y="667.0" z="0.0" />
    <detection t="9" x="851.0" y="665.0" z="0.0" />
    <detection t="10" x="844.0" y="670.0" z="0.0" />
    <detection t="11" x="837.0" y="675.0" z="0.0" />
    <detection t="12" x="836.0" y="675.0" z="0.0" />
    <detection t="13" x="836.0" y="676.0" z="0.0" />
    <detection t="14" x="838.0" y="678.0" z="0.0" />
    <detection t="15" x="837.0" y="678.0" z="0.0" />
    <detection t="16" x="838.0" y="678.0" z="0.0" />
    <detection t="17" x="836.0" y="677.0" z="0.0" />
    <detection t="18" x="832.0" y="680.0" z="0.0" />
    <detection t="19" x="828.0" y="682.0" z="0.0" />
    <detection t="20" x="828.0" y="679.0" z="0.0" />
    <detection t="21" x="828.0" y="678.0" z="0.0" />
    <detection t="22" x="824.0" y="676.0" z="0.0" />
    <detection t="23" x="820.0" y="679.0" z="0.0" />
    <detection t="24" x="814.0" y="683.0" z="0.0" />
    <detection t="25" x="812.0" y="684.0" z="0.0" />
  </particle>
  <particle nSpots="4">
    <detection t="6" x="920.0" y="676.0" z="0.0" />
    <detection t="7" x="923.0" y="676.0" z="0.0" />
    <detection t="8" x="923.0" y="678.0" z="0.0" />
    <detection t="9" x="924.0" y="678.0" z="0.0" />
  </particle>
  <particle nSpots="3">
    <detection t="6" x="766.0" y="170.0" z="0.0" />
    <detection t="7" x="761.0" y="173.0" z="0.0" />
    <detection t="8" x="759.0" y="173.0" z="0.0" />
  </particle>
  <particle nSpots="4">
    <detection t="6" x="959.0" y="51.0" z="0.0" />
    <detection t="7" x="959.0" y="51.0" z="0.0" />
    <detection t="8" x="959.0" y="49.0" z="0.0" />
    <detection t="9" x="959.0" y="46.0" z="0.0" />
  </particle>
  <particle nSpots="7">
    <detection t="6" x="911.0" y="20.0" z="0.0" />
    <detection t="7" x="909.0" y="20.0" z="0.0" />
    <detection t="8" x="908.0" y="21.0" z="0.0" />
    <detection t="9" x="907.0" y="18.0" z="0.0" />
    <detection t="10" x="904.0" y="25.0" z="0.0" />
    <detection t="11" x="902.0" y="22.0" z="0.0" />
    <detection t="12" x="904.0" y="25.0" z="0.0" />
  </particle>
  <particle nSpots="3">
    <detection t="6" x="834.0" y="17.0" z="0.0" />
    <detection t="7" x="831.0" y="16.0" z="0.0" />
    <detection t="8" x="826.0" y="14.0" z="0.0" />
  </particle>
  <particle nSpots="2">
    <detection t="6" x="827.0" y="40.0" z="0.0" />
    <detection t="7" x="825.0" y="37.0" z="0.0" />
  </particle>
  <particle nSpots="5">
    <detection t="7" x="785.0" y="349.0" z="0.0" />
    <detection t="8" x="783.0" y="342.0" z="0.0" />
    <detection t="9" x="782.0" y="334.0" z="0.0" />
    <detection t="10" x="783.0" y="331.0" z="0.0" />
    <detection t="11" x="782.0" y="332.0" z="0.0" />
  </particle>
  <particle nSpots="9">
    <detection t="7" x="843.0" y="359.0" z="0.0" />
    <detection t="8" x="837.0" y="361.0" z="0.0" />
    <detection t="9" x="837.0" y="361.0" z="0.0" />
    <detection t="10" x="837.0" y="360.0" z="0.0" />
    <detection t="11" x="837.0" y="359.0" z="0.0" />
    <detection t="12" x="834.0" y="360.0" z="0.0" />
    <detection t="13" x="832.0" y="365.0" z="0.0" />
    <detection t="14" x="832.0" y="367.0" z="0.0" />
    <detection t="15" x="830.0" y="360.0" z="0.0" />
  </particle>
  <particle nSpots="17">
    <detection t="7" x="703.0" y="364.0" z="0.0" />
    <detection t="8" x="698.0" y="365.0" z="0.0" />
    <detection t="9" x="694.0" y="364.0" z="0.0" />
    <detection t="10" x="691.0" y="365.0" z="0.0" />
    <detection t="11" x="695.0" y="365.0" z="0.0" />
    <detection t="12" x="686.0" y="369.0" z="0.0" />
    <detection t="13" x="686.0" y="369.0" z="0.0" />
    <detection t="14" x="679.0" y="367.0" z="0.0" />
    <detection t="15" x="674.0" y="371.0" z="0.0" />
    <detection t="16" x="672.0" y="365.0" z="0.0" />
    <detection t="17" x="679.0" y="364.0" z="0.0" />
    <detection t="18" x="679.0" y="365.0" z="0.0" />
    <detection t="19" x="678.0" y="359.0" z="0.0" />
    <detection t="20" x="680.0" y="355.0" z="0.0" />
    <detection t="21" x="679.0" y="356.0" z="0.0" />
    <detection t="22" x="677.0" y="356.0" z="0.0" />
    <detection t="23" x="678.0" y="357.0" z="0.0" />
  </particle>
  <particle nSpots="4">
    <detection t="7" x="811.0" y="180.0" z="0.0" />
    <detection t="8" x="808.0" y="175.0" z="0.0" />
    <detection t="9" x="806.0" y="174.0" z="0.0" />
    <detection t="10" x="806.0" y="174.0" z="0.0" />
  </particle>
  <particle nSpots="5">
    <detection t="7" x="768.0" y="225.0" z="0.0" />
    <detection t="8" x="767.0" y="225.0" z="0.0" />
    <detection t="9" x="766.0" y="222.0" z="0.0" />
    <detection t="10" x="762.0" y="220.0" z="0.0" />
    <detection t="11" x="756.0" y="217.0" z="0.0" />
  </particle>
  <particle nSpots="4">
    <detection t="7" x="724.0" y="713.0" z="0.0" />
    <detection t="8" x="720.0" y="710.0" z="0.0" />
    <detection t="9" x="720.0" y="707.0" z="0.0" />
    <detection t="10" x="720.0" y="706.0" z="0.0" />
  </particle>
  <particle nSpots="22">
    <detection t="7" x="767.0" y="498.0" z="0.0" />
    <detection t="8" x="763.0" y="494.0" z="0.0" />
    <detection t="9" x="759.0" y="495.0" z="0.0" />
    <detection t="10" x="758.0" y="500.0" z="0.0" />
    <detection t="11" x="756.0" y="501.0" z="0.0" />
    <detection t="12" x="756.0" y="504.0" z="0.0" />
    <detection t="13" x="751.0" y="503.0" z="0.0" />
    <detection t="14" x="749.0" y="501.0" z="0.0" />
    <detection t="15" x="745.0" y="495.0" z="0.0" />
    <detection t="16" x="739.0" y="492.0" z="0.0" />
    <detection t="17" x="735.0" y="487.0" z="0.0" />
    <detection t="18" x="730.0" y="488.0" z="0.0" />
    <detection t="19" x="727.0" y="492.0" z="0.0" />
    <detection t="20" x="729.0" y="497.0" z="0.0" />
    <detection t="21" x="726.0" y="497.0" z="0.0" />
    <detection t="22" x="723.0" y="494.0" z="0.0" />
    <detection t="23" x="718.0" y="493.0" z="0.0" />
    <detection t="24" x="718.0" y="490.0" z="0.0" />
    <detection t="25" x="716.0" y="489.0" z="0.0" />
    <detection t="26" x="715.0" y="491.0" z="0.0" />
    <detection t="27" x="713.0" y="490.0" z="0.0" />
    <detection t="28" x="710.0" y="495.0" z="0.0" />
  </particle>
  <particle nSpots="9">
    <detection t="7" x="850.0" y="446.0" z="0.0" />
    <detection t="8" x="853.0" y="445.0" z="0.0" />
    <detection t="9" x="857.0" y="444.0" z="0.0" />
    <detection t="10" x="850.0" y="449.0" z="0.0" />
    <detection t="11" x="847.0" y="453.0" z="0.0" />
    <detection t="12" x="844.0" y="455.0" z="0.0" />
    <detection t="13" x="843.0" y="459.0" z="0.0" />
    <detection t="14" x="841.0" y="461.0" z="0.0" />
    <detection t="15" x="842.0" y="459.0" z="0.0" />
  </particle>
  <particle nSpots="15">
    <detection t="7" x="959.0" y="571.0" z="0.0" />
    <detection t="8" x="959.0" y="568.0" z="0.0" />
    <detection t="9" x="959.0" y="560.0" z="0.0" />
    <detection t="10" x="959.0" y="557.0" z="0.0" />
    <detection t="11" x="959.0" y="561.0" z="0.0" />
    <detection t="12" x="959.0" y="565.0" z="0.0" />
    <detection t="13" x="953.0" y="569.0" z="0.0" />
    <detection t="14" x="946.0" y="571.0" z="0.0" />
    <detection t="15" x="942.0" y="569.0" z="0.0" />
    <detection t="16" x="941.0" y="567.0" z="0.0" />
    <detection t="17" x="942.0" y="565.0" z="0.0" />
    <detection t="18" x="943.0" y="563.0" z="0.0" />
    <detection t="19" x="942.0" y="560.0" z="0.0" />
    <detection t="20" x="942.0" y="560.0" z="0.0" />
    <detection t="21" x="941.0" y="565.0" z="0.0" />
  </particle>
  <particle nSpots="7">
    <detection t="7" x="849.0" y="533.0" z="0.0" />
    <detection t="8" x="842.0" y="536.0" z="0.0" />
    <detection t="9" x="841.0" y="536.0" z="0.0" />
    <detection t="10" x="837.0" y="541.0" z="0.0" />
    <detection t="11" x="836.0" y="541.0" z="0.0" />
    <detection t="12" x="835.0" y="540.0" z="0.0" />
    <detection t="13" x="835.0" y="538.0" z="0.0" />
  </particle>
  <particle nSpots="3">
    <detection t="8" x="927.0" y="554.0" z="0.0" />
    <detection t="9" x="927.0" y="553.0" z="0.0" />
    <detection t="10" x="921.0" y="557.0" z="0.0" />
  </particle>
  <particle nSpots="3">
    <detection t="8" x="823.0" y="549.0" z="0.0" />
    <detection t="9" x="821.0" y="547.0" z="0.0" />
    <detection t="10" x="819.0" y="546.0" z="0.0" />
  </particle>
  <particle nSpots="2">
    <detection t="8" x="938.0" y="531.0" z="0.0" />
    <detection t="9" x="939.0" y="538.0" z="0.0" />
  </particle>
  <particle nSpots="5">
    <detection t="8" x="764.0" y="453.0" z="0.0" />
    <detection t="9" x="757.0" y="451.0" z="0.0" />
    <detection t="10" x="753.0" y="448.0" z="0.0" />
    <detection t="11" x="749.0" y="448.0" z="0.0" />
    <detection t="12" x="746.0" y="452.0" z="0.0" />
  </particle>
  <particle nSpots="45">
    <detection t="8" x="863.0" y="637.0" z="0.0" />
    <detection t="9" x="857.0" y="633.0" z="0.0" />
    <detection t="10" x="854.0" y="633.0" z="0.0" />
    <detection t="11" x="856.0" y="639.0" z="0.0" />
    <detection t="12" x="857.0" y="643.0" z="0.0" />
    <detection t="13" x="857.0" y="645.0" z="0.0" />
    <detection t="14" x="855.0" y="646.0" z="0.0" />
    <detection t="15" x="854.0" y="646.0" z="0.0" />
    <detection t="16" x="851.0" y="648.0" z="0.0" />
    <detection t="17" x="849.0" y="649.0" z="0.0" />
    <detection t="18" x="845.0" y="651.0" z="0.0" />
    <detection t="19" x="844.0" y="650.0" z="0.0" />
    <detection t="20" x="844.0" y="648.0" z="0.0" />
    <detection t="21" x="845.0" y="647.0" z="0.0" />
    <detection t="22" x="839.0" y="646.0" z="0.0" />
    <detection t="23" x="837.0" y="648.0" z="0.0" />
    <detection t="24" x="835.0" y="649.0" z="0.0" />
    <detection t="25" x="834.0" y="650.0" z="0.0" />
    <detection t="26" x="835.0" y="647.0" z="0.0" />
    <detection t="27" x="835.0" y="646.0" z="0.0" />
    <detection t="28" x="835.0" y="644.0" z="0.0" />
    <detection t="29" x="834.0" y="645.0" z="0.0" />
    <detection t="30" x="831.0" y="645.0" z="0.0" />
    <detection t="31" x="832.0" y="642.0" z="0.0" />
    <detection t="32" x="830.0" y="641.0" z="0.0" />
    <detection t="33" x="833.0" y="641.0" z="0.0" />
    <detection t="34" x="833.0" y="642.0" z="0.0" />
    <detection t="35" x="829.0" y="641.0" z="0.0" />
    <detection t="36" x="823.0" y="640.0" z="0.0" />
    <detection t="37" x="821.0" y="640.0" z="0.0" />
    <detection t="38" x="819.0" y="638.0" z="0.0" />
    <detection t="39" x="816.0" y="636.0" z="0.0" />
    <detection t="40" x="814.0" y="636.0" z="0.0" />
    <detection t="41" x="815.0" y="638.0" z="0.0" />
    <detection t="42" x="815.0" y="639.0" z="0.0" />
    <detection t="43" x="815.0" y="640.0" z="0.0" />
    <detection t="44" x="812.0" y="640.0" z="0.0" />
    <detection t="45" x="811.0" y="639.0" z="0.0" />
    <detection t="46" x="811.0" y="638.0" z="0.0" />
    <detection t="47" x="809.0" y="637.0" z="0.0" />
    <detection t="48" x="807.0" y="639.0" z="0.0" />
    <detection t="49" x="806.0" y="639.0" z="0.0" />
    <detection t="50" x="805.0" y="640.0" z="0.0" />
    <detection t="51" x="807.0" y="639.0" z="0.0" />
    <detection t="52" x="802.0" y="640.0" z="0.0" />
  </particle>
  <particle nSpots="4">
    <detection t="8" x="784.0" y="199.0" z="0.0" />
    <detection t="9" x="782.0" y="200.0" z="0.0" />
    <detection t="10" x="776.0" y="198.0" z="0.0" />
    <detection t="11" x="773.0" y="198.0" z="0.0" />
  </particle>
  <particle nSpots="11">
    <detection t="8" x="792.0" y="151.0" z="0.0" />
    <detection t="9" x="787.0" y="144.0" z="0.0" />
    <detection t="10" x="789.0" y="146.0" z="0.0" />
    <detection t="11" x="785.0" y="149.0" z="0.0" />
    <detection t="12" x="784.0" y="150.0" z="0.0" />
    <detection t="13" x="779.0" y="145.0" z="0.0" />
    <detection t="14" x="773.0" y="143.0" z="0.0" />
    <detection t="15" x="773.0" y="139.0" z="0.0" />
    <detection t="16" x="767.0" y="136.0" z="0.0" />
    <detection t="17" x="766.0" y="137.0" z="0.0" />
    <detection t="18" x="764.0" y="144.0" z="0.0" />
  </particle>
  <particle nSpots="4">
    <detection t="8" x="712.0" y="396.0" z="0.0" />
    <detection t="9" x="708.0" y="389.0" z="0.0" />
    <detection t="10" x="705.0" y="384.0" z="0.0" />
    <detection t="11" x="699.0" y="386.0" z="0.0" />
  </particle>
  <particle nSpots="15">
    <detection t="8" x="833.0" y="336.0" z="0.0" />
    <detection t="9" x="835.0" y="331.0" z="0.0" />
    <detection t="10" x="833.0" y="334.0" z="0.0" />
    <detection t="11" x="832.0" y="333.0" z="0.0" />
    <detection t="12" x="830.0" y="330.0" z="0.0" />
    <detection t="13" x="828.0" y="325.0" z="0.0" />
    <detection t="14" x="826.0" y="325.0" z="0.0" />
    <detection t="15" x="825.0" y="321.0" z="0.0" />
    <detection t="16" x="824.0" y="322.0" z="0.0" />
    <detection t="17" x="823.0" y="322.0" z="0.0" />
    <detection t="18" x="823.0" y="324.0" z="0.0" />
    <detection t="19" x="821.0" y="327.0" z="0.0" />
    <detection t="20" x="821.0" y="330.0" z="0.0" />
    <detection t="21" x="821.0" y="331.0" z="0.0" />
    <detection t="22" x="819.0" y="336.0" z="0.0" />
  </particle>
  <particle nSpots="3">
    <detection t="8" x="932.0" y="302.0" z="0.0" />
    <detection t="9" x="937.0" y="302.0" z="0.0" />
    <detection t="10" x="940.0" y="302.0" z="0.0" />
  </particle>
  <particle nSpots="14">
    <detection t="8" x="733.0" y="0.0" z="0.0" />
    <detection t="9" x="736.0" y="0.0" z="0.0" />
    <detection t="10" x="737.0" y="0.0" z="0.0" />
    <detection t="11" x="737.0" y="0.0" z="0.0" />
    <detection t="12" x="735.0" y="0.0" z="0.0" />
    <detection t="13" x="733.0" y="0.0" z="0.0" />
    <detection t="14" x="727.0" y="0.0" z="0.0" />
    <detection t="15" x="720.0" y="0.0" z="0.0" />
    <detection t="16" x="720.0" y="0.0" z="0.0" />
    <detection t="17" x="718.0" y="0.0" z="0.0" />
    <detection t="18" x="715.0" y="0.0" z="0.0" />
    <detection t="19" x="714.0" y="0.0" z="0.0" />
    <detection t="20" x="712.0" y="0.0" z="0.0" />
    <detection t="21" x="703.0" y="0.0" z="0.0" />
  </particle>
  <particle nSpots="4">
    <detection t="8" x="959.0" y="81.0" z="0.0" />
    <detection t="9" x="959.0" y="84.0" z="0.0" />
    <detection t="10" x="959.0" y="87.0" z="0.0" />
    <detection t="11" x="959.0" y="89.0" z="0.0" />
  </particle>
  <particle nSpots="6">
    <detection t="9" x="959.0" y="216.0" z="0.0" />
    <detection t="10" x="959.0" y="216.0" z="0.0" />
    <detection t="11" x="959.0" y="216.0" z="0.0" />
    <detection t="12" x="959.0" y="214.0" z="0.0" />
    <detection t="13" x="954.0" y="217.0" z="0.0" />
    <detection t="14" x="949.0" y="214.0" z="0.0" />
  </particle>
  <particle nSpots="2">
    <detection t="9" x="769.0" y="170.0" z="0.0" />
    <detection t="10" x="767.0" y="168.0" z="0.0" />
  </particle>
  <particle nSpots="14">
    <detection t="9" x="915.0" y="114.0" z="0.0" />
    <detection t="10" x="913.0" y="114.0" z="0.0" />
    <detection t="11" x="909.0" y="118.0" z="0.0" />
    <detection t="12" x="908.0" y="118.0" z="0.0" />
    <detection t="13" x="906.0" y="119.0" z="0.0" />
    <detection t="14" x="904.0" y="120.0" z="0.0" />
    <detection t="15" x="901.0" y="120.0" z="0.0" />
    <detection t="16" x="895.0" y="120.0" z="0.0" />
    <detection t="17" x="897.0" y="121.0" z="0.0" />
    <detection t="18" x="897.0" y="120.0" z="0.0" />
    <detection t="19" x="894.0" y="122.0" z="0.0" />
    <detection t="20" x="892.0" y="124.0" z="0.0" />
    <detection t="21" x="892.0" y="122.0" z="0.0" />
    <detection t="22" x="889.0" y="121.0" z="0.0" />
  </particle>
  <particle nSpots="18">
    <detection t="9" x="823.0" y="83.0" z="0.0" />
    <detection t="10" x="820.0" y="82.0" z="0.0" />
    <detection t="11" x="818.0" y="82.0" z="0.0" />
    <detection t="12" x="818.0" y="83.0" z="0.0" />
    <detection t="13" x="817.0" y="82.0" z="0.0" />
    <detection t="14" x="818.0" y="82.0" z="0.0" />
    <detection t="15" x="815.0" y="75.0" z="0.0" />
    <detection t="16" x="812.0" y="74.0" z="0.0" />
    <detection t="17" x="810.0" y="71.0" z="0.0" />
    <detection t="18" x="807.0" y="68.0" z="0.0" />
    <detection t="19" x="807.0" y="66.0" z="0.0" />
    <detection t="20" x="807.0" y="66.0" z="0.0" />
    <detection t="21" x="803.0" y="65.0" z="0.0" />
    <detection t="22" x="800.0" y="65.0" z="0.0" />
    <detection t="23" x="798.0" y="65.0" z="0.0" />
    <detection t="24" x="797.0" y="68.0" z="0.0" />
    <detection t="25" x="792.0" y="70.0" z="0.0" />
    <detection t="26" x="786.0" y="77.0" z="0.0" />
  </particle>
  <particle nSpots="3">
    <detection t="9" x="959.0" y="346.0" z="0.0" />
    <detection t="10" x="959.0" y="338.0" z="0.0" />
    <detection t="11" x="959.0" y="334.0" z="0.0" />
  </particle>
  <particle nSpots="6">
    <detection t="9" x="801.0" y="310.0" z="0.0" />
    <detection t="10" x="799.0" y="309.0" z="0.0" />
    <detection t="11" x="794.0" y="307.0" z="0.0" />
    <detection t="12" x="788.0" y="307.0" z="0.0" />
    <detection t="13" x="790.0" y="307.0" z="0.0" />
    <detection t="14" x="787.0" y="305.0" z="0.0" />
  </particle>
  <particle nSpots="6">
    <detection t="9" x="807.0" y="279.0" z="0.0" />
    <detection t="10" x="804.0" y="277.0" z="0.0" />
    <detection t="11" x="801.0" y="277.0" z="0.0" />
    <detection t="12" x="800.0" y="277.0" z="0.0" />
    <detection t="13" x="797.0" y="276.0" z="0.0" />
    <detection t="14" x="795.0" y="276.0" z="0.0" />
  </particle>
  <particle nSpots="3">
    <detection t="9" x="934.0" y="235.0" z="0.0" />
    <detection t="10" x="939.0" y="239.0" z="0.0" />
    <detection t="11" x="938.0" y="241.0" z="0.0" />
  </particle>
  <particle nSpots="133">
    <detection t="9" x="683.0" y="409.0" z="0.0" />
    <detection t="10" x="680.0" y="407.0" z="0.0" />
    <detection t="11" x="675.0" y="408.0" z="0.0" />
    <detection t="12" x="672.0" y="407.0" z="0.0" />
    <detection t="13" x="675.0" y="405.0" z="0.0" />
    <detection t="14" x="668.0" y="405.0" z="0.0" />
    <detection t="15" x="662.0" y="406.0" z="0.0" />
    <detection t="16" x="654.0" y="407.0" z="0.0" />
    <detection t="17" x="653.0" y="407.0" z="0.0" />
    <detection t="18" x="651.0" y="407.0" z="0.0" />
    <detection t="19" x="649.0" y="409.0" z="0.0" />
    <detection t="20" x="645.0" y="410.0" z="0.0" />
    <detection t="21" x="641.0" y="410.0" z="0.0" />
    <detection t="22" x="635.0" y="409.0" z="0.0" />
    <detection t="23" x="630.0" y="405.0" z="0.0" />
    <detection t="24" x="628.0" y="406.0" z="0.0" />
    <detection t="25" x="626.0" y="407.0" z="0.0" />
    <detection t="26" x="617.0" y="410.0" z="0.0" />
    <detection t="27" x="608.0" y="412.0" z="0.0" />
    <detection t="28" x="604.0" y="415.0" z="0.0" />
    <detection t="29" x="602.0" y="415.0" z="0.0" />
    <detection t="30" x="593.0" y="417.0" z="0.0" />
    <detection t="31" x="591.0" y="418.0" z="0.0" />
    <detection t="32" x="589.0" y="420.0" z="0.0" />
    <detection t="33" x="582.0" y="424.0" z="0.0" />
    <detection t="34" x="579.0" y="428.0" z="0.0" />
    <detection t="35" x="578.0" y="433.0" z="0.0" />
    <detection t="36" x="577.0" y="437.0" z="0.0" />
    <detection t="37" x="572.0" y="440.0" z="0.0" />
    <detection t="38" x="568.0" y="440.0" z="0.0" />
    <detection t="39" x="563.0" y="442.0" z="0.0" />
    <detection t="40" x="558.0" y="443.0" z="0.0" />
    <detection t="41" x="554.0" y="443.0" z="0.0" />
    <detection t="42" x="549.0" y="446.0" z="0.0" />
    <detection t="43" x="545.0" y="447.0" z="0.0" />
    <detection t="44" x="540.0" y="449.0" z="0.0" />
    <detection t="45" x="536.0" y="452.0" z="0.0" />
    <detection t="46" x="530.0" y="450.0" z="0.0" />
    <detection t="47" x="523.0" y="448.0" z="0.0" />
    <detection t="48" x="514.0" y="445.0" z="0.0" />
    <detection t="49" x="509.0" y="445.0" z="0.0" />
    <detection t="50" x="505.0" y="448.0" z="0.0" />
    <detection t="51" x="502.0" y="450.0" z="0.0" />
    <detection t="52" x="500.0" y="451.0" z="0.0" />
    <detection t="53" x="498.0" y="450.0" z="0.0" />
    <detection t="54" x="497.0" y="448.0" z="0.0" />
    <detection t="55" x="494.0" y="447.0" z="0.0" />
    <detection t="56" x="492.0" y="445.0" z="0.0" />
    <detection t="57" x="489.0" y="442.0" z="0.0" />
    <detection t="58" x="486.0" y="441.0" z="0.0" />
    <detection t="59" x="484.0" y="441.0" z="0.0" />
    <detection t="60" x="483.0" y="441.0" z="0.0" />
    <detection t="61" x="481.0" y="441.0" z="0.0" />
    <detection t="62" x="479.0" y="439.0" z="0.0" />
    <detection t="63" x="476.0" y="439.0" z="0.0" />
    <detection t="64" x="473.0" y="439.0" z="0.0" />
    <detection t="65" x="469.0" y="439.0" z="0.0" />
    <detection t="66" x="467.0" y="441.0" z="0.0" />
    <detection t="67" x="466.0" y="442.0" z="0.0" />
    <detection t="68" x="465.0" y="445.0" z="0.0" />
    <detection t="69" x="465.0" y="448.0" z="0.0" />
    <detection t="70" x="463.0" y="450.0" z="0.0" />
    <detection t="71" x="463.0" y="451.0" z="0.0" />
    <detection t="72" x="463.0" y="451.0" z="0.0" />
    <detection t="73" x="462.0" y="453.0" z="0.0" />
    <detection t="74" x="460.0" y="455.0" z="0.0" />
    <detection t="75" x="457.0" y="457.0" z="0.0" />
    <detection t="76" x="455.0" y="461.0" z="0.0" />
    <detection t="77" x="455.0" y="465.0" z="0.0" />
    <detection t="78" x="454.0" y="471.0" z="0.0" />
    <detection t="79" x="452.0" y="475.0" z="0.0" />
    <detection t="80" x="449.0" y="476.0" z="0.0" />
    <detection t="81" x="447.0" y="474.0" z="0.0" />
    <detection t="82" x="445.0" y="477.0" z="0.0" />
    <detection t="83" x="445.0" y="475.0" z="0.0" />
    <detection t="84" x="444.0" y="473.0" z="0.0" />
    <detection t="85" x="442.0" y="473.0" z="0.0" />
    <detection t="86" x="438.0" y="475.0" z="0.0" />
    <detection t="87" x="434.0" y="476.0" z="0.0" />
    <detection t="88" x="431.0" y="475.0" z="0.0" />
    <detection t="89" x="428.0" y="472.0" z="0.0" />
    <detection t="90" x="424.0" y="470.0" z="0.0" />
    <detection t="91" x="422.0" y="470.0" z="0.0" />
    <detection t="92" x="419.0" y="472.0" z="0.0" />
    <detection t="93" x="415.0" y="470.0" z="0.0" />
    <detection t="94" x="412.0" y="467.0" z="0.0" />
    <detection t="95" x="410.0" y="466.0" z="0.0" />
    <detection t="96" x="407.0" y="469.0" z="0.0" />
    <detection t="97" x="406.0" y="463.0" z="0.0" />
    <detection t="98" x="407.0" y="456.0" z="0.0" />
    <detection t="99" x="407.0" y="451.0" z="0.0" />
    <detection t="100" x="405.0" y="449.0" z="0.0" />
    <detection t="101" x="399.0" y="450.0" z="0.0" />
    <detection t="102" x="397.0" y="454.0" z="0.0" />
    <detection t="103" x="395.0" y="451.0" z="0.0" />
    <detection t="104" x="394.0" y="448.0" z="0.0" />
    <detection t="105" x="394.0" y="449.0" z="0.0" />
    <detection t="106" x="395.0" y="448.0" z="0.0" />
    <detection t="107" x="396.0" y="448.0" z="0.0" />
    <detection t="108" x="393.0" y="447.0" z="0.0" />
    <detection t="109" x="393.0" y="447.0" z="0.0" />
    <detection t="110" x="393.0" y="449.0" z="0.0" />
    <detection t="111" x="392.0" y="449.0" z="0.0" />
    <detection t="112" x="393.0" y="447.0" z="0.0" />
    <detection t="113" x="391.0" y="447.0" z="0.0" />
    <detection t="114" x="391.0" y="447.0" z="0.0" />
    <detection t="115" x="389.0" y="447.0" z="0.0" />
    <detection t="116" x="389.0" y="447.0" z="0.0" />
    <detection t="117" x="391.0" y="448.0" z="0.0" />
    <detection t="118" x="390.0" y="449.0" z="0.0" />
    <detection t="119" x="390.0" y="453.0" z="0.0" />
    <detection t="120" x="388.0" y="456.0" z="0.0" />
    <detection t="121" x="383.0" y="456.0" z="0.0" />
    <detection t="122" x="381.0" y="457.0" z="0.0" />
    <detection t="123" x="378.0" y="459.0" z="0.0" />
    <detection t="124" x="378.0" y="458.0" z="0.0" />
    <detection t="125" x="374.0" y="455.0" z="0.0" />
    <detection t="126" x="372.0" y="455.0" z="0.0" />
    <detection t="127" x="372.0" y="458.0" z="0.0" />
    <detection t="128" x="372.0" y="458.0" z="0.0" />
    <detection t="129" x="370.0" y="457.0" z="0.0" />
    <detection t="130" x="370.0" y="457.0" z="0.0" />
    <detection t="131" x="373.0" y="459.0" z="0.0" />
    <detection t="132" x="371.0" y="461.0" z="0.0" />
    <detection t="133" x="372.0" y="460.0" z="0.0" />
    <detection t="134" x="370.0" y="459.0" z="0.0" />
    <detection t="135" x="371.0" y="458.0" z="0.0" />
    <detection t="136" x="367.0" y="453.0" z="0.0" />
    <detection t="137" x="369.0" y="455.0" z="0.0" />
    <detection t="138" x="371.0" y="454.0" z="0.0" />
    <detection t="139" x="373.0" y="452.0" z="0.0" />
    <detection t="140" x="371.0" y="450.0" z="0.0" />
    <detection t="141" x="372.0" y="449.0" z="0.0" />
  </particle>
  <particle nSpots="9">
    <detection t="9" x="784.0" y="357.0" z="0.0" />
    <detection t="10" x="779.0" y="356.0" z="0.0" />
    <detection t="11" x="780.0" y="353.0" z="0.0" />
    <detection t="12" x="782.0" y="354.0" z="0.0" />
    <detection t="13" x="781.0" y="355.0" z="0.0" />
    <detection t="14" x="782.0" y="355.0" z="0.0" />
    <detection t="15" x="779.0" y="359.0" z="0.0" />
    <detection t="16" x="775.0" y="359.0" z="0.0" />
    <detection t="17" x="768.0" y="363.0" z="0.0" />
  </particle>
  <particle nSpots="2">
    <detection t="9" x="943.0" y="581.0" z="0.0" />
    <detection t="10" x="938.0" y="586.0" z="0.0" />
  </particle>
  <particle nSpots="27">
    <detection t="9" x="867.0" y="689.0" z="0.0" />
    <detection t="10" x="866.0" y="688.0" z="0.0" />
    <detection t="11" x="865.0" y="688.0" z="0.0" />
    <detection t="12" x="863.0" y="695.0" z="0.0" />
    <detection t="13" x="862.0" y="698.0" z="0.0" />
    <detection t="14" x="861.0" y="700.0" z="0.0" />
    <detection t="15" x="861.0" y="699.0" z="0.0" />
    <detection t="16" x="862.0" y="705.0" z="0.0" />
    <detection t="17" x="861.0" y="711.0" z="0.0" />
    <detection t="18" x="857.0" y="706.0" z="0.0" />
    <detection t="19" x="856.0" y="703.0" z="0.0" />
    <detection t="20" x="859.0" y="696.0" z="0.0" />
    <detection t="21" x="857.0" y="696.0" z="0.0" />
    <detection t="22" x="852.0" y="694.0" z="0.0" />
    <detection t="23" x="852.0" y="691.0" z="0.0" />
    <detection t="24" x="849.0" y="689.0" z="0.0" />
    <detection t="25" x="848.0" y="687.0" z="0.0" />
    <detection t="26" x="847.0" y="688.0" z="0.0" />
    <detection t="27" x="848.0" y="688.0" z="0.0" />
    <detection t="28" x="846.0" y="689.0" z="0.0" />
    <detection t="29" x="851.0" y="683.0" z="0.0" />
    <detection t="30" x="851.0" y="680.0" z="0.0" />
    <detection t="31" x="849.0" y="676.0" z="0.0" />
    <detection t="32" x="848.0" y="676.0" z="0.0" />
    <detection t="33" x="846.0" y="672.0" z="0.0" />
    <detection t="34" x="845.0" y="677.0" z="0.0" />
    <detection t="35" x="842.0" y="681.0" z="0.0" />
  </particle>
  <particle nSpots="8">
    <detection t="9" x="820.0" y="6.0" z="0.0" />
    <detection t="10" x="816.0" y="0.0" z="0.0" />
    <detection t="11" x="814.0" y="0.0" z="0.0" />
    <detection t="12" x="810.0" y="0.0" z="0.0" />
    <detection t="13" x="805.0" y="0.0" z="0.0" />
    <detection t="14" x="802.0" y="0.0" z="0.0" />
    <detection t="15" x="799.0" y="0.0" z="0.0" />
    <detection t="16" x="792.0" y="0.0" z="0.0" />
  </particle>
  <particle nSpots="2">
    <detection t="9" x="959.0" y="0.0" z="0.0" />
    <detection t="10" x="959.0" y="0.0" z="0.0" />
  </particle>
  <particle nSpots="5">
    <detection t="9" x="795.0" y="0.0" z="0.0" />
    <detection t="10" x="787.0" y="0.0" z="0.0" />
    <detection t="11" x="783.0" y="0.0" z="0.0" />
    <detection t="12" x="782.0" y="0.0" z="0.0" />
    <detection t="13" x="778.0" y="0.0" z="0.0" />
  </particle>
  <particle nSpots="5">
    <detection t="9" x="927.0" y="54.0" z="0.0" />
    <detection t="10" x="931.0" y="52.0" z="0.0" />
    <detection t="11" x="926.0" y="57.0" z="0.0" />
    <detection t="12" x="924.0" y="60.0" z="0.0" />
    <detection t="13" x="922.0" y="64.0" z="0.0" />
  </particle>
  <particle nSpots="7">
    <detection t="9" x="838.0" y="24.0" z="0.0" />
    <detection t="10" x="831.0" y="24.0" z="0.0" />
    <detection t="11" x="831.0" y="26.0" z="0.0" />
    <detection t="12" x="829.0" y="26.0" z="0.0" />
    <detection t="13" x="822.0" y="25.0" z="0.0" />
    <detection t="14" x="815.0" y="24.0" z="0.0" />
    <detection t="15" x="811.0" y="24.0" z="0.0" />
  </particle>
  <particle nSpots="4">
    <detection t="10" x="959.0" y="637.0" z="0.0" />
    <detection t="11" x="959.0" y="633.0" z="0.0" />
    <detection t="12" x="959.0" y="638.0" z="0.0" />
    <detection t="13" x="959.0" y="634.0" z="0.0" />
  </particle>
  <particle nSpots="7">
    <detection t="10" x="820.0" y="392.0" z="0.0" />
    <detection t="11" x="821.0" y="393.0" z="0.0" />
    <detection t="12" x="816.0" y="392.0" z="0.0" />
    <detection t="13" x="813.0" y="391.0" z="0.0" />
    <detection t="14" x="809.0" y="391.0" z="0.0" />
    <detection t="15" x="803.0" y="386.0" z="0.0" />
    <detection t="16" x="810.0" y="388.0" z="0.0" />
  </particle>
  <particle nSpots="3">
    <detection t="10" x="949.0" y="604.0" z="0.0" />
    <detection t="11" x="941.0" y="604.0" z="0.0" />
    <detection t="12" x="937.0" y="602.0" z="0.0" />
  </particle>
  <particle nSpots="2">
    <detection t="10" x="766.0" y="612.0" z="0.0" />
    <detection t="11" x="762.0" y="614.0" z="0.0" />
  </particle>
  <particle nSpots="15">
    <detection t="10" x="933.0" y="468.0" z="0.0" />
    <detection t="11" x="932.0" y="461.0" z="0.0" />
    <detection t="12" x="934.0" y="457.0" z="0.0" />
    <detection t="13" x="936.0" y="464.0" z="0.0" />
    <detection t="14" x="931.0" y="469.0" z="0.0" />
    <detection t="15" x="937.0" y="473.0" z="0.0" />
    <detection t="16" x="940.0" y="476.0" z="0.0" />
    <detection t="17" x="943.0" y="477.0" z="0.0" />
    <detection t="18" x="944.0" y="481.0" z="0.0" />
    <detection t="19" x="947.0" y="486.0" z="0.0" />
    <detection t="20" x="946.0" y="485.0" z="0.0" />
    <detection t="21" x="945.0" y="483.0" z="0.0" />
    <detection t="22" x="942.0" y="482.0" z="0.0" />
    <detection t="23" x="943.0" y="478.0" z="0.0" />
    <detection t="24" x="940.0" y="479.0" z="0.0" />
  </particle>
  <particle nSpots="2">
    <detection t="10" x="709.0" y="444.0" z="0.0" />
    <detection t="11" x="705.0" y="444.0" z="0.0" />
  </particle>
  <particle nSpots="5">
    <detection t="10" x="959.0" y="494.0" z="0.0" />
    <detection t="11" x="959.0" y="496.0" z="0.0" />
    <detection t="12" x="959.0" y="497.0" z="0.0" />
    <detection t="13" x="959.0" y="500.0" z="0.0" />
    <detection t="14" x="959.0" y="500.0" z="0.0" />
  </particle>
  <particle nSpots="5">
    <detection t="10" x="934.0" y="100.0" z="0.0" />
    <detection t="11" x="938.0" y="94.0" z="0.0" />
    <detection t="12" x="941.0" y="89.0" z="0.0" />
    <detection t="13" x="937.0" y="88.0" z="0.0" />
    <detection t="14" x="935.0" y="89.0" z="0.0" />
  </particle>
  <particle nSpots="2">
    <detection t="10" x="777.0" y="131.0" z="0.0" />
    <detection t="11" x="769.0" y="136.0" z="0.0" />
  </particle>
  <particle nSpots="9">
    <detection t="10" x="959.0" y="165.0" z="0.0" />
    <detection t="11" x="959.0" y="167.0" z="0.0" />
    <detection t="12" x="959.0" y="168.0" z="0.0" />
    <detection t="13" x="959.0" y="170.0" z="0.0" />
    <detection t="14" x="959.0" y="167.0" z="0.0" />
    <detection t="15" x="959.0" y="168.0" z="0.0" />
    <detection t="16" x="959.0" y="168.0" z="0.0" />
    <detection t="17" x="959.0" y="163.0" z="0.0" />
    <detection t="18" x="959.0" y="161.0" z="0.0" />
  </particle>
  <particle nSpots="4">
    <detection t="10" x="806.0" y="29.0" z="0.0" />
    <detection t="11" x="808.0" y="33.0" z="0.0" />
    <detection t="12" x="803.0" y="30.0" z="0.0" />
    <detection t="13" x="798.0" y="26.0" z="0.0" />
  </particle>
  <particle nSpots="31">
    <detection t="10" x="870.0" y="295.0" z="0.0" />
    <detection t="11" x="873.0" y="296.0" z="0.0" />
    <detection t="12" x="865.0" y="295.0" z="0.0" />
    <detection t="13" x="862.0" y="303.0" z="0.0" />
    <detection t="14" x="868.0" y="300.0" z="0.0" />
    <detection t="15" x="871.0" y="302.0" z="0.0" />
    <detection t="16" x="874.0" y="295.0" z="0.0" />
    <detection t="17" x="874.0" y="295.0" z="0.0" />
    <detection t="18" x="872.0" y="296.0" z="0.0" />
    <detection t="19" x="869.0" y="299.0" z="0.0" />
    <detection t="20" x="873.0" y="297.0" z="0.0" />
    <detection t="21" x="878.0" y="293.0" z="0.0" />
    <detection t="22" x="879.0" y="295.0" z="0.0" />
    <detection t="23" x="874.0" y="299.0" z="0.0" />
    <detection t="24" x="873.0" y="300.0" z="0.0" />
    <detection t="25" x="872.0" y="304.0" z="0.0" />
    <detection t="26" x="869.0" y="303.0" z="0.0" />
    <detection t="27" x="867.0" y="306.0" z="0.0" />
    <detection t="28" x="863.0" y="304.0" z="0.0" />
    <detection t="29" x="861.0" y="305.0" z="0.0" />
    <detection t="30" x="860.0" y="306.0" z="0.0" />
    <detection t="31" x="861.0" y="308.0" z="0.0" />
    <detection t="32" x="860.0" y="311.0" z="0.0" />
    <detection t="33" x="859.0" y="315.0" z="0.0" />
    <detection t="34" x="859.0" y="317.0" z="0.0" />
    <detection t="35" x="860.0" y="318.0" z="0.0" />
    <detection t="36" x="862.0" y="313.0" z="0.0" />
    <detection t="37" x="860.0" y="311.0" z="0.0" />
    <detection t="38" x="862.0" y="312.0" z="0.0" />
    <detection t="39" x="860.0" y="316.0" z="0.0" />
    <detection t="40" x="865.0" y="320.0" z="0.0" />
  </particle>
  <particle nSpots="3">
    <detection t="10" x="713.0" y="203.0" z="0.0" />
    <detection t="11" x="711.0" y="205.0" z="0.0" />
    <detection t="12" x="709.0" y="200.0" z="0.0" />
  </particle>
  <particle nSpots="56">
    <detection t="10" x="900.0" y="232.0" z="0.0" />
    <detection t="11" x="896.0" y="234.0" z="0.0" />
    <detection t="12" x="891.0" y="242.0" z="0.0" />
    <detection t="13" x="890.0" y="239.0" z="0.0" />
    <detection t="14" x="886.0" y="240.0" z="0.0" />
    <detection t="15" x="885.0" y="238.0" z="0.0" />
    <detection t="16" x="885.0" y="237.0" z="0.0" />
    <detection t="17" x="883.0" y="237.0" z="0.0" />
    <detection t="18" x="884.0" y="236.0" z="0.0" />
    <detection t="19" x="883.0" y="234.0" z="0.0" />
    <detection t="20" x="881.0" y="231.0" z="0.0" />
    <detection t="21" x="877.0" y="229.0" z="0.0" />
    <detection t="22" x="874.0" y="228.0" z="0.0" />
    <detection t="23" x="871.0" y="227.0" z="0.0" />
    <detection t="24" x="869.0" y="227.0" z="0.0" />
    <detection t="25" x="860.0" y="228.0" z="0.0" />
    <detection t="26" x="856.0" y="231.0" z="0.0" />
    <detection t="27" x="851.0" y="234.0" z="0.0" />
    <detection t="28" x="844.0" y="235.0" z="0.0" />
    <detection t="29" x="839.0" y="233.0" z="0.0" />
    <detection t="30" x="836.0" y="232.0" z="0.0" />
    <detection t="31" x="839.0" y="233.0" z="0.0" />
    <detection t="32" x="839.0" y="232.0" z="0.0" />
    <detection t="33" x="839.0" y="233.0" z="0.0" />
    <detection t="34" x="839.0" y="233.0" z="0.0" />
    <detection t="35" x="836.0" y="235.0" z="0.0" />
    <detection t="36" x="833.0" y="236.0" z="0.0" />
    <detection t="37" x="831.0" y="237.0" z="0.0" />
    <detection t="38" x="830.0" y="237.0" z="0.0" />
    <detection t="39" x="835.0" y="237.0" z="0.0" />
    <detection t="40" x="837.0" y="235.0" z="0.0" />
    <detection t="41" x="833.0" y="237.0" z="0.0" />
    <detection t="42" x="829.0" y="239.0" z="0.0" />
    <detection t="43" x="827.0" y="240.0" z="0.0" />
    <detection t="44" x="829.0" y="239.0" z="0.0" />
    <detection t="45" x="828.0" y="236.0" z="0.0" />
    <detection t="46" x="827.0" y="236.0" z="0.0" />
    <detection t="47" x="826.0" y="236.0" z="0.0" />
    <detection t="48" x="821.0" y="234.0" z="0.0" />
    <detection t="49" x="826.0" y="239.0" z="0.0" />
    <detection t="50" x="823.0" y="242.0" z="0.0" />
    <detection t="51" x="821.0" y="246.0" z="0.0" />
    <detection t="52" x="820.0" y="253.0" z="0.0" />
    <detection t="53" x="818.0" y="255.0" z="0.0" />
    <detection t="54" x="818.0" y="260.0" z="0.0" />
    <detection t="55" x="817.0" y="262.0" z="0.0" />
    <detection t="56" x="815.0" y="263.0" z="0.0" />
    <detection t="57" x="816.0" y="264.0" z="0.0" />
    <detection t="58" x="818.0" y="263.0" z="0.0" />
    <detection t="59" x="815.0" y="263.0" z="0.0" />
    <detection t="60" x="815.0" y="264.0" z="0.0" />
    <detection t="61" x="812.0" y="265.0" z="0.0" />
    <detection t="62" x="811.0" y="264.0" z="0.0" />
    <detection t="63" x="811.0" y="263.0" z="0.0" />
    <detection t="64" x="810.0" y="265.0" z="0.0" />
    <detection t="65" x="803.0" y="267.0" z="0.0" />
  </particle>
  <particle nSpots="4">
    <detection t="11" x="715.0" y="719.0" z="0.0" />
    <detection t="12" x="714.0" y="716.0" z="0.0" />
    <detection t="13" x="710.0" y="709.0" z="0.0" />
    <detection t="14" x="703.0" y="709.0" z="0.0" />
  </particle>
  <particle nSpots="9">
    <detection t="11" x="929.0" y="677.0" z="0.0" />
    <detection t="12" x="927.0" y="678.0" z="0.0" />
    <detection t="13" x="926.0" y="678.0" z="0.0" />
    <detection t="14" x="926.0" y="679.0" z="0.0" />
    <detection t="15" x="925.0" y="683.0" z="0.0" />
    <detection t="16" x="924.0" y="685.0" z="0.0" />
    <detection t="17" x="925.0" y="682.0" z="0.0" />
    <detection t="18" x="923.0" y="683.0" z="0.0" />
    <detection t="19" x="923.0" y="682.0" z="0.0" />
  </particle>
  <particle nSpots="3">
    <detection t="11" x="834.0" y="626.0" z="0.0" />
    <detection t="12" x="837.0" y="630.0" z="0.0" />
    <detection t="13" x="833.0" y="624.0" z="0.0" />
  </particle>
  <particle nSpots="3">
    <detection t="11" x="903.0" y="559.0" z="0.0" />
    <detection t="12" x="901.0" y="558.0" z="0.0" />
    <detection t="13" x="898.0" y="562.0" z="0.0" />
  </particle>
  <particle nSpots="10">
    <detection t="11" x="863.0" y="544.0" z="0.0" />
    <detection t="12" x="866.0" y="544.0" z="0.0" />
    <detection t="13" x="867.0" y="547.0" z="0.0" />
    <detection t="14" x="865.0" y="546.0" z="0.0" />
    <detection t="15" x="863.0" y="545.0" z="0.0" />
    <detection t="16" x="861.0" y="547.0" z="0.0" />
    <detection t="17" x="860.0" y="547.0" z="0.0" />
    <detection t="18" x="861.0" y="550.0" z="0.0" />
    <detection t="19" x="860.0" y="542.0" z="0.0" />
    <detection t="20" x="863.0" y="546.0" z="0.0" />
  </particle>
  <particle nSpots="27">
    <detection t="11" x="785.0" y="528.0" z="0.0" />
    <detection t="12" x="782.0" y="526.0" z="0.0" />
    <detection t="13" x="783.0" y="523.0" z="0.0" />
    <detection t="14" x="778.0" y="524.0" z="0.0" />
    <detection t="15" x="773.0" y="524.0" z="0.0" />
    <detection t="16" x="770.0" y="527.0" z="0.0" />
    <detection t="17" x="767.0" y="529.0" z="0.0" />
    <detection t="18" x="764.0" y="531.0" z="0.0" />
    <detection t="19" x="761.0" y="532.0" z="0.0" />
    <detection t="20" x="761.0" y="527.0" z="0.0" />
    <detection t="21" x="755.0" y="521.0" z="0.0" />
    <detection t="22" x="751.0" y="518.0" z="0.0" />
    <detection t="23" x="747.0" y="517.0" z="0.0" />
    <detection t="24" x="745.0" y="515.0" z="0.0" />
    <detection t="25" x="746.0" y="514.0" z="0.0" />
    <detection t="26" x="747.0" y="515.0" z="0.0" />
    <detection t="27" x="749.0" y="518.0" z="0.0" />
    <detection t="28" x="750.0" y="518.0" z="0.0" />
    <detection t="29" x="751.0" y="520.0" z="0.0" />
    <detection t="30" x="750.0" y="523.0" z="0.0" />
    <detection t="31" x="748.0" y="525.0" z="0.0" />
    <detection t="32" x="746.0" y="528.0" z="0.0" />
    <detection t="33" x="743.0" y="531.0" z="0.0" />
    <detection t="34" x="741.0" y="534.0" z="0.0" />
    <detection t="35" x="736.0" y="537.0" z="0.0" />
    <detection t="36" x="731.0" y="539.0" z="0.0" />
    <detection t="37" x="725.0" y="542.0" z="0.0" />
  </particle>
  <particle nSpots="72">
    <detection t="11" x="811.0" y="510.0" z="0.0" />
    <detection t="12" x="807.0" y="515.0" z="0.0" />
    <detection t="13" x="808.0" y="516.0" z="0.0" />
    <detection t="14" x="806.0" y="515.0" z="0.0" />
    <detection t="15" x="811.0" y="512.0" z="0.0" />
    <detection t="16" x="807.0" y="516.0" z="0.0" />
    <detection t="17" x="805.0" y="520.0" z="0.0" />
    <detection t="18" x="803.0" y="520.0" z="0.0" />
    <detection t="19" x="800.0" y="520.0" z="0.0" />
    <detection t="20" x="798.0" y="520.0" z="0.0" />
    <detection t="21" x="796.0" y="521.0" z="0.0" />
    <detection t="22" x="793.0" y="525.0" z="0.0" />
    <detection t="23" x="790.0" y="529.0" z="0.0" />
    <detection t="24" x="786.0" y="534.0" z="0.0" />
    <detection t="25" x="781.0" y="538.0" z="0.0" />
    <detection t="26" x="782.0" y="540.0" z="0.0" />
    <detection t="27" x="779.0" y="544.0" z="0.0" />
    <detection t="28" x="779.0" y="547.0" z="0.0" />
    <detection t="29" x="778.0" y="549.0" z="0.0" />
    <detection t="30" x="774.0" y="550.0" z="0.0" />
    <detection t="31" x="768.0" y="556.0" z="0.0" />
    <detection t="32" x="763.0" y="561.0" z="0.0" />
    <detection t="33" x="760.0" y="563.0" z="0.0" />
    <detection t="34" x="755.0" y="564.0" z="0.0" />
    <detection t="35" x="750.0" y="565.0" z="0.0" />
    <detection t="36" x="747.0" y="567.0" z="0.0" />
    <detection t="37" x="744.0" y="570.0" z="0.0" />
    <detection t="38" x="742.0" y="571.0" z="0.0" />
    <detection t="39" x="741.0" y="573.0" z="0.0" />
    <detection t="40" x="736.0" y="574.0" z="0.0" />
    <detection t="41" x="732.0" y="576.0" z="0.0" />
    <detection t="42" x="728.0" y="578.0" z="0.0" />
    <detection t="43" x="723.0" y="580.0" z="0.0" />
    <detection t="44" x="720.0" y="580.0" z="0.0" />
    <detection t="45" x="718.0" y="582.0" z="0.0" />
    <detection t="46" x="716.0" y="582.0" z="0.0" />
    <detection t="47" x="712.0" y="581.0" z="0.0" />
    <detection t="48" x="709.0" y="581.0" z="0.0" />
    <detection t="49" x="706.0" y="582.0" z="0.0" />
    <detection t="50" x="702.0" y="584.0" z="0.0" />
    <detection t="51" x="698.0" y="586.0" z="0.0" />
    <detection t="52" x="690.0" y="591.0" z="0.0" />
    <detection t="53" x="683.0" y="591.0" z="0.0" />
    <detection t="54" x="678.0" y="590.0" z="0.0" />
    <detection t="55" x="674.0" y="590.0" z="0.0" />
    <detection t="56" x="670.0" y="590.0" z="0.0" />
    <detection t="57" x="667.0" y="589.0" z="0.0" />
    <detection t="58" x="665.0" y="590.0" z="0.0" />
    <detection t="59" x="664.0" y="590.0" z="0.0" />
    <detection t="60" x="662.0" y="589.0" z="0.0" />
    <detection t="61" x="660.0" y="587.0" z="0.0" />
    <detection t="62" x="656.0" y="588.0" z="0.0" />
    <detection t="63" x="654.0" y="587.0" z="0.0" />
    <detection t="64" x="652.0" y="589.0" z="0.0" />
    <detection t="65" x="650.0" y="588.0" z="0.0" />
    <detection t="66" x="648.0" y="588.0" z="0.0" />
    <detection t="67" x="648.0" y="590.0" z="0.0" />
    <detection t="68" x="646.0" y="587.0" z="0.0" />
    <detection t="69" x="647.0" y="588.0" z="0.0" />
    <detection t="70" x="643.0" y="586.0" z="0.0" />
    <detection t="71" x="642.0" y="588.0" z="0.0" />
    <detection t="72" x="640.0" y="587.0" z="0.0" />
    <detection t="73" x="638.0" y="587.0" z="0.0" />
    <detection t="74" x="637.0" y="586.0" z="0.0" />
    <detection t="75" x="634.0" y="589.0" z="0.0" />
    <detection t="76" x="632.0" y="589.0" z="0.0" />
    <detection t="77" x="629.0" y="586.0" z="0.0" />
    <detection t="78" x="625.0" y="586.0" z="0.0" />
    <detection t="79" x="622.0" y="586.0" z="0.0" />
    <detection t="80" x="618.0" y="585.0" z="0.0" />
    <detection t="81" x="615.0" y="585.0" z="0.0" />
    <detection t="82" x="611.0" y="589.0" z="0.0" />
  </particle>
  <particle nSpots="14">
    <detection t="11" x="849.0" y="400.0" z="0.0" />
    <detection t="12" x="849.0" y="396.0" z="0.0" />
    <detection t="13" x="849.0" y="397.0" z="0.0" />
    <detection t="14" x="842.0" y="396.0" z="0.0" />
    <detection t="15" x="836.0" y="396.0" z="0.0" />
    <detection t="16" x="832.0" y="396.0" z="0.0" />
    <detection t="17" x="830.0" y="397.0" z="0.0" />
    <detection t="18" x="827.0" y="394.0" z="0.0" />
    <detection t="19" x="825.0" y="394.0" z="0.0" />
    <detection t="20" x="824.0" y="395.0" z="0.0" />
    <detection t="21" x="821.0" y="396.0" z="0.0" />
    <detection t="22" x="820.0" y="397.0" z="0.0" />
    <detection t="23" x="822.0" y="398.0" z="0.0" />
    <detection t="24" x="822.0" y="399.0" z="0.0" />
  </particle>
  <particle nSpots="21">
    <detection t="11" x="773.0" y="395.0" z="0.0" />
    <detection t="12" x="770.0" y="393.0" z="0.0" />
    <detection t="13" x="767.0" y="393.0" z="0.0" />
    <detection t="14" x="764.0" y="393.0" z="0.0" />
    <detection t="15" x="762.0" y="396.0" z="0.0" />
    <detection t="16" x="759.0" y="396.0" z="0.0" />
    <detection t="17" x="755.0" y="398.0" z="0.0" />
    <detection t="18" x="749.0" y="400.0" z="0.0" />
    <detection t="19" x="742.0" y="402.0" z="0.0" />
    <detection t="20" x="737.0" y="401.0" z="0.0" />
    <detection t="21" x="731.0" y="399.0" z="0.0" />
    <detection t="22" x="725.0" y="400.0" z="0.0" />
    <detection t="23" x="721.0" y="400.0" z="0.0" />
    <detection t="24" x="718.0" y="397.0" z="0.0" />
    <detection t="25" x="714.0" y="399.0" z="0.0" />
    <detection t="26" x="713.0" y="403.0" z="0.0" />
    <detection t="27" x="712.0" y="406.0" z="0.0" />
    <detection t="28" x="713.0" y="407.0" z="0.0" />
    <detection t="29" x="713.0" y="406.0" z="0.0" />
    <detection t="30" x="714.0" y="407.0" z="0.0" />
    <detection t="31" x="716.0" y="406.0" z="0.0" />
  </particle>
  <particle nSpots="5">
    <detection t="11" x="838.0" y="288.0" z="0.0" />
    <detection t="12" x="829.0" y="290.0" z="0.0" />
    <detection t="13" x="825.0" y="287.0" z="0.0" />
    <detection t="14" x="829.0" y="280.0" z="0.0" />
    <detection t="15" x="827.0" y="276.0" z="0.0" />
  </particle>
  <particle nSpots="10">
    <detection t="11" x="922.0" y="328.0" z="0.0" />
    <detection t="12" x="917.0" y="325.0" z="0.0" />
    <detection t="13" x="911.0" y="319.0" z="0.0" />
    <detection t="14" x="909.0" y="310.0" z="0.0" />
    <detection t="15" x="910.0" y="309.0" z="0.0" />
    <detection t="16" x="908.0" y="309.0" z="0.0" />
    <detection t="17" x="907.0" y="311.0" z="0.0" />
    <detection t="18" x="905.0" y="316.0" z="0.0" />
    <detection t="19" x="903.0" y="318.0" z="0.0" />
    <detection t="20" x="903.0" y="320.0" z="0.0" />
  </particle>
  <particle nSpots="4">
    <detection t="11" x="740.0" y="347.0" z="0.0" />
    <detection t="12" x="732.0" y="344.0" z="0.0" />
    <detection t="13" x="733.0" y="346.0" z="0.0" />
    <detection t="14" x="726.0" y="344.0" z="0.0" />
  </particle>
  <particle nSpots="11">
    <detection t="11" x="959.0" y="138.0" z="0.0" />
    <detection t="12" x="959.0" y="138.0" z="0.0" />
    <detection t="13" x="959.0" y="136.0" z="0.0" />
    <detection t="14" x="959.0" y="135.0" z="0.0" />
    <detection t="15" x="959.0" y="135.0" z="0.0" />
    <detection t="16" x="959.0" y="136.0" z="0.0" />
    <detection t="17" x="959.0" y="138.0" z="0.0" />
    <detection t="18" x="959.0" y="139.0" z="0.0" />
    <detection t="19" x="959.0" y="143.0" z="0.0" />
    <detection t="20" x="959.0" y="140.0" z="0.0" />
    <detection t="21" x="959.0" y="144.0" z="0.0" />
  </particle>
  <particle nSpots="4">
    <detection t="11" x="779.0" y="174.0" z="0.0" />
    <detection t="12" x="777.0" y="177.0" z="0.0" />
    <detection t="13" x="772.0" y="175.0" z="0.0" />
    <detection t="14" x="764.0" y="173.0" z="0.0" />
  </particle>
  <particle nSpots="2">
    <detection t="11" x="775.0" y="219.0" z="0.0" />
    <detection t="12" x="768.0" y="214.0" z="0.0" />
  </particle>
  <particle nSpots="66">
    <detection t="11" x="839.0" y="227.0" z="0.0" />
    <detection t="12" x="841.0" y="230.0" z="0.0" />
    <detection t="13" x="849.0" y="227.0" z="0.0" />
    <detection t="14" x="846.0" y="225.0" z="0.0" />
    <detection t="15" x="843.0" y="225.0" z="0.0" />
    <detection t="16" x="843.0" y="225.0" z="0.0" />
    <detection t="17" x="843.0" y="224.0" z="0.0" />
    <detection t="18" x="842.0" y="224.0" z="0.0" />
    <detection t="19" x="842.0" y="222.0" z="0.0" />
    <detection t="20" x="840.0" y="222.0" z="0.0" />
    <detection t="21" x="837.0" y="222.0" z="0.0" />
    <detection t="22" x="836.0" y="218.0" z="0.0" />
    <detection t="23" x="832.0" y="218.0" z="0.0" />
    <detection t="24" x="827.0" y="218.0" z="0.0" />
    <detection t="25" x="822.0" y="217.0" z="0.0" />
    <detection t="26" x="818.0" y="217.0" z="0.0" />
    <detection t="27" x="815.0" y="214.0" z="0.0" />
    <detection t="28" x="813.0" y="217.0" z="0.0" />
    <detection t="29" x="810.0" y="217.0" z="0.0" />
    <detection t="30" x="805.0" y="218.0" z="0.0" />
    <detection t="31" x="801.0" y="217.0" z="0.0" />
    <detection t="32" x="801.0" y="219.0" z="0.0" />
    <detection t="33" x="800.0" y="216.0" z="0.0" />
    <detection t="34" x="797.0" y="213.0" z="0.0" />
    <detection t="35" x="798.0" y="210.0" z="0.0" />
    <detection t="36" x="798.0" y="206.0" z="0.0" />
    <detection t="37" x="798.0" y="204.0" z="0.0" />
    <detection t="38" x="796.0" y="212.0" z="0.0" />
    <detection t="39" x="795.0" y="215.0" z="0.0" />
    <detection t="40" x="792.0" y="212.0" z="0.0" />
    <detection t="41" x="789.0" y="208.0" z="0.0" />
    <detection t="42" x="787.0" y="208.0" z="0.0" />
    <detection t="43" x="783.0" y="206.0" z="0.0" />
    <detection t="44" x="782.0" y="205.0" z="0.0" />
    <detection t="45" x="780.0" y="204.0" z="0.0" />
    <detection t="46" x="776.0" y="205.0" z="0.0" />
    <detection t="47" x="773.0" y="206.0" z="0.0" />
    <detection t="48" x="770.0" y="208.0" z="0.0" />
    <detection t="49" x="767.0" y="209.0" z="0.0" />
    <detection t="50" x="765.0" y="210.0" z="0.0" />
    <detection t="51" x="762.0" y="210.0" z="0.0" />
    <detection t="52" x="761.0" y="211.0" z="0.0" />
    <detection t="53" x="761.0" y="211.0" z="0.0" />
    <detection t="54" x="759.0" y="213.0" z="0.0" />
    <detection t="55" x="758.0" y="214.0" z="0.0" />
    <detection t="56" x="758.0" y="216.0" z="0.0" />
    <detection t="57" x="759.0" y="217.0" z="0.0" />
    <detection t="58" x="758.0" y="218.0" z="0.0" />
    <detection t="59" x="757.0" y="219.0" z="0.0" />
    <detection t="60" x="758.0" y="217.0" z="0.0" />
    <detection t="61" x="756.0" y="216.0" z="0.0" />
    <detection t="62" x="757.0" y="215.0" z="0.0" />
    <detection t="63" x="755.0" y="213.0" z="0.0" />
    <detection t="64" x="755.0" y="212.0" z="0.0" />
    <detection t="65" x="752.0" y="212.0" z="0.0" />
    <detection t="66" x="748.0" y="211.0" z="0.0" />
    <detection t="67" x="748.0" y="213.0" z="0.0" />
    <detection t="68" x="746.0" y="215.0" z="0.0" />
    <detection t="69" x="747.0" y="218.0" z="0.0" />
    <detection t="70" x="747.0" y="218.0" z="0.0" />
    <detection t="71" x="746.0" y="219.0" z="0.0" />
    <detection t="72" x="745.0" y="219.0" z="0.0" />
    <detection t="73" x="743.0" y="221.0" z="0.0" />
    <detection t="74" x="741.0" y="221.0" z="0.0" />
    <detection t="75" x="746.0" y="217.0" z="0.0" />
    <detection t="76" x="742.0" y="216.0" z="0.0" />
  </particle>
  <particle nSpots="22">
    <detection t="12" x="900.0" y="345.0" z="0.0" />
    <detection t="13" x="901.0" y="342.0" z="0.0" />
    <detection t="14" x="895.0" y="346.0" z="0.0" />
    <detection t="15" x="894.0" y="347.0" z="0.0" />
    <detection t="16" x="892.0" y="348.0" z="0.0" />
    <detection t="17" x="889.0" y="345.0" z="0.0" />
    <detection t="18" x="888.0" y="354.0" z="0.0" />
    <detection t="19" x="892.0" y="354.0" z="0.0" />
    <detection t="20" x="896.0" y="350.0" z="0.0" />
    <detection t="21" x="894.0" y="352.0" z="0.0" />
    <detection t="22" x="890.0" y="356.0" z="0.0" />
    <detection t="23" x="888.0" y="354.0" z="0.0" />
    <detection t="24" x="887.0" y="355.0" z="0.0" />
    <detection t="25" x="892.0" y="353.0" z="0.0" />
    <detection t="26" x="894.0" y="350.0" z="0.0" />
    <detection t="27" x="896.0" y="354.0" z="0.0" />
    <detection t="28" x="894.0" y="353.0" z="0.0" />
    <detection t="29" x="900.0" y="353.0" z="0.0" />
    <detection t="30" x="904.0" y="353.0" z="0.0" />
    <detection t="31" x="907.0" y="353.0" z="0.0" />
    <detection t="32" x="911.0" y="348.0" z="0.0" />
    <detection t="33" x="912.0" y="347.0" z="0.0" />
  </particle>
  <particle nSpots="4">
    <detection t="12" x="706.0" y="355.0" z="0.0" />
    <detection t="13" x="706.0" y="354.0" z="0.0" />
    <detection t="14" x="703.0" y="353.0" z="0.0" />
    <detection t="15" x="700.0" y="357.0" z="0.0" />
  </particle>
  <particle nSpots="3">
    <detection t="12" x="739.0" y="464.0" z="0.0" />
    <detection t="13" x="734.0" y="461.0" z="0.0" />
    <detection t="14" x="726.0" y="457.0" z="0.0" />
  </particle>
  <particle nSpots="8">
    <detection t="12" x="920.0" y="419.0" z="0.0" />
    <detection t="13" x="911.0" y="420.0" z="0.0" />
    <detection t="14" x="910.0" y="418.0" z="0.0" />
    <detection t="15" x="911.0" y="421.0" z="0.0" />
    <detection t="16" x="905.0" y="417.0" z="0.0" />
    <detection t="17" x="903.0" y="415.0" z="0.0" />
    <detection t="18" x="904.0" y="417.0" z="0.0" />
    <detection t="19" x="902.0" y="417.0" z="0.0" />
  </particle>
  <particle nSpots="4">
    <detection t="12" x="704.0" y="306.0" z="0.0" />
    <detection t="13" x="699.0" y="298.0" z="0.0" />
    <detection t="14" x="694.0" y="298.0" z="0.0" />
    <detection t="15" x="688.0" y="300.0" z="0.0" />
  </particle>
  <particle nSpots="38">
    <detection t="12" x="943.0" y="324.0" z="0.0" />
    <detection t="13" x="940.0" y="317.0" z="0.0" />
    <detection t="14" x="939.0" y="314.0" z="0.0" />
    <detection t="15" x="939.0" y="313.0" z="0.0" />
    <detection t="16" x="939.0" y="311.0" z="0.0" />
    <detection t="17" x="938.0" y="310.0" z="0.0" />
    <detection t="18" x="938.0" y="307.0" z="0.0" />
    <detection t="19" x="939.0" y="302.0" z="0.0" />
    <detection t="20" x="939.0" y="300.0" z="0.0" />
    <detection t="21" x="939.0" y="297.0" z="0.0" />
    <detection t="22" x="938.0" y="297.0" z="0.0" />
    <detection t="23" x="938.0" y="299.0" z="0.0" />
    <detection t="24" x="935.0" y="298.0" z="0.0" />
    <detection t="25" x="935.0" y="298.0" z="0.0" />
    <detection t="26" x="934.0" y="297.0" z="0.0" />
    <detection t="27" x="935.0" y="295.0" z="0.0" />
    <detection t="28" x="933.0" y="294.0" z="0.0" />
    <detection t="29" x="931.0" y="292.0" z="0.0" />
    <detection t="30" x="929.0" y="293.0" z="0.0" />
    <detection t="31" x="930.0" y="291.0" z="0.0" />
    <detection t="32" x="930.0" y="291.0" z="0.0" />
    <detection t="33" x="928.0" y="292.0" z="0.0" />
    <detection t="34" x="926.0" y="293.0" z="0.0" />
    <detection t="35" x="924.0" y="294.0" z="0.0" />
    <detection t="36" x="924.0" y="293.0" z="0.0" />
    <detection t="37" x="923.0" y="291.0" z="0.0" />
    <detection t="38" x="923.0" y="290.0" z="0.0" />
    <detection t="39" x="922.0" y="291.0" z="0.0" />
    <detection t="40" x="921.0" y="295.0" z="0.0" />
    <detection t="41" x="919.0" y="297.0" z="0.0" />
    <detection t="42" x="918.0" y="300.0" z="0.0" />
    <detection t="43" x="919.0" y="300.0" z="0.0" />
    <detection t="44" x="917.0" y="304.0" z="0.0" />
    <detection t="45" x="915.0" y="306.0" z="0.0" />
    <detection t="46" x="913.0" y="308.0" z="0.0" />
    <detection t="47" x="915.0" y="306.0" z="0.0" />
    <detection t="48" x="914.0" y="304.0" z="0.0" />
    <detection t="49" x="917.0" y="302.0" z="0.0" />
  </particle>
  <particle nSpots="31">
    <detection t="12" x="666.0" y="286.0" z="0.0" />
    <detection t="13" x="662.0" y="286.0" z="0.0" />
    <detection t="14" x="657.0" y="287.0" z="0.0" />
    <detection t="15" x="657.0" y="286.0" z="0.0" />
    <detection t="16" x="653.0" y="285.0" z="0.0" />
    <detection t="17" x="651.0" y="285.0" z="0.0" />
    <detection t="18" x="647.0" y="288.0" z="0.0" />
    <detection t="19" x="642.0" y="288.0" z="0.0" />
    <detection t="20" x="640.0" y="287.0" z="0.0" />
    <detection t="21" x="635.0" y="287.0" z="0.0" />
    <detection t="22" x="632.0" y="285.0" z="0.0" />
    <detection t="23" x="627.0" y="281.0" z="0.0" />
    <detection t="24" x="621.0" y="276.0" z="0.0" />
    <detection t="25" x="616.0" y="273.0" z="0.0" />
    <detection t="26" x="610.0" y="269.0" z="0.0" />
    <detection t="27" x="610.0" y="276.0" z="0.0" />
    <detection t="28" x="604.0" y="275.0" z="0.0" />
    <detection t="29" x="603.0" y="276.0" z="0.0" />
    <detection t="30" x="600.0" y="272.0" z="0.0" />
    <detection t="31" x="597.0" y="271.0" z="0.0" />
    <detection t="32" x="590.0" y="268.0" z="0.0" />
    <detection t="33" x="587.0" y="268.0" z="0.0" />
    <detection t="34" x="580.0" y="268.0" z="0.0" />
    <detection t="35" x="573.0" y="267.0" z="0.0" />
    <detection t="36" x="570.0" y="267.0" z="0.0" />
    <detection t="37" x="566.0" y="265.0" z="0.0" />
    <detection t="38" x="565.0" y="266.0" z="0.0" />
    <detection t="39" x="561.0" y="271.0" z="0.0" />
    <detection t="40" x="555.0" y="275.0" z="0.0" />
    <detection t="41" x="546.0" y="273.0" z="0.0" />
    <detection t="42" x="538.0" y="271.0" z="0.0" />
  </particle>
  <particle nSpots="4">
    <detection t="12" x="839.0" y="93.0" z="0.0" />
    <detection t="13" x="839.0" y="93.0" z="0.0" />
    <detection t="14" x="839.0" y="93.0" z="0.0" />
    <detection t="15" x="838.0" y="93.0" z="0.0" />
  </particle>
  <particle nSpots="2">
    <detection t="12" x="942.0" y="51.0" z="0.0" />
    <detection t="13" x="944.0" y="50.0" z="0.0" />
  </particle>
  <particle nSpots="5">
    <detection t="12" x="841.0" y="179.0" z="0.0" />
    <detection t="13" x="840.0" y="175.0" z="0.0" />
    <detection t="14" x="837.0" y="170.0" z="0.0" />
    <detection t="15" x="839.0" y="161.0" z="0.0" />
    <detection t="16" x="842.0" y="152.0" z="0.0" />
  </particle>
  <particle nSpots="17">
    <detection t="12" x="812.0" y="175.0" z="0.0" />
    <detection t="13" x="807.0" y="173.0" z="0.0" />
    <detection t="14" x="802.0" y="173.0" z="0.0" />
    <detection t="15" x="797.0" y="169.0" z="0.0" />
    <detection t="16" x="794.0" y="167.0" z="0.0" />
    <detection t="17" x="790.0" y="167.0" z="0.0" />
    <detection t="18" x="787.0" y="167.0" z="0.0" />
    <detection t="19" x="787.0" y="170.0" z="0.0" />
    <detection t="20" x="789.0" y="171.0" z="0.0" />
    <detection t="21" x="790.0" y="173.0" z="0.0" />
    <detection t="22" x="787.0" y="173.0" z="0.0" />
    <detection t="23" x="788.0" y="172.0" z="0.0" />
    <detection t="24" x="792.0" y="173.0" z="0.0" />
    <detection t="25" x="798.0" y="175.0" z="0.0" />
    <detection t="26" x="794.0" y="173.0" z="0.0" />
    <detection t="27" x="790.0" y="169.0" z="0.0" />
    <detection t="28" x="787.0" y="167.0" z="0.0" />
  </particle>
  <particle nSpots="4">
    <detection t="12" x="759.0" y="132.0" z="0.0" />
    <detection t="13" x="754.0" y="129.0" z="0.0" />
    <detection t="14" x="751.0" y="130.0" z="0.0" />
    <detection t="15" x="747.0" y="128.0" z="0.0" />
  </particle>
  <particle nSpots="11">
    <detection t="12" x="773.0" y="472.0" z="0.0" />
    <detection t="13" x="770.0" y="476.0" z="0.0" />
    <detection t="14" x="768.0" y="475.0" z="0.0" />
    <detection t="15" x="764.0" y="480.0" z="0.0" />
    <detection t="16" x="764.0" y="487.0" z="0.0" />
    <detection t="17" x="761.0" y="489.0" z="0.0" />
    <detection t="18" x="760.0" y="484.0" z="0.0" />
    <detection t="19" x="758.0" y="477.0" z="0.0" />
    <detection t="20" x="756.0" y="485.0" z="0.0" />
    <detection t="21" x="751.0" y="484.0" z="0.0" />
    <detection t="22" x="755.0" y="487.0" z="0.0" />
  </particle>
  <particle nSpots="7">
    <detection t="12" x="947.0" y="526.0" z="0.0" />
    <detection t="13" x="945.0" y="532.0" z="0.0" />
    <detection t="14" x="945.0" y="536.0" z="0.0" />
    <detection t="15" x="946.0" y="536.0" z="0.0" />
    <detection t="16" x="944.0" y="534.0" z="0.0" />
    <detection t="17" x="941.0" y="530.0" z="0.0" />
    <detection t="18" x="944.0" y="538.0" z="0.0" />
  </particle>
  <particle nSpots="2">
    <detection t="12" x="870.0" y="575.0" z="0.0" />
    <detection t="13" x="869.0" y="568.0" z="0.0" />
  </particle>
  <particle nSpots="3">
    <detection t="12" x="770.0" y="649.0" z="0.0" />
    <detection t="13" x="775.0" y="650.0" z="0.0" />
    <detection t="14" x="777.0" y="648.0" z="0.0" />
  </particle>
  <particle nSpots="32">
    <detection t="12" x="943.0" y="672.0" z="0.0" />
    <detection t="13" x="943.0" y="668.0" z="0.0" />
    <detection t="14" x="941.0" y="666.0" z="0.0" />
    <detection t="15" x="937.0" y="666.0" z="0.0" />
    <detection t="16" x="937.0" y="666.0" z="0.0" />
    <detection t="17" x="937.0" y="665.0" z="0.0" />
    <detection t="18" x="935.0" y="664.0" z="0.0" />
    <detection t="19" x="936.0" y="663.0" z="0.0" />
    <detection t="20" x="931.0" y="664.0" z="0.0" />
    <detection t="21" x="930.0" y="664.0" z="0.0" />
    <detection t="22" x="930.0" y="662.0" z="0.0" />
    <detection t="23" x="929.0" y="660.0" z="0.0" />
    <detection t="24" x="929.0" y="657.0" z="0.0" />
    <detection t="25" x="929.0" y="655.0" z="0.0" />
    <detection t="26" x="927.0" y="656.0" z="0.0" />
    <detection t="27" x="927.0" y="652.0" z="0.0" />
    <detection t="28" x="924.0" y="651.0" z="0.0" />
    <detection t="29" x="921.0" y="644.0" z="0.0" />
    <detection t="30" x="920.0" y="648.0" z="0.0" />
    <detection t="31" x="922.0" y="648.0" z="0.0" />
    <detection t="32" x="923.0" y="648.0" z="0.0" />
    <detection t="33" x="925.0" y="653.0" z="0.0" />
    <detection t="34" x="924.0" y="656.0" z="0.0" />
    <detection t="35" x="925.0" y="656.0" z="0.0" />
    <detection t="36" x="927.0" y="654.0" z="0.0" />
    <detection t="37" x="926.0" y="652.0" z="0.0" />
    <detection t="38" x="927.0" y="650.0" z="0.0" />
    <detection t="39" x="927.0" y="649.0" z="0.0" />
    <detection t="40" x="925.0" y="648.0" z="0.0" />
    <detection t="41" x="924.0" y="649.0" z="0.0" />
    <detection t="42" x="924.0" y="650.0" z="0.0" />
    <detection t="43" x="925.0" y="652.0" z="0.0" />
  </particle>
  <particle nSpots="3">
    <detection t="13" x="948.0" y="264.0" z="0.0" />
    <detection t="14" x="949.0" y="265.0" z="0.0" />
    <detection t="15" x="948.0" y="267.0" z="0.0" />
  </particle>
  <particle nSpots="7">
    <detection t="13" x="913.0" y="242.0" z="0.0" />
    <detection t="14" x="920.0" y="241.0" z="0.0" />
    <detection t="15" x="918.0" y="233.0" z="0.0" />
    <detection t="16" x="922.0" y="238.0" z="0.0" />
    <detection t="17" x="923.0" y="241.0" z="0.0" />
    <detection t="18" x="921.0" y="236.0" z="0.0" />
    <detection t="19" x="921.0" y="238.0" z="0.0" />
  </particle>
  <particle nSpots="3">
    <detection t="13" x="699.0" y="200.0" z="0.0" />
    <detection t="14" x="696.0" y="196.0" z="0.0" />
    <detection t="15" x="692.0" y="193.0" z="0.0" />
  </particle>
  <particle nSpots="15">
    <detection t="13" x="757.0" y="211.0" z="0.0" />
    <detection t="14" x="751.0" y="209.0" z="0.0" />
    <detection t="15" x="745.0" y="209.0" z="0.0" />
    <detection t="16" x="748.0" y="206.0" z="0.0" />
    <detection t="17" x="752.0" y="210.0" z="0.0" />
    <detection t="18" x="756.0" y="217.0" z="0.0" />
    <detection t="19" x="757.0" y="217.0" z="0.0" />
    <detection t="20" x="755.0" y="215.0" z="0.0" />
    <detection t="21" x="752.0" y="208.0" z="0.0" />
    <detection t="22" x="751.0" y="204.0" z="0.0" />
    <detection t="23" x="750.0" y="205.0" z="0.0" />
    <detection t="24" x="747.0" y="204.0" z="0.0" />
    <detection t="25" x="742.0" y="209.0" z="0.0" />
    <detection t="26" x="737.0" y="217.0" z="0.0" />
    <detection t="27" x="736.0" y="224.0" z="0.0" />
  </particle>
  <particle nSpots="4">
    <detection t="13" x="878.0" y="135.0" z="0.0" />
    <detection t="14" x="877.0" y="138.0" z="0.0" />
    <detection t="15" x="873.0" y="137.0" z="0.0" />
    <detection t="16" x="866.0" y="136.0" z="0.0" />
  </particle>
  <particle nSpots="62">
    <detection t="13" x="738.0" y="80.0" z="0.0" />
    <detection t="14" x="731.0" y="83.0" z="0.0" />
    <detection t="15" x="727.0" y="83.0" z="0.0" />
    <detection t="16" x="723.0" y="82.0" z="0.0" />
    <detection t="17" x="724.0" y="79.0" z="0.0" />
    <detection t="18" x="726.0" y="75.0" z="0.0" />
    <detection t="19" x="724.0" y="75.0" z="0.0" />
    <detection t="20" x="721.0" y="74.0" z="0.0" />
    <detection t="21" x="714.0" y="78.0" z="0.0" />
    <detection t="22" x="708.0" y="78.0" z="0.0" />
    <detection t="23" x="706.0" y="77.0" z="0.0" />
    <detection t="24" x="701.0" y="78.0" z="0.0" />
    <detection t="25" x="695.0" y="77.0" z="0.0" />
    <detection t="26" x="692.0" y="77.0" z="0.0" />
    <detection t="27" x="687.0" y="77.0" z="0.0" />
    <detection t="28" x="686.0" y="75.0" z="0.0" />
    <detection t="29" x="685.0" y="74.0" z="0.0" />
    <detection t="30" x="682.0" y="71.0" z="0.0" />
    <detection t="31" x="675.0" y="74.0" z="0.0" />
    <detection t="32" x="671.0" y="75.0" z="0.0" />
    <detection t="33" x="669.0" y="77.0" z="0.0" />
    <detection t="34" x="665.0" y="76.0" z="0.0" />
    <detection t="35" x="659.0" y="75.0" z="0.0" />
    <detection t="36" x="656.0" y="77.0" z="0.0" />
    <detection t="37" x="653.0" y="79.0" z="0.0" />
    <detection t="38" x="649.0" y="82.0" z="0.0" />
    <detection t="39" x="643.0" y="85.0" z="0.0" />
    <detection t="40" x="641.0" y="85.0" z="0.0" />
    <detection t="41" x="640.0" y="83.0" z="0.0" />
    <detection t="42" x="639.0" y="81.0" z="0.0" />
    <detection t="43" x="638.0" y="78.0" z="0.0" />
    <detection t="44" x="636.0" y="76.0" z="0.0" />
    <detection t="45" x="635.0" y="75.0" z="0.0" />
    <detection t="46" x="636.0" y="71.0" z="0.0" />
    <detection t="47" x="636.0" y="69.0" z="0.0" />
    <detection t="48" x="634.0" y="67.0" z="0.0" />
    <detection t="49" x="631.0" y="66.0" z="0.0" />
    <detection t="50" x="627.0" y="66.0" z="0.0" />
    <detection t="51" x="626.0" y="64.0" z="0.0" />
    <detection t="52" x="623.0" y="64.0" z="0.0" />
    <detection t="53" x="622.0" y="62.0" z="0.0" />
    <detection t="54" x="619.0" y="61.0" z="0.0" />
    <detection t="55" x="617.0" y="58.0" z="0.0" />
    <detection t="56" x="617.0" y="56.0" z="0.0" />
    <detection t="57" x="616.0" y="56.0" z="0.0" />
    <detection t="58" x="614.0" y="57.0" z="0.0" />
    <detection t="59" x="609.0" y="54.0" z="0.0" />
    <detection t="60" x="605.0" y="51.0" z="0.0" />
    <detection t="61" x="597.0" y="50.0" z="0.0" />
    <detection t="62" x="589.0" y="47.0" z="0.0" />
    <detection t="63" x="585.0" y="45.0" z="0.0" />
    <detection t="64" x="580.0" y="44.0" z="0.0" />
    <detection t="65" x="576.0" y="45.0" z="0.0" />
    <detection t="66" x="575.0" y="43.0" z="0.0" />
    <detection t="67" x="575.0" y="43.0" z="0.0" />
    <detection t="68" x="572.0" y="43.0" z="0.0" />
    <detection t="69" x="570.0" y="43.0" z="0.0" />
    <detection t="70" x="568.0" y="41.0" z="0.0" />
    <detection t="71" x="563.0" y="43.0" z="0.0" />
    <detection t="72" x="559.0" y="45.0" z="0.0" />
    <detection t="73" x="564.0" y="48.0" z="0.0" />
    <detection t="74" x="572.0" y="48.0" z="0.0" />
  </particle>
  <particle nSpots="8">
    <detection t="13" x="767.0" y="69.0" z="0.0" />
    <detection t="14" x="766.0" y="70.0" z="0.0" />
    <detection t="15" x="765.0" y="66.0" z="0.0" />
    <detection t="16" x="763.0" y="62.0" z="0.0" />
    <detection t="17" x="762.0" y="55.0" z="0.0" />
    <detection t="18" x="760.0" y="51.0" z="0.0" />
    <detection t="19" x="757.0" y="52.0" z="0.0" />
    <detection t="20" x="751.0" y="53.0" z="0.0" />
  </particle>
  <particle nSpots="2">
    <detection t="13" x="849.0" y="0.0" z="0.0" />
    <detection t="14" x="846.0" y="9.0" z="0.0" />
  </particle>
  <particle nSpots="23">
    <detection t="13" x="750.0" y="719.0" z="0.0" />
    <detection t="14" x="742.0" y="719.0" z="0.0" />
    <detection t="15" x="738.0" y="719.0" z="0.0" />
    <detection t="16" x="736.0" y="719.0" z="0.0" />
    <detection t="17" x="731.0" y="719.0" z="0.0" />
    <detection t="18" x="723.0" y="719.0" z="0.0" />
    <detection t="19" x="716.0" y="719.0" z="0.0" />
    <detection t="20" x="709.0" y="719.0" z="0.0" />
    <detection t="21" x="704.0" y="719.0" z="0.0" />
    <detection t="22" x="701.0" y="719.0" z="0.0" />
    <detection t="23" x="697.0" y="719.0" z="0.0" />
    <detection t="24" x="693.0" y="719.0" z="0.0" />
    <detection t="25" x="690.0" y="719.0" z="0.0" />
    <detection t="26" x="686.0" y="719.0" z="0.0" />
    <detection t="27" x="683.0" y="719.0" z="0.0" />
    <detection t="28" x="682.0" y="719.0" z="0.0" />
    <detection t="29" x="682.0" y="719.0" z="0.0" />
    <detection t="30" x="680.0" y="719.0" z="0.0" />
    <detection t="31" x="675.0" y="719.0" z="0.0" />
    <detection t="32" x="671.0" y="719.0" z="0.0" />
    <detection t="33" x="663.0" y="719.0" z="0.0" />
    <detection t="34" x="658.0" y="719.0" z="0.0" />
    <detection t="35" x="655.0" y="716.0" z="0.0" />
  </particle>
  <particle nSpots="11">
    <detection t="13" x="758.0" y="621.0" z="0.0" />
    <detection t="14" x="757.0" y="619.0" z="0.0" />
    <detection t="15" x="756.0" y="621.0" z="0.0" />
    <detection t="16" x="752.0" y="626.0" z="0.0" />
    <detection t="17" x="748.0" y="629.0" z="0.0" />
    <detection t="18" x="742.0" y="633.0" z="0.0" />
    <detection t="19" x="738.0" y="632.0" z="0.0" />
    <detection t="20" x="735.0" y="634.0" z="0.0" />
    <detection t="21" x="732.0" y="636.0" z="0.0" />
    <detection t="22" x="723.0" y="639.0" z="0.0" />
    <detection t="23" x="720.0" y="639.0" z="0.0" />
  </particle>
  <particle nSpots="4">
    <detection t="13" x="959.0" y="619.0" z="0.0" />
    <detection t="14" x="959.0" y="617.0" z="0.0" />
    <detection t="15" x="959.0" y="618.0" z="0.0" />
    <detection t="16" x="953.0" y="612.0" z="0.0" />
  </particle>
  <particle nSpots="3">
    <detection t="13" x="930.0" y="611.0" z="0.0" />
    <detection t="14" x="927.0" y="617.0" z="0.0" />
    <detection t="15" x="923.0" y="619.0" z="0.0" />
  </particle>
  <particle nSpots="11">
    <detection t="13" x="820.0" y="559.0" z="0.0" />
    <detection t="14" x="817.0" y="564.0" z="0.0" />
    <detection t="15" x="815.0" y="564.0" z="0.0" />
    <detection t="16" x="811.0" y="563.0" z="0.0" />
    <detection t="17" x="810.0" y="565.0" z="0.0" />
    <detection t="18" x="809.0" y="565.0" z="0.0" />
    <detection t="19" x="805.0" y="565.0" z="0.0" />
    <detection t="20" x="802.0" y="564.0" z="0.0" />
    <detection t="21" x="799.0" y="566.0" z="0.0" />
    <detection t="22" x="797.0" y="563.0" z="0.0" />
    <detection t="23" x="796.0" y="561.0" z="0.0" />
  </particle>
  <particle nSpots="2">
    <detection t="13" x="874.0" y="599.0" z="0.0" />
    <detection t="14" x="870.0" y="601.0" z="0.0" />
  </particle>
  <particle nSpots="3">
    <detection t="13" x="752.0" y="594.0" z="0.0" />
    <detection t="14" x="745.0" y="591.0" z="0.0" />
    <detection t="15" x="742.0" y="589.0" z="0.0" />
  </particle>
  <particle nSpots="17">
    <detection t="13" x="686.0" y="439.0" z="0.0" />
    <detection t="14" x="680.0" y="439.0" z="0.0" />
    <detection t="15" x="678.0" y="438.0" z="0.0" />
    <detection t="16" x="671.0" y="434.0" z="0.0" />
    <detection t="17" x="666.0" y="431.0" z="0.0" />
    <detection t="18" x="667.0" y="431.0" z="0.0" />
    <detection t="19" x="665.0" y="429.0" z="0.0" />
    <detection t="20" x="659.0" y="426.0" z="0.0" />
    <detection t="21" x="653.0" y="425.0" z="0.0" />
    <detection t="22" x="646.0" y="425.0" z="0.0" />
    <detection t="23" x="637.0" y="427.0" z="0.0" />
    <detection t="24" x="628.0" y="429.0" z="0.0" />
    <detection t="25" x="619.0" y="430.0" z="0.0" />
    <detection t="26" x="613.0" y="432.0" z="0.0" />
    <detection t="27" x="610.0" y="433.0" z="0.0" />
    <detection t="28" x="603.0" y="436.0" z="0.0" />
    <detection t="29" x="595.0" y="441.0" z="0.0" />
  </particle>
  <particle nSpots="3">
    <detection t="13" x="851.0" y="499.0" z="0.0" />
    <detection t="14" x="851.0" y="502.0" z="0.0" />
    <detection t="15" x="850.0" y="499.0" z="0.0" />
  </particle>
  <particle nSpots="3">
    <detection t="13" x="750.0" y="290.0" z="0.0" />
    <detection t="14" x="752.0" y="291.0" z="0.0" />
    <detection t="15" x="750.0" y="288.0" z="0.0" />
  </particle>
  <particle nSpots="5">
    <detection t="13" x="825.0" y="351.0" z="0.0" />
    <detection t="14" x="823.0" y="346.0" z="0.0" />
    <detection t="15" x="822.0" y="347.0" z="0.0" />
    <detection t="16" x="822.0" y="349.0" z="0.0" />
    <detection t="17" x="818.0" y="351.0" z="0.0" />
  </particle>
  <particle nSpots="49">
    <detection t="14" x="812.0" y="287.0" z="0.0" />
    <detection t="15" x="804.0" y="285.0" z="0.0" />
    <detection t="16" x="800.0" y="285.0" z="0.0" />
    <detection t="17" x="799.0" y="285.0" z="0.0" />
    <detection t="18" x="798.0" y="291.0" z="0.0" />
    <detection t="19" x="794.0" y="297.0" z="0.0" />
    <detection t="20" x="790.0" y="299.0" z="0.0" />
    <detection t="21" x="788.0" y="299.0" z="0.0" />
    <detection t="22" x="785.0" y="295.0" z="0.0" />
    <detection t="23" x="782.0" y="294.0" z="0.0" />
    <detection t="24" x="783.0" y="295.0" z="0.0" />
    <detection t="25" x="784.0" y="292.0" z="0.0" />
    <detection t="26" x="781.0" y="292.0" z="0.0" />
    <detection t="27" x="779.0" y="293.0" z="0.0" />
    <detection t="28" x="779.0" y="291.0" z="0.0" />
    <detection t="29" x="778.0" y="292.0" z="0.0" />
    <detection t="30" x="777.0" y="293.0" z="0.0" />
    <detection t="31" x="780.0" y="291.0" z="0.0" />
    <detection t="32" x="779.0" y="292.0" z="0.0" />
    <detection t="33" x="779.0" y="291.0" z="0.0" />
    <detection t="34" x="778.0" y="289.0" z="0.0" />
    <detection t="35" x="777.0" y="284.0" z="0.0" />
    <detection t="36" x="775.0" y="287.0" z="0.0" />
    <detection t="37" x="777.0" y="284.0" z="0.0" />
    <detection t="38" x="773.0" y="284.0" z="0.0" />
    <detection t="39" x="773.0" y="284.0" z="0.0" />
    <detection t="40" x="772.0" y="283.0" z="0.0" />
    <detection t="41" x="768.0" y="284.0" z="0.0" />
    <detection t="42" x="765.0" y="285.0" z="0.0" />
    <detection t="43" x="761.0" y="287.0" z="0.0" />
    <detection t="44" x="757.0" y="290.0" z="0.0" />
    <detection t="45" x="755.0" y="293.0" z="0.0" />
    <detection t="46" x="751.0" y="292.0" z="0.0" />
    <detection t="47" x="746.0" y="292.0" z="0.0" />
    <detection t="48" x="741.0" y="292.0" z="0.0" />
    <detection t="49" x="736.0" y="292.0" z="0.0" />
    <detection t="50" x="734.0" y="293.0" z="0.0" />
    <detection t="51" x="728.0" y="293.0" z="0.0" />
    <detection t="52" x="725.0" y="294.0" z="0.0" />
    <detection t="53" x="721.0" y="295.0" z="0.0" />
    <detection t="54" x="717.0" y="296.0" z="0.0" />
    <detection t="55" x="712.0" y="297.0" z="0.0" />
    <detection t="56" x="712.0" y="296.0" z="0.0" />
    <detection t="57" x="711.0" y="295.0" z="0.0" />
    <detection t="58" x="710.0" y="294.0" z="0.0" />
    <detection t="59" x="705.0" y="295.0" z="0.0" />
    <detection t="60" x="702.0" y="295.0" z="0.0" />
    <detection t="61" x="699.0" y="296.0" z="0.0" />
    <detection t="62" x="694.0" y="296.0" z="0.0" />
  </particle>
  <particle nSpots="25">
    <detection t="14" x="746.0" y="302.0" z="0.0" />
    <detection t="15" x="747.0" y="303.0" z="0.0" />
    <detection t="16" x="750.0" y="301.0" z="0.0" />
    <detection t="17" x="749.0" y="301.0" z="0.0" />
    <detection t="18" x="747.0" y="302.0" z="0.0" />
    <detection t="19" x="746.0" y="300.0" z="0.0" />
    <detection t="20" x="744.0" y="304.0" z="0.0" />
    <detection t="21" x="740.0" y="311.0" z="0.0" />
    <detection t="22" x="737.0" y="312.0" z="0.0" />
    <detection t="23" x="736.0" y="311.0" z="0.0" />
    <detection t="24" x="739.0" y="308.0" z="0.0" />
    <detection t="25" x="737.0" y="306.0" z="0.0" />
    <detection t="26" x="734.0" y="306.0" z="0.0" />
    <detection t="27" x="732.0" y="304.0" z="0.0" />
    <detection t="28" x="725.0" y="303.0" z="0.0" />
    <detection t="29" x="721.0" y="304.0" z="0.0" />
    <detection t="30" x="716.0" y="304.0" z="0.0" />
    <detection t="31" x="713.0" y="305.0" z="0.0" />
    <detection t="32" x="713.0" y="306.0" z="0.0" />
    <detection t="33" x="711.0" y="305.0" z="0.0" />
    <detection t="34" x="707.0" y="306.0" z="0.0" />
    <detection t="35" x="701.0" y="306.0" z="0.0" />
    <detection t="36" x="695.0" y="307.0" z="0.0" />
    <detection t="37" x="690.0" y="309.0" z="0.0" />
    <detection t="38" x="684.0" y="312.0" z="0.0" />
  </particle>
  <particle nSpots="17">
    <detection t="14" x="865.0" y="196.0" z="0.0" />
    <detection t="15" x="862.0" y="197.0" z="0.0" />
    <detection t="16" x="862.0" y="198.0" z="0.0" />
    <detection t="17" x="861.0" y="200.0" z="0.0" />
    <detection t="18" x="862.0" y="202.0" z="0.0" />
    <detection t="19" x="860.0" y="203.0" z="0.0" />
    <detection t="20" x="856.0" y="203.0" z="0.0" />
    <detection t="21" x="852.0" y="201.0" z="0.0" />
    <detection t="22" x="850.0" y="195.0" z="0.0" />
    <detection t="23" x="844.0" y="191.0" z="0.0" />
    <detection t="24" x="839.0" y="192.0" z="0.0" />
    <detection t="25" x="840.0" y="193.0" z="0.0" />
    <detection t="26" x="838.0" y="191.0" z="0.0" />
    <detection t="27" x="837.0" y="188.0" z="0.0" />
    <detection t="28" x="834.0" y="188.0" z="0.0" />
    <detection t="29" x="831.0" y="187.0" z="0.0" />
    <detection t="30" x="827.0" y="189.0" z="0.0" />
  </particle>
  <particle nSpots="7">
    <detection t="14" x="747.0" y="340.0" z="0.0" />
    <detection t="15" x="747.0" y="340.0" z="0.0" />
    <detection t="16" x="749.0" y="342.0" z="0.0" />
    <detection t="17" x="748.0" y="341.0" z="0.0" />
    <detection t="18" x="748.0" y="342.0" z="0.0" />
    <detection t="19" x="747.0" y="342.0" z="0.0" />
    <detection t="20" x="745.0" y="344.0" z="0.0" />
  </particle>
  <particle nSpots="2">
    <detection t="14" x="740.0" y="264.0" z="0.0" />
    <detection t="15" x="737.0" y="265.0" z="0.0" />
  </particle>
  <particle nSpots="68">
    <detection t="14" x="831.0" y="120.0" z="0.0" />
    <detection t="15" x="826.0" y="113.0" z="0.0" />
    <detection t="16" x="825.0" y="107.0" z="0.0" />
    <detection t="17" x="825.0" y="102.0" z="0.0" />
    <detection t="18" x="822.0" y="102.0" z="0.0" />
    <detection t="19" x="819.0" y="103.0" z="0.0" />
    <detection t="20" x="817.0" y="104.0" z="0.0" />
    <detection t="21" x="815.0" y="97.0" z="0.0" />
    <detection t="22" x="813.0" y="92.0" z="0.0" />
    <detection t="23" x="813.0" y="92.0" z="0.0" />
    <detection t="24" x="813.0" y="92.0" z="0.0" />
    <detection t="25" x="811.0" y="90.0" z="0.0" />
    <detection t="26" x="807.0" y="91.0" z="0.0" />
    <detection t="27" x="805.0" y="87.0" z="0.0" />
    <detection t="28" x="805.0" y="86.0" z="0.0" />
    <detection t="29" x="804.0" y="84.0" z="0.0" />
    <detection t="30" x="803.0" y="83.0" z="0.0" />
    <detection t="31" x="798.0" y="81.0" z="0.0" />
    <detection t="32" x="796.0" y="78.0" z="0.0" />
    <detection t="33" x="796.0" y="77.0" z="0.0" />
    <detection t="34" x="798.0" y="75.0" z="0.0" />
    <detection t="35" x="796.0" y="72.0" z="0.0" />
    <detection t="36" x="795.0" y="71.0" z="0.0" />
    <detection t="37" x="795.0" y="71.0" z="0.0" />
    <detection t="38" x="794.0" y="71.0" z="0.0" />
    <detection t="39" x="791.0" y="72.0" z="0.0" />
    <detection t="40" x="797.0" y="76.0" z="0.0" />
    <detection t="41" x="796.0" y="79.0" z="0.0" />
    <detection t="42" x="793.0" y="80.0" z="0.0" />
    <detection t="43" x="789.0" y="81.0" z="0.0" />
    <detection t="44" x="786.0" y="80.0" z="0.0" />
    <detection t="45" x="782.0" y="78.0" z="0.0" />
    <detection t="46" x="777.0" y="76.0" z="0.0" />
    <detection t="47" x="776.0" y="76.0" z="0.0" />
    <detection t="48" x="775.0" y="74.0" z="0.0" />
    <detection t="49" x="775.0" y="75.0" z="0.0" />
    <detection t="50" x="774.0" y="74.0" z="0.0" />
    <detection t="51" x="772.0" y="75.0" z="0.0" />
    <detection t="52" x="772.0" y="73.0" z="0.0" />
    <detection t="53" x="771.0" y="72.0" z="0.0" />
    <detection t="54" x="769.0" y="70.0" z="0.0" />
    <detection t="55" x="769.0" y="67.0" z="0.0" />
    <detection t="56" x="767.0" y="66.0" z="0.0" />
    <detection t="57" x="765.0" y="65.0" z="0.0" />
    <detection t="58" x="767.0" y="65.0" z="0.0" />
    <detection t="59" x="768.0" y="65.0" z="0.0" />
    <detection t="60" x="774.0" y="64.0" z="0.0" />
    <detection t="61" x="771.0" y="65.0" z="0.0" />
    <detection t="62" x="770.0" y="65.0" z="0.0" />
    <detection t="63" x="769.0" y="65.0" z="0.0" />
    <detection t="64" x="769.0" y="65.0" z="0.0" />
    <detection t="65" x="763.0" y="66.0" z="0.0" />
    <detection t="66" x="762.0" y="66.0" z="0.0" />
    <detection t="67" x="761.0" y="65.0" z="0.0" />
    <detection t="68" x="755.0" y="65.0" z="0.0" />
    <detection t="69" x="753.0" y="65.0" z="0.0" />
    <detection t="70" x="750.0" y="64.0" z="0.0" />
    <detection t="71" x="746.0" y="64.0" z="0.0" />
    <detection t="72" x="745.0" y="64.0" z="0.0" />
    <detection t="73" x="740.0" y="60.0" z="0.0" />
    <detection t="74" x="737.0" y="58.0" z="0.0" />
    <detection t="75" x="734.0" y="59.0" z="0.0" />
    <detection t="76" x="736.0" y="62.0" z="0.0" />
    <detection t="77" x="743.0" y="61.0" z="0.0" />
    <detection t="78" x="743.0" y="58.0" z="0.0" />
    <detection t="79" x="741.0" y="59.0" z="0.0" />
    <detection t="80" x="748.0" y="61.0" z="0.0" />
    <detection t="81" x="740.0" y="56.0" z="0.0" />
  </particle>
  <particle nSpots="5">
    <detection t="14" x="874.0" y="271.0" z="0.0" />
    <detection t="15" x="880.0" y="270.0" z="0.0" />
    <detection t="16" x="875.0" y="262.0" z="0.0" />
    <detection t="17" x="869.0" y="266.0" z="0.0" />
    <detection t="18" x="871.0" y="273.0" z="0.0" />
  </particle>
  <particle nSpots="2">
    <detection t="14" x="890.0" y="423.0" z="0.0" />
    <detection t="15" x="890.0" y="421.0" z="0.0" />
  </particle>
  <particle nSpots="2">
    <detection t="14" x="901.0" y="17.0" z="0.0" />
    <detection t="15" x="898.0" y="14.0" z="0.0" />
  </particle>
  <particle nSpots="6">
    <detection t="14" x="927.0" y="28.0" z="0.0" />
    <detection t="15" x="926.0" y="26.0" z="0.0" />
    <detection t="16" x="930.0" y="23.0" z="0.0" />
    <detection t="17" x="931.0" y="22.0" z="0.0" />
    <detection t="18" x="927.0" y="25.0" z="0.0" />
    <detection t="19" x="921.0" y="25.0" z="0.0" />
  </particle>
  <particle nSpots="23">
    <detection t="14" x="690.0" y="386.0" z="0.0" />
    <detection t="15" x="687.0" y="389.0" z="0.0" />
    <detection t="16" x="685.0" y="394.0" z="0.0" />
    <detection t="17" x="685.0" y="393.0" z="0.0" />
    <detection t="18" x="680.0" y="393.0" z="0.0" />
    <detection t="19" x="682.0" y="393.0" z="0.0" />
    <detection t="20" x="677.0" y="391.0" z="0.0" />
    <detection t="21" x="674.0" y="390.0" z="0.0" />
    <detection t="22" x="668.0" y="391.0" z="0.0" />
    <detection t="23" x="662.0" y="390.0" z="0.0" />
    <detection t="24" x="656.0" y="386.0" z="0.0" />
    <detection t="25" x="655.0" y="385.0" z="0.0" />
    <detection t="26" x="649.0" y="390.0" z="0.0" />
    <detection t="27" x="647.0" y="392.0" z="0.0" />
    <detection t="28" x="644.0" y="395.0" z="0.0" />
    <detection t="29" x="640.0" y="398.0" z="0.0" />
    <detection t="30" x="631.0" y="399.0" z="0.0" />
    <detection t="31" x="627.0" y="397.0" z="0.0" />
    <detection t="32" x="625.0" y="395.0" z="0.0" />
    <detection t="33" x="628.0" y="390.0" z="0.0" />
    <detection t="34" x="627.0" y="389.0" z="0.0" />
    <detection t="35" x="623.0" y="389.0" z="0.0" />
    <detection t="36" x="622.0" y="391.0" z="0.0" />
  </particle>
  <particle nSpots="15">
    <detection t="14" x="913.0" y="559.0" z="0.0" />
    <detection t="15" x="912.0" y="560.0" z="0.0" />
    <detection t="16" x="913.0" y="558.0" z="0.0" />
    <detection t="17" x="913.0" y="555.0" z="0.0" />
    <detection t="18" x="912.0" y="554.0" z="0.0" />
    <detection t="19" x="911.0" y="553.0" z="0.0" />
    <detection t="20" x="911.0" y="552.0" z="0.0" />
    <detection t="21" x="912.0" y="549.0" z="0.0" />
    <detection t="22" x="910.0" y="548.0" z="0.0" />
    <detection t="23" x="908.0" y="549.0" z="0.0" />
    <detection t="24" x="905.0" y="548.0" z="0.0" />
    <detection t="25" x="904.0" y="549.0" z="0.0" />
    <detection t="26" x="904.0" y="545.0" z="0.0" />
    <detection t="27" x="901.0" y="541.0" z="0.0" />
    <detection t="28" x="901.0" y="539.0" z="0.0" />
  </particle>
  <particle nSpots="3">
    <detection t="14" x="805.0" y="540.0" z="0.0" />
    <detection t="15" x="801.0" y="544.0" z="0.0" />
    <detection t="16" x="801.0" y="547.0" z="0.0" />
  </particle>
  <particle nSpots="7">
    <detection t="14" x="888.0" y="552.0" z="0.0" />
    <detection t="15" x="887.0" y="552.0" z="0.0" />
    <detection t="16" x="885.0" y="552.0" z="0.0" />
    <detection t="17" x="886.0" y="551.0" z="0.0" />
    <detection t="18" x="885.0" y="549.0" z="0.0" />
    <detection t="19" x="884.0" y="550.0" z="0.0" />
    <detection t="20" x="881.0" y="550.0" z="0.0" />
  </particle>
  <particle nSpots="2">
    <detection t="14" x="911.0" y="528.0" z="0.0" />
    <detection t="15" x="910.0" y="528.0" z="0.0" />
  </particle>
  <particle nSpots="26">
    <detection t="14" x="894.0" y="719.0" z="0.0" />
    <detection t="15" x="893.0" y="719.0" z="0.0" />
    <detection t="16" x="893.0" y="719.0" z="0.0" />
    <detection t="17" x="890.0" y="719.0" z="0.0" />
    <detection t="18" x="889.0" y="719.0" z="0.0" />
    <detection t="19" x="889.0" y="719.0" z="0.0" />
    <detection t="20" x="888.0" y="719.0" z="0.0" />
    <detection t="21" x="889.0" y="719.0" z="0.0" />
    <detection t="22" x="883.0" y="719.0" z="0.0" />
    <detection t="23" x="878.0" y="719.0" z="0.0" />
    <detection t="24" x="875.0" y="719.0" z="0.0" />
    <detection t="25" x="874.0" y="719.0" z="0.0" />
    <detection t="26" x="875.0" y="719.0" z="0.0" />
    <detection t="27" x="873.0" y="719.0" z="0.0" />
    <detection t="28" x="870.0" y="719.0" z="0.0" />
    <detection t="29" x="872.0" y="713.0" z="0.0" />
    <detection t="30" x="870.0" y="719.0" z="0.0" />
    <detection t="31" x="871.0" y="719.0" z="0.0" />
    <detection t="32" x="870.0" y="719.0" z="0.0" />
    <detection t="33" x="870.0" y="719.0" z="0.0" />
    <detection t="34" x="867.0" y="719.0" z="0.0" />
    <detection t="35" x="867.0" y="719.0" z="0.0" />
    <detection t="36" x="865.0" y="719.0" z="0.0" />
    <detection t="37" x="860.0" y="719.0" z="0.0" />
    <detection t="38" x="854.0" y="719.0" z="0.0" />
    <detection t="39" x="851.0" y="719.0" z="0.0" />
  </particle>
  <particle nSpots="17">
    <detection t="14" x="759.0" y="657.0" z="0.0" />
    <detection t="15" x="754.0" y="658.0" z="0.0" />
    <detection t="16" x="751.0" y="665.0" z="0.0" />
    <detection t="17" x="745.0" y="665.0" z="0.0" />
    <detection t="18" x="740.0" y="667.0" z="0.0" />
    <detection t="19" x="740.0" y="668.0" z="0.0" />
    <detection t="20" x="736.0" y="669.0" z="0.0" />
    <detection t="21" x="733.0" y="671.0" z="0.0" />
    <detection t="22" x="728.0" y="672.0" z="0.0" />
    <detection t="23" x="724.0" y="667.0" z="0.0" />
    <detection t="24" x="724.0" y="663.0" z="0.0" />
    <detection t="25" x="715.0" y="667.0" z="0.0" />
    <detection t="26" x="714.0" y="667.0" z="0.0" />
    <detection t="27" x="706.0" y="666.0" z="0.0" />
    <detection t="28" x="700.0" y="666.0" z="0.0" />
    <detection t="29" x="696.0" y="668.0" z="0.0" />
    <detection t="30" x="689.0" y="663.0" z="0.0" />
  </particle>
  <particle nSpots="18">
    <detection t="15" x="834.0" y="549.0" z="0.0" />
    <detection t="16" x="832.0" y="550.0" z="0.0" />
    <detection t="17" x="831.0" y="550.0" z="0.0" />
    <detection t="18" x="830.0" y="550.0" z="0.0" />
    <detection t="19" x="827.0" y="549.0" z="0.0" />
    <detection t="20" x="827.0" y="548.0" z="0.0" />
    <detection t="21" x="825.0" y="547.0" z="0.0" />
    <detection t="22" x="824.0" y="544.0" z="0.0" />
    <detection t="23" x="822.0" y="545.0" z="0.0" />
    <detection t="24" x="822.0" y="552.0" z="0.0" />
    <detection t="25" x="821.0" y="553.0" z="0.0" />
    <detection t="26" x="821.0" y="555.0" z="0.0" />
    <detection t="27" x="816.0" y="558.0" z="0.0" />
    <detection t="28" x="813.0" y="560.0" z="0.0" />
    <detection t="29" x="810.0" y="562.0" z="0.0" />
    <detection t="30" x="808.0" y="560.0" z="0.0" />
    <detection t="31" x="803.0" y="564.0" z="0.0" />
    <detection t="32" x="800.0" y="569.0" z="0.0" />
  </particle>
  <particle nSpots="5">
    <detection t="15" x="947.0" y="502.0" z="0.0" />
    <detection t="16" x="943.0" y="504.0" z="0.0" />
    <detection t="17" x="948.0" y="505.0" z="0.0" />
    <detection t="18" x="950.0" y="503.0" z="0.0" />
    <detection t="19" x="947.0" y="505.0" z="0.0" />
  </particle>
  <particle nSpots="7">
    <detection t="15" x="786.0" y="638.0" z="0.0" />
    <detection t="16" x="782.0" y="640.0" z="0.0" />
    <detection t="17" x="782.0" y="641.0" z="0.0" />
    <detection t="18" x="781.0" y="639.0" z="0.0" />
    <detection t="19" x="778.0" y="643.0" z="0.0" />
    <detection t="20" x="778.0" y="648.0" z="0.0" />
    <detection t="21" x="777.0" y="645.0" z="0.0" />
  </particle>
  <particle nSpots="20">
    <detection t="15" x="949.0" y="635.0" z="0.0" />
    <detection t="16" x="957.0" y="633.0" z="0.0" />
    <detection t="17" x="953.0" y="632.0" z="0.0" />
    <detection t="18" x="947.0" y="631.0" z="0.0" />
    <detection t="19" x="945.0" y="632.0" z="0.0" />
    <detection t="20" x="944.0" y="633.0" z="0.0" />
    <detection t="21" x="941.0" y="632.0" z="0.0" />
    <detection t="22" x="942.0" y="628.0" z="0.0" />
    <detection t="23" x="942.0" y="626.0" z="0.0" />
    <detection t="24" x="940.0" y="627.0" z="0.0" />
    <detection t="25" x="941.0" y="627.0" z="0.0" />
    <detection t="26" x="938.0" y="629.0" z="0.0" />
    <detection t="27" x="934.0" y="629.0" z="0.0" />
    <detection t="28" x="932.0" y="624.0" z="0.0" />
    <detection t="29" x="933.0" y="621.0" z="0.0" />
    <detection t="30" x="932.0" y="621.0" z="0.0" />
    <detection t="31" x="931.0" y="623.0" z="0.0" />
    <detection t="32" x="937.0" y="619.0" z="0.0" />
    <detection t="33" x="940.0" y="619.0" z="0.0" />
    <detection t="34" x="939.0" y="617.0" z="0.0" />
  </particle>
  <particle nSpots="8">
    <detection t="15" x="907.0" y="593.0" z="0.0" />
    <detection t="16" x="905.0" y="593.0" z="0.0" />
    <detection t="17" x="906.0" y="590.0" z="0.0" />
    <detection t="18" x="907.0" y="587.0" z="0.0" />
    <detection t="19" x="902.0" y="591.0" z="0.0" />
    <detection t="20" x="899.0" y="593.0" z="0.0" />
    <detection t="21" x="900.0" y="592.0" z="0.0" />
    <detection t="22" x="898.0" y="591.0" z="0.0" />
  </particle>
  <particle nSpots="2">
    <detection t="15" x="784.0" y="605.0" z="0.0" />
    <detection t="16" x="780.0" y="602.0" z="0.0" />
  </particle>
  <particle nSpots="3">
    <detection t="15" x="820.0" y="702.0" z="0.0" />
    <detection t="16" x="818.0" y="703.0" z="0.0" />
    <detection t="17" x="814.0" y="700.0" z="0.0" />
  </particle>
  <particle nSpots="8">
    <detection t="15" x="862.0" y="665.0" z="0.0" />
    <detection t="16" x="863.0" y="668.0" z="0.0" />
    <detection t="17" x="864.0" y="671.0" z="0.0" />
    <detection t="18" x="859.0" y="672.0" z="0.0" />
    <detection t="19" x="858.0" y="672.0" z="0.0" />
    <detection t="20" x="856.0" y="673.0" z="0.0" />
    <detection t="21" x="854.0" y="675.0" z="0.0" />
    <detection t="22" x="851.0" y="675.0" z="0.0" />
  </particle>
  <particle nSpots="4">
    <detection t="15" x="835.0" y="0.0" z="0.0" />
    <detection t="16" x="830.0" y="0.0" z="0.0" />
    <detection t="17" x="824.0" y="0.0" z="0.0" />
    <detection t="18" x="816.0" y="0.0" z="0.0" />
  </particle>
  <particle nSpots="5">
    <detection t="15" x="928.0" y="66.0" z="0.0" />
    <detection t="16" x="929.0" y="62.0" z="0.0" />
    <detection t="17" x="929.0" y="63.0" z="0.0" />
    <detection t="18" x="929.0" y="59.0" z="0.0" />
    <detection t="19" x="930.0" y="53.0" z="0.0" />
  </particle>
  <particle nSpots="2">
    <detection t="15" x="853.0" y="122.0" z="0.0" />
    <detection t="16" x="851.0" y="122.0" z="0.0" />
  </particle>
  <particle nSpots="7">
    <detection t="15" x="755.0" y="167.0" z="0.0" />
    <detection t="16" x="746.0" y="167.0" z="0.0" />
    <detection t="17" x="744.0" y="165.0" z="0.0" />
    <detection t="18" x="746.0" y="171.0" z="0.0" />
    <detection t="19" x="744.0" y="171.0" z="0.0" />
    <detection t="20" x="741.0" y="172.0" z="0.0" />
    <detection t="21" x="737.0" y="175.0" z="0.0" />
  </particle>
  <particle nSpots="7">
    <detection t="15" x="766.0" y="193.0" z="0.0" />
    <detection t="16" x="765.0" y="193.0" z="0.0" />
    <detection t="17" x="763.0" y="192.0" z="0.0" />
    <detection t="18" x="764.0" y="191.0" z="0.0" />
    <detection t="19" x="763.0" y="192.0" z="0.0" />
    <detection t="20" x="760.0" y="191.0" z="0.0" />
    <detection t="21" x="759.0" y="192.0" z="0.0" />
  </particle>
  <particle nSpots="8">
    <detection t="15" x="850.0" y="280.0" z="0.0" />
    <detection t="16" x="847.0" y="280.0" z="0.0" />
    <detection t="17" x="845.0" y="281.0" z="0.0" />
    <detection t="18" x="845.0" y="280.0" z="0.0" />
    <detection t="19" x="846.0" y="281.0" z="0.0" />
    <detection t="20" x="852.0" y="279.0" z="0.0" />
    <detection t="21" x="850.0" y="280.0" z="0.0" />
    <detection t="22" x="847.0" y="281.0" z="0.0" />
  </particle>
  <particle nSpots="27">
    <detection t="15" x="923.0" y="341.0" z="0.0" />
    <detection t="16" x="923.0" y="342.0" z="0.0" />
    <detection t="17" x="921.0" y="344.0" z="0.0" />
    <detection t="18" x="921.0" y="345.0" z="0.0" />
    <detection t="19" x="920.0" y="340.0" z="0.0" />
    <detection t="20" x="919.0" y="332.0" z="0.0" />
    <detection t="21" x="917.0" y="325.0" z="0.0" />
    <detection t="22" x="918.0" y="328.0" z="0.0" />
    <detection t="23" x="917.0" y="330.0" z="0.0" />
    <detection t="24" x="916.0" y="329.0" z="0.0" />
    <detection t="25" x="915.0" y="329.0" z="0.0" />
    <detection t="26" x="913.0" y="331.0" z="0.0" />
    <detection t="27" x="910.0" y="331.0" z="0.0" />
    <detection t="28" x="907.0" y="331.0" z="0.0" />
    <detection t="29" x="903.0" y="330.0" z="0.0" />
    <detection t="30" x="900.0" y="333.0" z="0.0" />
    <detection t="31" x="900.0" y="332.0" z="0.0" />
    <detection t="32" x="901.0" y="330.0" z="0.0" />
    <detection t="33" x="899.0" y="329.0" z="0.0" />
    <detection t="34" x="898.0" y="327.0" z="0.0" />
    <detection t="35" x="899.0" y="326.0" z="0.0" />
    <detection t="36" x="898.0" y="320.0" z="0.0" />
    <detection t="37" x="896.0" y="322.0" z="0.0" />
    <detection t="38" x="896.0" y="321.0" z="0.0" />
    <detection t="39" x="895.0" y="321.0" z="0.0" />
    <detection t="40" x="893.0" y="319.0" z="0.0" />
    <detection t="41" x="890.0" y="319.0" z="0.0" />
  </particle>
  <particle nSpots="25">
    <detection t="15" x="737.0" y="450.0" z="0.0" />
    <detection t="16" x="737.0" y="450.0" z="0.0" />
    <detection t="17" x="737.0" y="449.0" z="0.0" />
    <detection t="18" x="738.0" y="451.0" z="0.0" />
    <detection t="19" x="734.0" y="453.0" z="0.0" />
    <detection t="20" x="730.0" y="460.0" z="0.0" />
    <detection t="21" x="731.0" y="461.0" z="0.0" />
    <detection t="22" x="728.0" y="464.0" z="0.0" />
    <detection t="23" x="727.0" y="460.0" z="0.0" />
    <detection t="24" x="724.0" y="462.0" z="0.0" />
    <detection t="25" x="722.0" y="461.0" z="0.0" />
    <detection t="26" x="726.0" y="453.0" z="0.0" />
    <detection t="27" x="732.0" y="452.0" z="0.0" />
    <detection t="28" x="730.0" y="455.0" z="0.0" />
    <detection t="29" x="726.0" y="456.0" z="0.0" />
    <detection t="30" x="720.0" y="453.0" z="0.0" />
    <detection t="31" x="713.0" y="453.0" z="0.0" />
    <detection t="32" x="710.0" y="452.0" z="0.0" />
    <detection t="33" x="712.0" y="458.0" z="0.0" />
    <detection t="34" x="714.0" y="465.0" z="0.0" />
    <detection t="35" x="713.0" y="470.0" z="0.0" />
    <detection t="36" x="714.0" y="473.0" z="0.0" />
    <detection t="37" x="713.0" y="474.0" z="0.0" />
    <detection t="38" x="711.0" y="472.0" z="0.0" />
    <detection t="39" x="707.0" y="474.0" z="0.0" />
  </particle>
  <particle nSpots="20">
    <detection t="15" x="715.0" y="451.0" z="0.0" />
    <detection t="16" x="711.0" y="448.0" z="0.0" />
    <detection t="17" x="710.0" y="448.0" z="0.0" />
    <detection t="18" x="710.0" y="449.0" z="0.0" />
    <detection t="19" x="707.0" y="446.0" z="0.0" />
    <detection t="20" x="703.0" y="447.0" z="0.0" />
    <detection t="21" x="703.0" y="448.0" z="0.0" />
    <detection t="22" x="702.0" y="447.0" z="0.0" />
    <detection t="23" x="700.0" y="448.0" z="0.0" />
    <detection t="24" x="696.0" y="447.0" z="0.0" />
    <detection t="25" x="694.0" y="445.0" z="0.0" />
    <detection t="26" x="691.0" y="445.0" z="0.0" />
    <detection t="27" x="687.0" y="443.0" z="0.0" />
    <detection t="28" x="682.0" y="442.0" z="0.0" />
    <detection t="29" x="680.0" y="441.0" z="0.0" />
    <detection t="30" x="674.0" y="439.0" z="0.0" />
    <detection t="31" x="665.0" y="441.0" z="0.0" />
    <detection t="32" x="658.0" y="441.0" z="0.0" />
    <detection t="33" x="649.0" y="442.0" z="0.0" />
    <detection t="34" x="646.0" y="445.0" z="0.0" />
  </particle>
  <particle nSpots="4">
    <detection t="15" x="788.0" y="444.0" z="0.0" />
    <detection t="16" x="779.0" y="442.0" z="0.0" />
    <detection t="17" x="776.0" y="444.0" z="0.0" />
    <detection t="18" x="772.0" y="447.0" z="0.0" />
  </particle>
  <particle nSpots="2">
    <detection t="15" x="926.0" y="458.0" z="0.0" />
    <detection t="16" x="919.0" y="455.0" z="0.0" />
  </particle>
  <particle nSpots="13">
    <detection t="15" x="959.0" y="455.0" z="0.0" />
    <detection t="16" x="951.0" y="456.0" z="0.0" />
    <detection t="17" x="959.0" y="457.0" z="0.0" />
    <detection t="18" x="959.0" y="455.0" z="0.0" />
    <detection t="19" x="951.0" y="458.0" z="0.0" />
    <detection t="20" x="946.0" y="458.0" z="0.0" />
    <detection t="21" x="948.0" y="459.0" z="0.0" />
    <detection t="22" x="949.0" y="456.0" z="0.0" />
    <detection t="23" x="953.0" y="455.0" z="0.0" />
    <detection t="24" x="948.0" y="458.0" z="0.0" />
    <detection t="25" x="947.0" y="459.0" z="0.0" />
    <detection t="26" x="945.0" y="454.0" z="0.0" />
    <detection t="27" x="947.0" y="450.0" z="0.0" />
  </particle>
  <particle nSpots="11">
    <detection t="15" x="833.0" y="466.0" z="0.0" />
    <detection t="16" x="837.0" y="465.0" z="0.0" />
    <detection t="17" x="837.0" y="465.0" z="0.0" />
    <detection t="18" x="836.0" y="464.0" z="0.0" />
    <detection t="19" x="832.0" y="466.0" z="0.0" />
    <detection t="20" x="829.0" y="468.0" z="0.0" />
    <detection t="21" x="827.0" y="466.0" z="0.0" />
    <detection t="22" x="825.0" y="466.0" z="0.0" />
    <detection t="23" x="824.0" y="466.0" z="0.0" />
    <detection t="24" x="825.0" y="465.0" z="0.0" />
    <detection t="25" x="823.0" y="464.0" z="0.0" />
  </particle>
  <particle nSpots="6">
    <detection t="16" x="775.0" y="0.0" z="0.0" />
    <detection t="17" x="770.0" y="0.0" z="0.0" />
    <detection t="18" x="762.0" y="0.0" z="0.0" />
    <detection t="19" x="757.0" y="0.0" z="0.0" />
    <detection t="20" x="755.0" y="0.0" z="0.0" />
    <detection t="21" x="749.0" y="0.0" z="0.0" />
  </particle>
  <particle nSpots="25">
    <detection t="16" x="741.0" y="97.0" z="0.0" />
    <detection t="17" x="737.0" y="100.0" z="0.0" />
    <detection t="18" x="735.0" y="108.0" z="0.0" />
    <detection t="19" x="733.0" y="112.0" z="0.0" />
    <detection t="20" x="734.0" y="113.0" z="0.0" />
    <detection t="21" x="730.0" y="112.0" z="0.0" />
    <detection t="22" x="726.0" y="110.0" z="0.0" />
    <detection t="23" x="718.0" y="110.0" z="0.0" />
    <detection t="24" x="715.0" y="113.0" z="0.0" />
    <detection t="25" x="709.0" y="112.0" z="0.0" />
    <detection t="26" x="704.0" y="112.0" z="0.0" />
    <detection t="27" x="700.0" y="113.0" z="0.0" />
    <detection t="28" x="692.0" y="115.0" z="0.0" />
    <detection t="29" x="690.0" y="115.0" z="0.0" />
    <detection t="30" x="688.0" y="114.0" z="0.0" />
    <detection t="31" x="686.0" y="112.0" z="0.0" />
    <detection t="32" x="683.0" y="112.0" z="0.0" />
    <detection t="33" x="678.0" y="116.0" z="0.0" />
    <detection t="34" x="674.0" y="120.0" z="0.0" />
    <detection t="35" x="671.0" y="120.0" z="0.0" />
    <detection t="36" x="668.0" y="118.0" z="0.0" />
    <detection t="37" x="665.0" y="119.0" z="0.0" />
    <detection t="38" x="666.0" y="119.0" z="0.0" />
    <detection t="39" x="663.0" y="119.0" z="0.0" />
    <detection t="40" x="658.0" y="121.0" z="0.0" />
  </particle>
  <particle nSpots="4">
    <detection t="16" x="849.0" y="12.0" z="0.0" />
    <detection t="17" x="848.0" y="10.0" z="0.0" />
    <detection t="18" x="851.0" y="9.0" z="0.0" />
    <detection t="19" x="854.0" y="0.0" z="0.0" />
  </particle>
  <particle nSpots="3">
    <detection t="16" x="959.0" y="100.0" z="0.0" />
    <detection t="17" x="959.0" y="97.0" z="0.0" />
    <detection t="18" x="959.0" y="99.0" z="0.0" />
  </particle>
  <particle nSpots="8">
    <detection t="16" x="754.0" y="238.0" z="0.0" />
    <detection t="17" x="747.0" y="235.0" z="0.0" />
    <detection t="18" x="742.0" y="234.0" z="0.0" />
    <detection t="19" x="737.0" y="231.0" z="0.0" />
    <detection t="20" x="735.0" y="227.0" z="0.0" />
    <detection t="21" x="734.0" y="228.0" z="0.0" />
    <detection t="22" x="726.0" y="224.0" z="0.0" />
    <detection t="23" x="722.0" y="228.0" z="0.0" />
  </particle>
  <particle nSpots="5">
    <detection t="16" x="727.0" y="214.0" z="0.0" />
    <detection t="17" x="723.0" y="213.0" z="0.0" />
    <detection t="18" x="726.0" y="215.0" z="0.0" />
    <detection t="19" x="728.0" y="215.0" z="0.0" />
    <detection t="20" x="728.0" y="217.0" z="0.0" />
  </particle>
  <particle nSpots="31">
    <detection t="16" x="946.0" y="215.0" z="0.0" />
    <detection t="17" x="946.0" y="215.0" z="0.0" />
    <detection t="18" x="945.0" y="211.0" z="0.0" />
    <detection t="19" x="945.0" y="211.0" z="0.0" />
    <detection t="20" x="943.0" y="211.0" z="0.0" />
    <detection t="21" x="943.0" y="216.0" z="0.0" />
    <detection t="22" x="945.0" y="218.0" z="0.0" />
    <detection t="23" x="948.0" y="218.0" z="0.0" />
    <detection t="24" x="953.0" y="216.0" z="0.0" />
    <detection t="25" x="950.0" y="217.0" z="0.0" />
    <detection t="26" x="946.0" y="219.0" z="0.0" />
    <detection t="27" x="945.0" y="220.0" z="0.0" />
    <detection t="28" x="942.0" y="221.0" z="0.0" />
    <detection t="29" x="940.0" y="221.0" z="0.0" />
    <detection t="30" x="937.0" y="222.0" z="0.0" />
    <detection t="31" x="936.0" y="220.0" z="0.0" />
    <detection t="32" x="937.0" y="222.0" z="0.0" />
    <detection t="33" x="936.0" y="221.0" z="0.0" />
    <detection t="34" x="933.0" y="222.0" z="0.0" />
    <detection t="35" x="933.0" y="224.0" z="0.0" />
    <detection t="36" x="933.0" y="225.0" z="0.0" />
    <detection t="37" x="930.0" y="228.0" z="0.0" />
    <detection t="38" x="927.0" y="232.0" z="0.0" />
    <detection t="39" x="927.0" y="233.0" z="0.0" />
    <detection t="40" x="927.0" y="233.0" z="0.0" />
    <detection t="41" x="924.0" y="235.0" z="0.0" />
    <detection t="42" x="924.0" y="236.0" z="0.0" />
    <detection t="43" x="926.0" y="236.0" z="0.0" />
    <detection t="44" x="929.0" y="234.0" z="0.0" />
    <detection t="45" x="925.0" y="227.0" z="0.0" />
    <detection t="46" x="929.0" y="225.0" z="0.0" />
  </particle>
  <particle nSpots="3">
    <detection t="16" x="682.0" y="194.0" z="0.0" />
    <detection t="17" x="677.0" y="194.0" z="0.0" />
    <detection t="18" x="675.0" y="195.0" z="0.0" />
  </particle>
  <particle nSpots="55">
    <detection t="16" x="721.0" y="176.0" z="0.0" />
    <detection t="17" x="720.0" y="180.0" z="0.0" />
    <detection t="18" x="718.0" y="181.0" z="0.0" />
    <detection t="19" x="714.0" y="180.0" z="0.0" />
    <detection t="20" x="713.0" y="181.0" z="0.0" />
    <detection t="21" x="712.0" y="189.0" z="0.0" />
    <detection t="22" x="708.0" y="190.0" z="0.0" />
    <detection t="23" x="703.0" y="191.0" z="0.0" />
    <detection t="24" x="701.0" y="190.0" z="0.0" />
    <detection t="25" x="700.0" y="189.0" z="0.0" />
    <detection t="26" x="699.0" y="191.0" z="0.0" />
    <detection t="27" x="701.0" y="191.0" z="0.0" />
    <detection t="28" x="698.0" y="194.0" z="0.0" />
    <detection t="29" x="692.0" y="197.0" z="0.0" />
    <detection t="30" x="686.0" y="198.0" z="0.0" />
    <detection t="31" x="681.0" y="198.0" z="0.0" />
    <detection t="32" x="675.0" y="199.0" z="0.0" />
    <detection t="33" x="672.0" y="201.0" z="0.0" />
    <detection t="34" x="665.0" y="200.0" z="0.0" />
    <detection t="35" x="661.0" y="200.0" z="0.0" />
    <detection t="36" x="656.0" y="202.0" z="0.0" />
    <detection t="37" x="653.0" y="202.0" z="0.0" />
    <detection t="38" x="653.0" y="202.0" z="0.0" />
    <detection t="39" x="653.0" y="205.0" z="0.0" />
    <detection t="40" x="654.0" y="206.0" z="0.0" />
    <detection t="41" x="652.0" y="202.0" z="0.0" />
    <detection t="42" x="648.0" y="200.0" z="0.0" />
    <detection t="43" x="643.0" y="198.0" z="0.0" />
    <detection t="44" x="639.0" y="198.0" z="0.0" />
    <detection t="45" x="638.0" y="199.0" z="0.0" />
    <detection t="46" x="633.0" y="197.0" z="0.0" />
    <detection t="47" x="629.0" y="194.0" z="0.0" />
    <detection t="48" x="626.0" y="191.0" z="0.0" />
    <detection t="49" x="622.0" y="191.0" z="0.0" />
    <detection t="50" x="621.0" y="191.0" z="0.0" />
    <detection t="51" x="621.0" y="190.0" z="0.0" />
    <detection t="52" x="620.0" y="191.0" z="0.0" />
    <detection t="53" x="618.0" y="191.0" z="0.0" />
    <detection t="54" x="617.0" y="191.0" z="0.0" />
    <detection t="55" x="618.0" y="191.0" z="0.0" />
    <detection t="56" x="617.0" y="189.0" z="0.0" />
    <detection t="57" x="617.0" y="189.0" z="0.0" />
    <detection t="58" x="617.0" y="190.0" z="0.0" />
    <detection t="59" x="618.0" y="191.0" z="0.0" />
    <detection t="60" x="612.0" y="189.0" z="0.0" />
    <detection t="61" x="616.0" y="192.0" z="0.0" />
    <detection t="62" x="607.0" y="192.0" z="0.0" />
    <detection t="63" x="608.0" y="190.0" z="0.0" />
    <detection t="64" x="602.0" y="189.0" z="0.0" />
    <detection t="65" x="603.0" y="191.0" z="0.0" />
    <detection t="66" x="600.0" y="190.0" z="0.0" />
    <detection t="67" x="598.0" y="189.0" z="0.0" />
    <detection t="68" x="594.0" y="190.0" z="0.0" />
    <detection t="69" x="594.0" y="191.0" z="0.0" />
    <detection t="70" x="602.0" y="196.0" z="0.0" />
  </particle>
  <particle nSpots="3">
    <detection t="16" x="738.0" y="275.0" z="0.0" />
    <detection t="17" x="732.0" y="275.0" z="0.0" />
    <detection t="18" x="727.0" y="277.0" z="0.0" />
  </particle>
  <particle nSpots="16">
    <detection t="16" x="959.0" y="257.0" z="0.0" />
    <detection t="17" x="959.0" y="256.0" z="0.0" />
    <detection t="18" x="959.0" y="257.0" z="0.0" />
    <detection t="19" x="959.0" y="257.0" z="0.0" />
    <detection t="20" x="959.0" y="258.0" z="0.0" />
    <detection t="21" x="959.0" y="260.0" z="0.0" />
    <detection t="22" x="959.0" y="261.0" z="0.0" />
    <detection t="23" x="959.0" y="270.0" z="0.0" />
    <detection t="24" x="959.0" y="277.0" z="0.0" />
    <detection t="25" x="959.0" y="283.0" z="0.0" />
    <detection t="26" x="959.0" y="285.0" z="0.0" />
    <detection t="27" x="959.0" y="284.0" z="0.0" />
    <detection t="28" x="959.0" y="286.0" z="0.0" />
    <detection t="29" x="959.0" y="285.0" z="0.0" />
    <detection t="30" x="959.0" y="284.0" z="0.0" />
    <detection t="31" x="959.0" y="288.0" z="0.0" />
  </particle>
  <particle nSpots="2">
    <detection t="16" x="722.0" y="347.0" z="0.0" />
    <detection t="17" x="718.0" y="345.0" z="0.0" />
  </particle>
  <particle nSpots="16">
    <detection t="16" x="959.0" y="325.0" z="0.0" />
    <detection t="17" x="959.0" y="326.0" z="0.0" />
    <detection t="18" x="959.0" y="324.0" z="0.0" />
    <detection t="19" x="959.0" y="324.0" z="0.0" />
    <detection t="20" x="959.0" y="323.0" z="0.0" />
    <detection t="21" x="959.0" y="321.0" z="0.0" />
    <detection t="22" x="959.0" y="318.0" z="0.0" />
    <detection t="23" x="959.0" y="322.0" z="0.0" />
    <detection t="24" x="959.0" y="324.0" z="0.0" />
    <detection t="25" x="959.0" y="323.0" z="0.0" />
    <detection t="26" x="959.0" y="325.0" z="0.0" />
    <detection t="27" x="959.0" y="327.0" z="0.0" />
    <detection t="28" x="959.0" y="325.0" z="0.0" />
    <detection t="29" x="959.0" y="322.0" z="0.0" />
    <detection t="30" x="959.0" y="318.0" z="0.0" />
    <detection t="31" x="959.0" y="320.0" z="0.0" />
  </particle>
  <particle nSpots="33">
    <detection t="16" x="921.0" y="629.0" z="0.0" />
    <detection t="17" x="924.0" y="627.0" z="0.0" />
    <detection t="18" x="923.0" y="624.0" z="0.0" />
    <detection t="19" x="922.0" y="620.0" z="0.0" />
    <detection t="20" x="922.0" y="616.0" z="0.0" />
    <detection t="21" x="920.0" y="615.0" z="0.0" />
    <detection t="22" x="919.0" y="611.0" z="0.0" />
    <detection t="23" x="915.0" y="609.0" z="0.0" />
    <detection t="24" x="916.0" y="611.0" z="0.0" />
    <detection t="25" x="917.0" y="609.0" z="0.0" />
    <detection t="26" x="911.0" y="612.0" z="0.0" />
    <detection t="27" x="905.0" y="609.0" z="0.0" />
    <detection t="28" x="906.0" y="607.0" z="0.0" />
    <detection t="29" x="905.0" y="610.0" z="0.0" />
    <detection t="30" x="903.0" y="614.0" z="0.0" />
    <detection t="31" x="904.0" y="614.0" z="0.0" />
    <detection t="32" x="904.0" y="616.0" z="0.0" />
    <detection t="33" x="895.0" y="616.0" z="0.0" />
    <detection t="34" x="900.0" y="618.0" z="0.0" />
    <detection t="35" x="899.0" y="620.0" z="0.0" />
    <detection t="36" x="894.0" y="620.0" z="0.0" />
    <detection t="37" x="893.0" y="618.0" z="0.0" />
    <detection t="38" x="895.0" y="618.0" z="0.0" />
    <detection t="39" x="896.0" y="621.0" z="0.0" />
    <detection t="40" x="892.0" y="623.0" z="0.0" />
    <detection t="41" x="893.0" y="621.0" z="0.0" />
    <detection t="42" x="892.0" y="622.0" z="0.0" />
    <detection t="43" x="894.0" y="622.0" z="0.0" />
    <detection t="44" x="893.0" y="622.0" z="0.0" />
    <detection t="45" x="894.0" y="617.0" z="0.0" />
    <detection t="46" x="899.0" y="616.0" z="0.0" />
    <detection t="47" x="895.0" y="611.0" z="0.0" />
    <detection t="48" x="896.0" y="611.0" z="0.0" />
  </particle>
  <particle nSpots="8">
    <detection t="16" x="800.0" y="607.0" z="0.0" />
    <detection t="17" x="794.0" y="607.0" z="0.0" />
    <detection t="18" x="791.0" y="606.0" z="0.0" />
    <detection t="19" x="790.0" y="605.0" z="0.0" />
    <detection t="20" x="784.0" y="602.0" z="0.0" />
    <detection t="21" x="781.0" y="602.0" z="0.0" />
    <detection t="22" x="781.0" y="599.0" z="0.0" />
    <detection t="23" x="778.0" y="598.0" z="0.0" />
  </particle>
  <particle nSpots="5">
    <detection t="16" x="685.0" y="677.0" z="0.0" />
    <detection t="17" x="679.0" y="670.0" z="0.0" />
    <detection t="18" x="673.0" y="665.0" z="0.0" />
    <detection t="19" x="668.0" y="660.0" z="0.0" />
    <detection t="20" x="660.0" y="661.0" z="0.0" />
  </particle>
  <particle nSpots="4">
    <detection t="16" x="746.0" y="524.0" z="0.0" />
    <detection t="17" x="744.0" y="521.0" z="0.0" />
    <detection t="18" x="743.0" y="518.0" z="0.0" />
    <detection t="19" x="745.0" y="519.0" z="0.0" />
  </particle>
  <particle nSpots="2">
    <detection t="16" x="827.0" y="428.0" z="0.0" />
    <detection t="17" x="830.0" y="429.0" z="0.0" />
  </particle>
  <particle nSpots="6">
    <detection t="16" x="878.0" y="473.0" z="0.0" />
    <detection t="17" x="875.0" y="478.0" z="0.0" />
    <detection t="18" x="873.0" y="484.0" z="0.0" />
    <detection t="19" x="872.0" y="487.0" z="0.0" />
    <detection t="20" x="869.0" y="491.0" z="0.0" />
    <detection t="21" x="866.0" y="491.0" z="0.0" />
  </particle>
  <particle nSpots="17">
    <detection t="16" x="796.0" y="383.0" z="0.0" />
    <detection t="17" x="791.0" y="384.0" z="0.0" />
    <detection t="18" x="787.0" y="382.0" z="0.0" />
    <detection t="19" x="787.0" y="380.0" z="0.0" />
    <detection t="20" x="788.0" y="380.0" z="0.0" />
    <detection t="21" x="788.0" y="378.0" z="0.0" />
    <detection t="22" x="786.0" y="378.0" z="0.0" />
    <detection t="23" x="786.0" y="378.0" z="0.0" />
    <detection t="24" x="787.0" y="380.0" z="0.0" />
    <detection t="25" x="784.0" y="380.0" z="0.0" />
    <detection t="26" x="786.0" y="377.0" z="0.0" />
    <detection t="27" x="786.0" y="377.0" z="0.0" />
    <detection t="28" x="783.0" y="378.0" z="0.0" />
    <detection t="29" x="781.0" y="380.0" z="0.0" />
    <detection t="30" x="777.0" y="379.0" z="0.0" />
    <detection t="31" x="776.0" y="378.0" z="0.0" />
    <detection t="32" x="775.0" y="375.0" z="0.0" />
  </particle>
  <particle nSpots="114">
    <detection t="16" x="652.0" y="368.0" z="0.0" />
    <detection t="17" x="646.0" y="369.0" z="0.0" />
    <detection t="18" x="649.0" y="364.0" z="0.0" />
    <detection t="19" x="647.0" y="364.0" z="0.0" />
    <detection t="20" x="641.0" y="363.0" z="0.0" />
    <detection t="21" x="637.0" y="364.0" z="0.0" />
    <detection t="22" x="636.0" y="366.0" z="0.0" />
    <detection t="23" x="628.0" y="368.0" z="0.0" />
    <detection t="24" x="628.0" y="368.0" z="0.0" />
    <detection t="25" x="628.0" y="367.0" z="0.0" />
    <detection t="26" x="625.0" y="368.0" z="0.0" />
    <detection t="27" x="620.0" y="370.0" z="0.0" />
    <detection t="28" x="618.0" y="371.0" z="0.0" />
    <detection t="29" x="616.0" y="373.0" z="0.0" />
    <detection t="30" x="611.0" y="374.0" z="0.0" />
    <detection t="31" x="609.0" y="376.0" z="0.0" />
    <detection t="32" x="605.0" y="378.0" z="0.0" />
    <detection t="33" x="603.0" y="377.0" z="0.0" />
    <detection t="34" x="601.0" y="376.0" z="0.0" />
    <detection t="35" x="598.0" y="380.0" z="0.0" />
    <detection t="36" x="595.0" y="382.0" z="0.0" />
    <detection t="37" x="591.0" y="384.0" z="0.0" />
    <detection t="38" x="590.0" y="384.0" z="0.0" />
    <detection t="39" x="587.0" y="385.0" z="0.0" />
    <detection t="40" x="585.0" y="386.0" z="0.0" />
    <detection t="41" x="585.0" y="387.0" z="0.0" />
    <detection t="42" x="584.0" y="387.0" z="0.0" />
    <detection t="43" x="577.0" y="390.0" z="0.0" />
    <detection t="44" x="573.0" y="392.0" z="0.0" />
    <detection t="45" x="572.0" y="394.0" z="0.0" />
    <detection t="46" x="571.0" y="394.0" z="0.0" />
    <detection t="47" x="567.0" y="395.0" z="0.0" />
    <detection t="48" x="562.0" y="397.0" z="0.0" />
    <detection t="49" x="558.0" y="399.0" z="0.0" />
    <detection t="50" x="555.0" y="403.0" z="0.0" />
    <detection t="51" x="555.0" y="404.0" z="0.0" />
    <detection t="52" x="553.0" y="403.0" z="0.0" />
    <detection t="53" x="553.0" y="407.0" z="0.0" />
    <detection t="54" x="550.0" y="407.0" z="0.0" />
    <detection t="55" x="548.0" y="407.0" z="0.0" />
    <detection t="56" x="544.0" y="410.0" z="0.0" />
    <detection t="57" x="538.0" y="415.0" z="0.0" />
    <detection t="58" x="533.0" y="423.0" z="0.0" />
    <detection t="59" x="529.0" y="421.0" z="0.0" />
    <detection t="60" x="522.0" y="422.0" z="0.0" />
    <detection t="61" x="521.0" y="421.0" z="0.0" />
    <detection t="62" x="524.0" y="419.0" z="0.0" />
    <detection t="63" x="522.0" y="418.0" z="0.0" />
    <detection t="64" x="520.0" y="416.0" z="0.0" />
    <detection t="65" x="518.0" y="415.0" z="0.0" />
    <detection t="66" x="520.0" y="414.0" z="0.0" />
    <detection t="67" x="519.0" y="412.0" z="0.0" />
    <detection t="68" x="518.0" y="410.0" z="0.0" />
    <detection t="69" x="516.0" y="410.0" z="0.0" />
    <detection t="70" x="515.0" y="412.0" z="0.0" />
    <detection t="71" x="515.0" y="412.0" z="0.0" />
    <detection t="72" x="512.0" y="413.0" z="0.0" />
    <detection t="73" x="510.0" y="414.0" z="0.0" />
    <detection t="74" x="508.0" y="415.0" z="0.0" />
    <detection t="75" x="505.0" y="416.0" z="0.0" />
    <detection t="76" x="504.0" y="417.0" z="0.0" />
    <detection t="77" x="502.0" y="419.0" z="0.0" />
    <detection t="78" x="502.0" y="416.0" z="0.0" />
    <detection t="79" x="505.0" y="414.0" z="0.0" />
    <detection t="80" x="505.0" y="413.0" z="0.0" />
    <detection t="81" x="503.0" y="413.0" z="0.0" />
    <detection t="82" x="503.0" y="413.0" z="0.0" />
    <detection t="83" x="502.0" y="413.0" z="0.0" />
    <detection t="84" x="502.0" y="412.0" z="0.0" />
    <detection t="85" x="499.0" y="412.0" z="0.0" />
    <detection t="86" x="498.0" y="411.0" z="0.0" />
    <detection t="87" x="499.0" y="410.0" z="0.0" />
    <detection t="88" x="501.0" y="408.0" z="0.0" />
    <detection t="89" x="500.0" y="405.0" z="0.0" />
    <detection t="90" x="499.0" y="403.0" z="0.0" />
    <detection t="91" x="497.0" y="402.0" z="0.0" />
    <detection t="92" x="497.0" y="401.0" z="0.0" />
    <detection t="93" x="501.0" y="399.0" z="0.0" />
    <detection t="94" x="505.0" y="396.0" z="0.0" />
    <detection t="95" x="505.0" y="394.0" z="0.0" />
    <detection t="96" x="509.0" y="390.0" z="0.0" />
    <detection t="97" x="508.0" y="390.0" z="0.0" />
    <detection t="98" x="507.0" y="392.0" z="0.0" />
    <detection t="99" x="503.0" y="396.0" z="0.0" />
    <detection t="100" x="500.0" y="399.0" z="0.0" />
    <detection t="101" x="496.0" y="400.0" z="0.0" />
    <detection t="102" x="495.0" y="402.0" z="0.0" />
    <detection t="103" x="493.0" y="402.0" z="0.0" />
    <detection t="104" x="492.0" y="402.0" z="0.0" />
    <detection t="105" x="492.0" y="400.0" z="0.0" />
    <detection t="106" x="490.0" y="399.0" z="0.0" />
    <detection t="107" x="489.0" y="398.0" z="0.0" />
    <detection t="108" x="484.0" y="397.0" z="0.0" />
    <detection t="109" x="484.0" y="395.0" z="0.0" />
    <detection t="110" x="482.0" y="393.0" z="0.0" />
    <detection t="111" x="482.0" y="392.0" z="0.0" />
    <detection t="112" x="478.0" y="392.0" z="0.0" />
    <detection t="113" x="475.0" y="392.0" z="0.0" />
    <detection t="114" x="471.0" y="394.0" z="0.0" />
    <detection t="115" x="468.0" y="394.0" z="0.0" />
    <detection t="116" x="463.0" y="396.0" z="0.0" />
    <detection t="117" x="457.0" y="396.0" z="0.0" />
    <detection t="118" x="452.0" y="398.0" z="0.0" />
    <detection t="119" x="447.0" y="400.0" z="0.0" />
    <detection t="120" x="443.0" y="400.0" z="0.0" />
    <detection t="121" x="442.0" y="397.0" z="0.0" />
    <detection t="122" x="441.0" y="397.0" z="0.0" />
    <detection t="123" x="440.0" y="397.0" z="0.0" />
    <detection t="124" x="437.0" y="398.0" z="0.0" />
    <detection t="125" x="433.0" y="397.0" z="0.0" />
    <detection t="126" x="429.0" y="395.0" z="0.0" />
    <detection t="127" x="424.0" y="392.0" z="0.0" />
    <detection t="128" x="423.0" y="389.0" z="0.0" />
    <detection t="129" x="418.0" y="386.0" z="0.0" />
  </particle>
  <particle nSpots="4">
    <detection t="16" x="939.0" y="702.0" z="0.0" />
    <detection t="17" x="936.0" y="697.0" z="0.0" />
    <detection t="18" x="934.0" y="696.0" z="0.0" />
    <detection t="19" x="937.0" y="698.0" z="0.0" />
  </particle>
  <particle nSpots="2">
    <detection t="17" x="959.0" y="52.0" z="0.0" />
    <detection t="18" x="959.0" y="52.0" z="0.0" />
  </particle>
  <particle nSpots="14">
    <detection t="17" x="862.0" y="172.0" z="0.0" />
    <detection t="18" x="860.0" y="174.0" z="0.0" />
    <detection t="19" x="857.0" y="173.0" z="0.0" />
    <detection t="20" x="849.0" y="168.0" z="0.0" />
    <detection t="21" x="842.0" y="166.0" z="0.0" />
    <detection t="22" x="837.0" y="162.0" z="0.0" />
    <detection t="23" x="831.0" y="160.0" z="0.0" />
    <detection t="24" x="828.0" y="158.0" z="0.0" />
    <detection t="25" x="826.0" y="157.0" z="0.0" />
    <detection t="26" x="821.0" y="157.0" z="0.0" />
    <detection t="27" x="818.0" y="154.0" z="0.0" />
    <detection t="28" x="814.0" y="155.0" z="0.0" />
    <detection t="29" x="810.0" y="153.0" z="0.0" />
    <detection t="30" x="805.0" y="152.0" z="0.0" />
  </particle>
  <particle nSpots="14">
    <detection t="17" x="848.0" y="133.0" z="0.0" />
    <detection t="18" x="848.0" y="131.0" z="0.0" />
    <detection t="19" x="846.0" y="127.0" z="0.0" />
    <detection t="20" x="846.0" y="126.0" z="0.0" />
    <detection t="21" x="841.0" y="121.0" z="0.0" />
    <detection t="22" x="837.0" y="118.0" z="0.0" />
    <detection t="23" x="836.0" y="121.0" z="0.0" />
    <detection t="24" x="836.0" y="122.0" z="0.0" />
    <detection t="25" x="834.0" y="121.0" z="0.0" />
    <detection t="26" x="830.0" y="117.0" z="0.0" />
    <detection t="27" x="828.0" y="118.0" z="0.0" />
    <detection t="28" x="827.0" y="119.0" z="0.0" />
    <detection t="29" x="826.0" y="119.0" z="0.0" />
    <detection t="30" x="825.0" y="124.0" z="0.0" />
  </particle>
  <particle nSpots="8">
    <detection t="17" x="903.0" y="377.0" z="0.0" />
    <detection t="18" x="904.0" y="384.0" z="0.0" />
    <detection t="19" x="904.0" y="382.0" z="0.0" />
    <detection t="20" x="903.0" y="381.0" z="0.0" />
    <detection t="21" x="904.0" y="386.0" z="0.0" />
    <detection t="22" x="906.0" y="390.0" z="0.0" />
    <detection t="23" x="904.0" y="399.0" z="0.0" />
    <detection t="24" x="900.0" y="400.0" z="0.0" />
  </particle>
  <particle nSpots="17">
    <detection t="17" x="801.0" y="345.0" z="0.0" />
    <detection t="18" x="801.0" y="347.0" z="0.0" />
    <detection t="19" x="801.0" y="350.0" z="0.0" />
    <detection t="20" x="801.0" y="351.0" z="0.0" />
    <detection t="21" x="800.0" y="349.0" z="0.0" />
    <detection t="22" x="799.0" y="348.0" z="0.0" />
    <detection t="23" x="802.0" y="343.0" z="0.0" />
    <detection t="24" x="798.0" y="346.0" z="0.0" />
    <detection t="25" x="798.0" y="341.0" z="0.0" />
    <detection t="26" x="798.0" y="336.0" z="0.0" />
    <detection t="27" x="801.0" y="335.0" z="0.0" />
    <detection t="28" x="804.0" y="335.0" z="0.0" />
    <detection t="29" x="803.0" y="334.0" z="0.0" />
    <detection t="30" x="802.0" y="335.0" z="0.0" />
    <detection t="31" x="804.0" y="338.0" z="0.0" />
    <detection t="32" x="805.0" y="338.0" z="0.0" />
    <detection t="33" x="805.0" y="338.0" z="0.0" />
  </particle>
  <particle nSpots="3">
    <detection t="17" x="853.0" y="393.0" z="0.0" />
    <detection t="18" x="851.0" y="393.0" z="0.0" />
    <detection t="19" x="850.0" y="394.0" z="0.0" />
  </particle>
  <particle nSpots="2">
    <detection t="17" x="814.0" y="203.0" z="0.0" />
    <detection t="18" x="815.0" y="201.0" z="0.0" />
  </particle>
  <particle nSpots="4">
    <detection t="17" x="959.0" y="602.0" z="0.0" />
    <detection t="18" x="957.0" y="600.0" z="0.0" />
    <detection t="19" x="959.0" y="594.0" z="0.0" />
    <detection t="20" x="959.0" y="597.0" z="0.0" />
  </particle>
  <particle nSpots="2">
    <detection t="17" x="829.0" y="625.0" z="0.0" />
    <detection t="18" x="828.0" y="628.0" z="0.0" />
  </particle>
  <particle nSpots="13">
    <detection t="17" x="909.0" y="527.0" z="0.0" />
    <detection t="18" x="908.0" y="522.0" z="0.0" />
    <detection t="19" x="910.0" y="520.0" z="0.0" />
    <detection t="20" x="910.0" y="520.0" z="0.0" />
    <detection t="21" x="910.0" y="517.0" z="0.0" />
    <detection t="22" x="908.0" y="516.0" z="0.0" />
    <detection t="23" x="905.0" y="517.0" z="0.0" />
    <detection t="24" x="905.0" y="515.0" z="0.0" />
    <detection t="25" x="906.0" y="514.0" z="0.0" />
    <detection t="26" x="905.0" y="511.0" z="0.0" />
    <detection t="27" x="900.0" y="508.0" z="0.0" />
    <detection t="28" x="898.0" y="501.0" z="0.0" />
    <detection t="29" x="898.0" y="498.0" z="0.0" />
  </particle>
  <particle nSpots="2">
    <detection t="17" x="928.0" y="479.0" z="0.0" />
    <detection t="18" x="928.0" y="477.0" z="0.0" />
  </particle>
  <particle nSpots="36">
    <detection t="17" x="656.0" y="719.0" z="0.0" />
    <detection t="18" x="649.0" y="719.0" z="0.0" />
    <detection t="19" x="641.0" y="719.0" z="0.0" />
    <detection t="20" x="638.0" y="719.0" z="0.0" />
    <detection t="21" x="631.0" y="719.0" z="0.0" />
    <detection t="22" x="624.0" y="719.0" z="0.0" />
    <detection t="23" x="618.0" y="719.0" z="0.0" />
    <detection t="24" x="610.0" y="719.0" z="0.0" />
    <detection t="25" x="604.0" y="719.0" z="0.0" />
    <detection t="26" x="597.0" y="719.0" z="0.0" />
    <detection t="27" x="595.0" y="719.0" z="0.0" />
    <detection t="28" x="590.0" y="719.0" z="0.0" />
    <detection t="29" x="586.0" y="719.0" z="0.0" />
    <detection t="30" x="583.0" y="719.0" z="0.0" />
    <detection t="31" x="580.0" y="714.0" z="0.0" />
    <detection t="32" x="578.0" y="719.0" z="0.0" />
    <detection t="33" x="574.0" y="719.0" z="0.0" />
    <detection t="34" x="571.0" y="714.0" z="0.0" />
    <detection t="35" x="568.0" y="705.0" z="0.0" />
    <detection t="36" x="566.0" y="701.0" z="0.0" />
    <detection t="37" x="565.0" y="702.0" z="0.0" />
    <detection t="38" x="563.0" y="702.0" z="0.0" />
    <detection t="39" x="562.0" y="704.0" z="0.0" />
    <detection t="40" x="561.0" y="706.0" z="0.0" />
    <detection t="41" x="557.0" y="701.0" z="0.0" />
    <detection t="42" x="553.0" y="694.0" z="0.0" />
    <detection t="43" x="548.0" y="690.0" z="0.0" />
    <detection t="44" x="546.0" y="687.0" z="0.0" />
    <detection t="45" x="545.0" y="689.0" z="0.0" />
    <detection t="46" x="543.0" y="687.0" z="0.0" />
    <detection t="47" x="540.0" y="683.0" z="0.0" />
    <detection t="48" x="538.0" y="677.0" z="0.0" />
    <detection t="49" x="534.0" y="669.0" z="0.0" />
    <detection t="50" x="531.0" y="664.0" z="0.0" />
    <detection t="51" x="529.0" y="660.0" z="0.0" />
    <detection t="52" x="527.0" y="652.0" z="0.0" />
  </particle>
  <particle nSpots="5">
    <detection t="18" x="925.0" y="469.0" z="0.0" />
    <detection t="19" x="922.0" y="469.0" z="0.0" />
    <detection t="20" x="919.0" y="468.0" z="0.0" />
    <detection t="21" x="919.0" y="467.0" z="0.0" />
    <detection t="22" x="920.0" y="461.0" z="0.0" />
  </particle>
  <particle nSpots="6">
    <detection t="18" x="758.0" y="370.0" z="0.0" />
    <detection t="19" x="754.0" y="372.0" z="0.0" />
    <detection t="20" x="752.0" y="370.0" z="0.0" />
    <detection t="21" x="746.0" y="366.0" z="0.0" />
    <detection t="22" x="739.0" y="364.0" z="0.0" />
    <detection t="23" x="736.0" y="364.0" z="0.0" />
  </particle>
  <particle nSpots="4">
    <detection t="18" x="912.0" y="296.0" z="0.0" />
    <detection t="19" x="911.0" y="295.0" z="0.0" />
    <detection t="20" x="911.0" y="297.0" z="0.0" />
    <detection t="21" x="909.0" y="299.0" z="0.0" />
  </particle>
  <particle nSpots="2">
    <detection t="18" x="832.0" y="295.0" z="0.0" />
    <detection t="19" x="829.0" y="298.0" z="0.0" />
  </particle>
  <particle nSpots="3">
    <detection t="18" x="883.0" y="294.0" z="0.0" />
    <detection t="19" x="889.0" y="290.0" z="0.0" />
    <detection t="20" x="888.0" y="291.0" z="0.0" />
  </particle>
  <particle nSpots="12">
    <detection t="18" x="718.0" y="262.0" z="0.0" />
    <detection t="19" x="717.0" y="262.0" z="0.0" />
    <detection t="20" x="715.0" y="259.0" z="0.0" />
    <detection t="21" x="714.0" y="259.0" z="0.0" />
    <detection t="22" x="713.0" y="257.0" z="0.0" />
    <detection t="23" x="710.0" y="257.0" z="0.0" />
    <detection t="24" x="708.0" y="255.0" z="0.0" />
    <detection t="25" x="706.0" y="254.0" z="0.0" />
    <detection t="26" x="705.0" y="255.0" z="0.0" />
    <detection t="27" x="699.0" y="254.0" z="0.0" />
    <detection t="28" x="695.0" y="254.0" z="0.0" />
    <detection t="29" x="690.0" y="254.0" z="0.0" />
  </particle>
  <particle nSpots="3">
    <detection t="18" x="832.0" y="719.0" z="0.0" />
    <detection t="19" x="832.0" y="719.0" z="0.0" />
    <detection t="20" x="832.0" y="719.0" z="0.0" />
  </particle>
  <particle nSpots="2">
    <detection t="18" x="881.0" y="687.0" z="0.0" />
    <detection t="19" x="885.0" y="685.0" z="0.0" />
  </particle>
  <particle nSpots="6">
    <detection t="18" x="890.0" y="641.0" z="0.0" />
    <detection t="19" x="890.0" y="641.0" z="0.0" />
    <detection t="20" x="889.0" y="637.0" z="0.0" />
    <detection t="21" x="885.0" y="633.0" z="0.0" />
    <detection t="22" x="888.0" y="634.0" z="0.0" />
    <detection t="23" x="884.0" y="636.0" z="0.0" />
  </particle>
  <particle nSpots="2">
    <detection t="18" x="796.0" y="551.0" z="0.0" />
    <detection t="19" x="796.0" y="550.0" z="0.0" />
  </particle>
  <particle nSpots="37">
    <detection t="18" x="959.0" y="177.0" z="0.0" />
    <detection t="19" x="959.0" y="172.0" z="0.0" />
    <detection t="20" x="959.0" y="178.0" z="0.0" />
    <detection t="21" x="956.0" y="182.0" z="0.0" />
    <detection t="22" x="959.0" y="178.0" z="0.0" />
    <detection t="23" x="959.0" y="180.0" z="0.0" />
    <detection t="24" x="959.0" y="180.0" z="0.0" />
    <detection t="25" x="959.0" y="184.0" z="0.0" />
    <detection t="26" x="959.0" y="188.0" z="0.0" />
    <detection t="27" x="959.0" y="190.0" z="0.0" />
    <detection t="28" x="959.0" y="190.0" z="0.0" />
    <detection t="29" x="959.0" y="187.0" z="0.0" />
    <detection t="30" x="959.0" y="188.0" z="0.0" />
    <detection t="31" x="959.0" y="185.0" z="0.0" />
    <detection t="32" x="959.0" y="176.0" z="0.0" />
    <detection t="33" x="959.0" y="174.0" z="0.0" />
    <detection t="34" x="957.0" y="170.0" z="0.0" />
    <detection t="35" x="959.0" y="170.0" z="0.0" />
    <detection t="36" x="959.0" y="172.0" z="0.0" />
    <detection t="37" x="959.0" y="173.0" z="0.0" />
    <detection t="38" x="954.0" y="175.0" z="0.0" />
    <detection t="39" x="953.0" y="176.0" z="0.0" />
    <detection t="40" x="953.0" y="178.0" z="0.0" />
    <detection t="41" x="954.0" y="175.0" z="0.0" />
    <detection t="42" x="951.0" y="176.0" z="0.0" />
    <detection t="43" x="952.0" y="175.0" z="0.0" />
    <detection t="44" x="951.0" y="173.0" z="0.0" />
    <detection t="45" x="951.0" y="174.0" z="0.0" />
    <detection t="46" x="952.0" y="173.0" z="0.0" />
    <detection t="47" x="959.0" y="172.0" z="0.0" />
    <detection t="48" x="959.0" y="172.0" z="0.0" />
    <detection t="49" x="959.0" y="170.0" z="0.0" />
    <detection t="50" x="959.0" y="174.0" z="0.0" />
    <detection t="51" x="959.0" y="168.0" z="0.0" />
    <detection t="52" x="959.0" y="165.0" z="0.0" />
    <detection t="53" x="959.0" y="169.0" z="0.0" />
    <detection t="54" x="959.0" y="168.0" z="0.0" />
  </particle>
  <particle nSpots="36">
    <detection t="18" x="732.0" y="158.0" z="0.0" />
    <detection t="19" x="727.0" y="157.0" z="0.0" />
    <detection t="20" x="721.0" y="153.0" z="0.0" />
    <detection t="21" x="714.0" y="153.0" z="0.0" />
    <detection t="22" x="709.0" y="154.0" z="0.0" />
    <detection t="23" x="704.0" y="152.0" z="0.0" />
    <detection t="24" x="698.0" y="150.0" z="0.0" />
    <detection t="25" x="695.0" y="148.0" z="0.0" />
    <detection t="26" x="691.0" y="148.0" z="0.0" />
    <detection t="27" x="687.0" y="148.0" z="0.0" />
    <detection t="28" x="686.0" y="149.0" z="0.0" />
    <detection t="29" x="685.0" y="151.0" z="0.0" />
    <detection t="30" x="681.0" y="150.0" z="0.0" />
    <detection t="31" x="675.0" y="149.0" z="0.0" />
    <detection t="32" x="669.0" y="147.0" z="0.0" />
    <detection t="33" x="661.0" y="148.0" z="0.0" />
    <detection t="34" x="654.0" y="150.0" z="0.0" />
    <detection t="35" x="650.0" y="153.0" z="0.0" />
    <detection t="36" x="647.0" y="155.0" z="0.0" />
    <detection t="37" x="646.0" y="154.0" z="0.0" />
    <detection t="38" x="646.0" y="152.0" z="0.0" />
    <detection t="39" x="643.0" y="152.0" z="0.0" />
    <detection t="40" x="640.0" y="155.0" z="0.0" />
    <detection t="41" x="634.0" y="154.0" z="0.0" />
    <detection t="42" x="636.0" y="150.0" z="0.0" />
    <detection t="43" x="636.0" y="146.0" z="0.0" />
    <detection t="44" x="636.0" y="143.0" z="0.0" />
    <detection t="45" x="634.0" y="141.0" z="0.0" />
    <detection t="46" x="633.0" y="140.0" z="0.0" />
    <detection t="47" x="630.0" y="140.0" z="0.0" />
    <detection t="48" x="626.0" y="141.0" z="0.0" />
    <detection t="49" x="625.0" y="140.0" z="0.0" />
    <detection t="50" x="621.0" y="138.0" z="0.0" />
    <detection t="51" x="619.0" y="138.0" z="0.0" />
    <detection t="52" x="617.0" y="139.0" z="0.0" />
    <detection t="53" x="614.0" y="139.0" z="0.0" />
  </particle>
  <particle nSpots="2">
    <detection t="18" x="920.0" y="162.0" z="0.0" />
    <detection t="19" x="917.0" y="163.0" z="0.0" />
  </particle>
  <particle nSpots="12">
    <detection t="18" x="899.0" y="49.0" z="0.0" />
    <detection t="19" x="899.0" y="47.0" z="0.0" />
    <detection t="20" x="900.0" y="44.0" z="0.0" />
    <detection t="21" x="900.0" y="44.0" z="0.0" />
    <detection t="22" x="902.0" y="41.0" z="0.0" />
    <detection t="23" x="902.0" y="38.0" z="0.0" />
    <detection t="24" x="900.0" y="35.0" z="0.0" />
    <detection t="25" x="901.0" y="32.0" z="0.0" />
    <detection t="26" x="900.0" y="32.0" z="0.0" />
    <detection t="27" x="903.0" y="27.0" z="0.0" />
    <detection t="28" x="908.0" y="30.0" z="0.0" />
    <detection t="29" x="908.0" y="31.0" z="0.0" />
  </particle>
  <particle nSpots="3">
    <detection t="18" x="798.0" y="45.0" z="0.0" />
    <detection t="19" x="796.0" y="40.0" z="0.0" />
    <detection t="20" x="793.0" y="36.0" z="0.0" />
  </particle>
  <particle nSpots="5">
    <detection t="18" x="959.0" y="78.0" z="0.0" />
    <detection t="19" x="959.0" y="79.0" z="0.0" />
    <detection t="20" x="959.0" y="80.0" z="0.0" />
    <detection t="21" x="959.0" y="85.0" z="0.0" />
    <detection t="22" x="959.0" y="84.0" z="0.0" />
  </particle>
  <particle nSpots="3">
    <detection t="19" x="683.0" y="705.0" z="0.0" />
    <detection t="20" x="677.0" y="705.0" z="0.0" />
    <detection t="21" x="669.0" y="706.0" z="0.0" />
  </particle>
  <particle nSpots="7">
    <detection t="19" x="791.0" y="701.0" z="0.0" />
    <detection t="20" x="796.0" y="701.0" z="0.0" />
    <detection t="21" x="793.0" y="694.0" z="0.0" />
    <detection t="22" x="793.0" y="685.0" z="0.0" />
    <detection t="23" x="787.0" y="690.0" z="0.0" />
    <detection t="24" x="779.0" y="691.0" z="0.0" />
    <detection t="25" x="780.0" y="691.0" z="0.0" />
  </particle>
  <particle nSpots="4">
    <detection t="19" x="895.0" y="0.0" z="0.0" />
    <detection t="20" x="893.0" y="0.0" z="0.0" />
    <detection t="21" x="884.0" y="0.0" z="0.0" />
    <detection t="22" x="883.0" y="0.0" z="0.0" />
  </particle>
  <particle nSpots="3">
    <detection t="19" x="803.0" y="0.0" z="0.0" />
    <detection t="20" x="801.0" y="0.0" z="0.0" />
    <detection t="21" x="798.0" y="0.0" z="0.0" />
  </particle>
  <particle nSpots="3">
    <detection t="19" x="764.0" y="241.0" z="0.0" />
    <detection t="20" x="760.0" y="246.0" z="0.0" />
    <detection t="21" x="760.0" y="244.0" z="0.0" />
  </particle>
  <particle nSpots="22">
    <detection t="19" x="870.0" y="259.0" z="0.0" />
    <detection t="20" x="875.0" y="255.0" z="0.0" />
    <detection t="21" x="876.0" y="257.0" z="0.0" />
    <detection t="22" x="875.0" y="262.0" z="0.0" />
    <detection t="23" x="872.0" y="259.0" z="0.0" />
    <detection t="24" x="871.0" y="260.0" z="0.0" />
    <detection t="25" x="869.0" y="257.0" z="0.0" />
    <detection t="26" x="874.0" y="260.0" z="0.0" />
    <detection t="27" x="875.0" y="263.0" z="0.0" />
    <detection t="28" x="875.0" y="265.0" z="0.0" />
    <detection t="29" x="875.0" y="264.0" z="0.0" />
    <detection t="30" x="875.0" y="265.0" z="0.0" />
    <detection t="31" x="874.0" y="268.0" z="0.0" />
    <detection t="32" x="875.0" y="270.0" z="0.0" />
    <detection t="33" x="871.0" y="272.0" z="0.0" />
    <detection t="34" x="862.0" y="276.0" z="0.0" />
    <detection t="35" x="868.0" y="276.0" z="0.0" />
    <detection t="36" x="860.0" y="281.0" z="0.0" />
    <detection t="37" x="856.0" y="287.0" z="0.0" />
    <detection t="38" x="855.0" y="281.0" z="0.0" />
    <detection t="39" x="850.0" y="281.0" z="0.0" />
    <detection t="40" x="844.0" y="287.0" z="0.0" />
  </particle>
  <particle nSpots="29">
    <detection t="19" x="724.0" y="312.0" z="0.0" />
    <detection t="20" x="716.0" y="311.0" z="0.0" />
    <detection t="21" x="707.0" y="310.0" z="0.0" />
    <detection t="22" x="704.0" y="309.0" z="0.0" />
    <detection t="23" x="700.0" y="312.0" z="0.0" />
    <detection t="24" x="694.0" y="312.0" z="0.0" />
    <detection t="25" x="688.0" y="313.0" z="0.0" />
    <detection t="26" x="683.0" y="315.0" z="0.0" />
    <detection t="27" x="677.0" y="318.0" z="0.0" />
    <detection t="28" x="672.0" y="320.0" z="0.0" />
    <detection t="29" x="670.0" y="321.0" z="0.0" />
    <detection t="30" x="670.0" y="320.0" z="0.0" />
    <detection t="31" x="669.0" y="319.0" z="0.0" />
    <detection t="32" x="667.0" y="317.0" z="0.0" />
    <detection t="33" x="664.0" y="316.0" z="0.0" />
    <detection t="34" x="660.0" y="318.0" z="0.0" />
    <detection t="35" x="656.0" y="318.0" z="0.0" />
    <detection t="36" x="651.0" y="320.0" z="0.0" />
    <detection t="37" x="650.0" y="320.0" z="0.0" />
    <detection t="38" x="647.0" y="319.0" z="0.0" />
    <detection t="39" x="644.0" y="321.0" z="0.0" />
    <detection t="40" x="643.0" y="319.0" z="0.0" />
    <detection t="41" x="641.0" y="320.0" z="0.0" />
    <detection t="42" x="640.0" y="318.0" z="0.0" />
    <detection t="43" x="636.0" y="317.0" z="0.0" />
    <detection t="44" x="633.0" y="318.0" z="0.0" />
    <detection t="45" x="632.0" y="320.0" z="0.0" />
    <detection t="46" x="630.0" y="324.0" z="0.0" />
    <detection t="47" x="628.0" y="323.0" z="0.0" />
  </particle>
  <particle nSpots="35">
    <detection t="19" x="810.0" y="38.0" z="0.0" />
    <detection t="20" x="811.0" y="37.0" z="0.0" />
    <detection t="21" x="808.0" y="35.0" z="0.0" />
    <detection t="22" x="805.0" y="32.0" z="0.0" />
    <detection t="23" x="808.0" y="34.0" z="0.0" />
    <detection t="24" x="815.0" y="30.0" z="0.0" />
    <detection t="25" x="809.0" y="29.0" z="0.0" />
    <detection t="26" x="804.0" y="30.0" z="0.0" />
    <detection t="27" x="799.0" y="27.0" z="0.0" />
    <detection t="28" x="797.0" y="28.0" z="0.0" />
    <detection t="29" x="800.0" y="30.0" z="0.0" />
    <detection t="30" x="803.0" y="32.0" z="0.0" />
    <detection t="31" x="804.0" y="33.0" z="0.0" />
    <detection t="32" x="806.0" y="35.0" z="0.0" />
    <detection t="33" x="806.0" y="35.0" z="0.0" />
    <detection t="34" x="803.0" y="38.0" z="0.0" />
    <detection t="35" x="801.0" y="37.0" z="0.0" />
    <detection t="36" x="804.0" y="37.0" z="0.0" />
    <detection t="37" x="804.0" y="38.0" z="0.0" />
    <detection t="38" x="804.0" y="39.0" z="0.0" />
    <detection t="39" x="802.0" y="39.0" z="0.0" />
    <detection t="40" x="801.0" y="36.0" z="0.0" />
    <detection t="41" x="799.0" y="33.0" z="0.0" />
    <detection t="42" x="797.0" y="32.0" z="0.0" />
    <detection t="43" x="796.0" y="31.0" z="0.0" />
    <detection t="44" x="794.0" y="31.0" z="0.0" />
    <detection t="45" x="792.0" y="31.0" z="0.0" />
    <detection t="46" x="791.0" y="30.0" z="0.0" />
    <detection t="47" x="786.0" y="27.0" z="0.0" />
    <detection t="48" x="783.0" y="28.0" z="0.0" />
    <detection t="49" x="782.0" y="28.0" z="0.0" />
    <detection t="50" x="780.0" y="27.0" z="0.0" />
    <detection t="51" x="778.0" y="27.0" z="0.0" />
    <detection t="52" x="776.0" y="26.0" z="0.0" />
    <detection t="53" x="775.0" y="25.0" z="0.0" />
  </particle>
  <particle nSpots="150">
    <detection t="19" x="763.0" y="154.0" z="0.0" />
    <detection t="20" x="756.0" y="157.0" z="0.0" />
    <detection t="21" x="752.0" y="158.0" z="0.0" />
    <detection t="22" x="751.0" y="155.0" z="0.0" />
    <detection t="23" x="749.0" y="153.0" z="0.0" />
    <detection t="24" x="746.0" y="154.0" z="0.0" />
    <detection t="25" x="740.0" y="152.0" z="0.0" />
    <detection t="26" x="737.0" y="153.0" z="0.0" />
    <detection t="27" x="731.0" y="153.0" z="0.0" />
    <detection t="28" x="728.0" y="151.0" z="0.0" />
    <detection t="29" x="727.0" y="143.0" z="0.0" />
    <detection t="30" x="724.0" y="141.0" z="0.0" />
    <detection t="31" x="721.0" y="141.0" z="0.0" />
    <detection t="32" x="720.0" y="142.0" z="0.0" />
    <detection t="33" x="716.0" y="145.0" z="0.0" />
    <detection t="34" x="714.0" y="147.0" z="0.0" />
    <detection t="35" x="713.0" y="145.0" z="0.0" />
    <detection t="36" x="714.0" y="144.0" z="0.0" />
    <detection t="37" x="714.0" y="143.0" z="0.0" />
    <detection t="38" x="712.0" y="139.0" z="0.0" />
    <detection t="39" x="710.0" y="142.0" z="0.0" />
    <detection t="40" x="709.0" y="143.0" z="0.0" />
    <detection t="41" x="707.0" y="141.0" z="0.0" />
    <detection t="42" x="704.0" y="138.0" z="0.0" />
    <detection t="43" x="701.0" y="138.0" z="0.0" />
    <detection t="44" x="704.0" y="139.0" z="0.0" />
    <detection t="45" x="701.0" y="138.0" z="0.0" />
    <detection t="46" x="697.0" y="136.0" z="0.0" />
    <detection t="47" x="695.0" y="137.0" z="0.0" />
    <detection t="48" x="693.0" y="136.0" z="0.0" />
    <detection t="49" x="691.0" y="136.0" z="0.0" />
    <detection t="50" x="686.0" y="135.0" z="0.0" />
    <detection t="51" x="684.0" y="133.0" z="0.0" />
    <detection t="52" x="682.0" y="135.0" z="0.0" />
    <detection t="53" x="678.0" y="137.0" z="0.0" />
    <detection t="54" x="677.0" y="138.0" z="0.0" />
    <detection t="55" x="677.0" y="137.0" z="0.0" />
    <detection t="56" x="676.0" y="138.0" z="0.0" />
    <detection t="57" x="674.0" y="138.0" z="0.0" />
    <detection t="58" x="671.0" y="137.0" z="0.0" />
    <detection t="59" x="669.0" y="138.0" z="0.0" />
    <detection t="60" x="670.0" y="136.0" z="0.0" />
    <detection t="61" x="670.0" y="135.0" z="0.0" />
    <detection t="62" x="669.0" y="134.0" z="0.0" />
    <detection t="63" x="671.0" y="132.0" z="0.0" />
    <detection t="64" x="670.0" y="130.0" z="0.0" />
    <detection t="65" x="668.0" y="132.0" z="0.0" />
    <detection t="66" x="666.0" y="133.0" z="0.0" />
    <detection t="67" x="665.0" y="133.0" z="0.0" />
    <detection t="68" x="663.0" y="133.0" z="0.0" />
    <detection t="69" x="663.0" y="133.0" z="0.0" />
    <detection t="70" x="660.0" y="132.0" z="0.0" />
    <detection t="71" x="659.0" y="132.0" z="0.0" />
    <detection t="72" x="657.0" y="131.0" z="0.0" />
    <detection t="73" x="655.0" y="133.0" z="0.0" />
    <detection t="74" x="652.0" y="135.0" z="0.0" />
    <detection t="75" x="651.0" y="135.0" z="0.0" />
    <detection t="76" x="651.0" y="136.0" z="0.0" />
    <detection t="77" x="651.0" y="134.0" z="0.0" />
    <detection t="78" x="647.0" y="135.0" z="0.0" />
    <detection t="79" x="644.0" y="136.0" z="0.0" />
    <detection t="80" x="642.0" y="136.0" z="0.0" />
    <detection t="81" x="639.0" y="135.0" z="0.0" />
    <detection t="82" x="639.0" y="134.0" z="0.0" />
    <detection t="83" x="636.0" y="135.0" z="0.0" />
    <detection t="84" x="633.0" y="134.0" z="0.0" />
    <detection t="85" x="628.0" y="133.0" z="0.0" />
    <detection t="86" x="626.0" y="130.0" z="0.0" />
    <detection t="87" x="627.0" y="128.0" z="0.0" />
    <detection t="88" x="627.0" y="128.0" z="0.0" />
    <detection t="89" x="623.0" y="131.0" z="0.0" />
    <detection t="90" x="622.0" y="132.0" z="0.0" />
    <detection t="91" x="616.0" y="136.0" z="0.0" />
    <detection t="92" x="611.0" y="141.0" z="0.0" />
    <detection t="93" x="609.0" y="143.0" z="0.0" />
    <detection t="94" x="607.0" y="145.0" z="0.0" />
    <detection t="95" x="601.0" y="149.0" z="0.0" />
    <detection t="96" x="600.0" y="153.0" z="0.0" />
    <detection t="97" x="602.0" y="158.0" z="0.0" />
    <detection t="98" x="601.0" y="158.0" z="0.0" />
    <detection t="99" x="601.0" y="155.0" z="0.0" />
    <detection t="100" x="601.0" y="157.0" z="0.0" />
    <detection t="101" x="601.0" y="156.0" z="0.0" />
    <detection t="102" x="599.0" y="156.0" z="0.0" />
    <detection t="103" x="599.0" y="155.0" z="0.0" />
    <detection t="104" x="598.0" y="155.0" z="0.0" />
    <detection t="105" x="599.0" y="155.0" z="0.0" />
    <detection t="106" x="601.0" y="152.0" z="0.0" />
    <detection t="107" x="596.0" y="150.0" z="0.0" />
    <detection t="108" x="591.0" y="149.0" z="0.0" />
    <detection t="109" x="589.0" y="146.0" z="0.0" />
    <detection t="110" x="588.0" y="146.0" z="0.0" />
    <detection t="111" x="586.0" y="146.0" z="0.0" />
    <detection t="112" x="583.0" y="148.0" z="0.0" />
    <detection t="113" x="582.0" y="151.0" z="0.0" />
    <detection t="114" x="579.0" y="153.0" z="0.0" />
    <detection t="115" x="581.0" y="153.0" z="0.0" />
    <detection t="116" x="577.0" y="152.0" z="0.0" />
    <detection t="117" x="569.0" y="151.0" z="0.0" />
    <detection t="118" x="566.0" y="153.0" z="0.0" />
    <detection t="119" x="565.0" y="152.0" z="0.0" />
    <detection t="120" x="562.0" y="154.0" z="0.0" />
    <detection t="121" x="561.0" y="153.0" z="0.0" />
    <detection t="122" x="561.0" y="152.0" z="0.0" />
    <detection t="123" x="565.0" y="148.0" z="0.0" />
    <detection t="124" x="567.0" y="145.0" z="0.0" />
    <detection t="125" x="568.0" y="144.0" z="0.0" />
    <detection t="126" x="572.0" y="141.0" z="0.0" />
    <detection t="127" x="569.0" y="145.0" z="0.0" />
    <detection t="128" x="569.0" y="144.0" z="0.0" />
    <detection t="129" x="569.0" y="143.0" z="0.0" />
    <detection t="130" x="568.0" y="143.0" z="0.0" />
    <detection t="131" x="568.0" y="142.0" z="0.0" />
    <detection t="132" x="564.0" y="143.0" z="0.0" />
    <detection t="133" x="557.0" y="144.0" z="0.0" />
    <detection t="134" x="553.0" y="145.0" z="0.0" />
    <detection t="135" x="549.0" y="141.0" z="0.0" />
    <detection t="136" x="550.0" y="141.0" z="0.0" />
    <detection t="137" x="548.0" y="139.0" z="0.0" />
    <detection t="138" x="546.0" y="137.0" z="0.0" />
    <detection t="139" x="545.0" y="138.0" z="0.0" />
    <detection t="140" x="543.0" y="139.0" z="0.0" />
    <detection t="141" x="542.0" y="141.0" z="0.0" />
    <detection t="142" x="551.0" y="144.0" z="0.0" />
    <detection t="143" x="550.0" y="145.0" z="0.0" />
    <detection t="144" x="549.0" y="146.0" z="0.0" />
    <detection t="145" x="548.0" y="148.0" z="0.0" />
    <detection t="146" x="551.0" y="149.0" z="0.0" />
    <detection t="147" x="548.0" y="151.0" z="0.0" />
    <detection t="148" x="547.0" y="151.0" z="0.0" />
    <detection t="149" x="546.0" y="149.0" z="0.0" />
    <detection t="150" x="546.0" y="150.0" z="0.0" />
    <detection t="151" x="550.0" y="149.0" z="0.0" />
    <detection t="152" x="555.0" y="149.0" z="0.0" />
    <detection t="153" x="555.0" y="146.0" z="0.0" />
    <detection t="154" x="558.0" y="146.0" z="0.0" />
    <detection t="155" x="555.0" y="146.0" z="0.0" />
    <detection t="156" x="553.0" y="148.0" z="0.0" />
    <detection t="157" x="557.0" y="149.0" z="0.0" />
    <detection t="158" x="557.0" y="148.0" z="0.0" />
    <detection t="159" x="555.0" y="145.0" z="0.0" />
    <detection t="160" x="555.0" y="145.0" z="0.0" />
    <detection t="161" x="555.0" y="145.0" z="0.0" />
    <detection t="162" x="555.0" y="144.0" z="0.0" />
    <detection t="163" x="555.0" y="145.0" z="0.0" />
    <detection t="164" x="553.0" y="144.0" z="0.0" />
    <detection t="165" x="560.0" y="142.0" z="0.0" />
    <detection t="166" x="555.0" y="146.0" z="0.0" />
    <detection t="167" x="554.0" y="146.0" z="0.0" />
    <detection t="168" x="551.0" y="137.0" z="0.0" />
  </particle>
  <particle nSpots="5">
    <detection t="19" x="877.0" y="168.0" z="0.0" />
    <detection t="20" x="877.0" y="170.0" z="0.0" />
    <detection t="21" x="876.0" y="170.0" z="0.0" />
    <detection t="22" x="877.0" y="164.0" z="0.0" />
    <detection t="23" x="873.0" y="169.0" z="0.0" />
  </particle>
  <particle nSpots="26">
    <detection t="19" x="782.0" y="444.0" z="0.0" />
    <detection t="20" x="781.0" y="442.0" z="0.0" />
    <detection t="21" x="785.0" y="439.0" z="0.0" />
    <detection t="22" x="783.0" y="437.0" z="0.0" />
    <detection t="23" x="785.0" y="433.0" z="0.0" />
    <detection t="24" x="782.0" y="430.0" z="0.0" />
    <detection t="25" x="782.0" y="432.0" z="0.0" />
    <detection t="26" x="780.0" y="432.0" z="0.0" />
    <detection t="27" x="778.0" y="432.0" z="0.0" />
    <detection t="28" x="780.0" y="431.0" z="0.0" />
    <detection t="29" x="780.0" y="430.0" z="0.0" />
    <detection t="30" x="780.0" y="430.0" z="0.0" />
    <detection t="31" x="778.0" y="430.0" z="0.0" />
    <detection t="32" x="778.0" y="430.0" z="0.0" />
    <detection t="33" x="779.0" y="428.0" z="0.0" />
    <detection t="34" x="780.0" y="430.0" z="0.0" />
    <detection t="35" x="778.0" y="434.0" z="0.0" />
    <detection t="36" x="778.0" y="435.0" z="0.0" />
    <detection t="37" x="778.0" y="439.0" z="0.0" />
    <detection t="38" x="777.0" y="442.0" z="0.0" />
    <detection t="39" x="779.0" y="442.0" z="0.0" />
    <detection t="40" x="779.0" y="445.0" z="0.0" />
    <detection t="41" x="778.0" y="444.0" z="0.0" />
    <detection t="42" x="782.0" y="441.0" z="0.0" />
    <detection t="43" x="783.0" y="440.0" z="0.0" />
    <detection t="44" x="783.0" y="441.0" z="0.0" />
  </particle>
  <particle nSpots="26">
    <detection t="19" x="847.0" y="510.0" z="0.0" />
    <detection t="20" x="845.0" y="506.0" z="0.0" />
    <detection t="21" x="845.0" y="501.0" z="0.0" />
    <detection t="22" x="844.0" y="499.0" z="0.0" />
    <detection t="23" x="846.0" y="497.0" z="0.0" />
    <detection t="24" x="845.0" y="499.0" z="0.0" />
    <detection t="25" x="848.0" y="498.0" z="0.0" />
    <detection t="26" x="849.0" y="498.0" z="0.0" />
    <detection t="27" x="847.0" y="499.0" z="0.0" />
    <detection t="28" x="843.0" y="503.0" z="0.0" />
    <detection t="29" x="841.0" y="504.0" z="0.0" />
    <detection t="30" x="842.0" y="509.0" z="0.0" />
    <detection t="31" x="844.0" y="508.0" z="0.0" />
    <detection t="32" x="847.0" y="507.0" z="0.0" />
    <detection t="33" x="847.0" y="507.0" z="0.0" />
    <detection t="34" x="847.0" y="508.0" z="0.0" />
    <detection t="35" x="847.0" y="511.0" z="0.0" />
    <detection t="36" x="845.0" y="511.0" z="0.0" />
    <detection t="37" x="847.0" y="506.0" z="0.0" />
    <detection t="38" x="849.0" y="501.0" z="0.0" />
    <detection t="39" x="850.0" y="503.0" z="0.0" />
    <detection t="40" x="850.0" y="509.0" z="0.0" />
    <detection t="41" x="846.0" y="511.0" z="0.0" />
    <detection t="42" x="847.0" y="510.0" z="0.0" />
    <detection t="43" x="850.0" y="508.0" z="0.0" />
    <detection t="44" x="849.0" y="509.0" z="0.0" />
  </particle>
  <particle nSpots="2">
    <detection t="19" x="941.0" y="527.0" z="0.0" />
    <detection t="20" x="942.0" y="528.0" z="0.0" />
  </particle>
  <particle nSpots="11">
    <detection t="19" x="857.0" y="565.0" z="0.0" />
    <detection t="20" x="857.0" y="566.0" z="0.0" />
    <detection t="21" x="858.0" y="569.0" z="0.0" />
    <detection t="22" x="855.0" y="572.0" z="0.0" />
    <detection t="23" x="855.0" y="573.0" z="0.0" />
    <detection t="24" x="854.0" y="572.0" z="0.0" />
    <detection t="25" x="854.0" y="572.0" z="0.0" />
    <detection t="26" x="857.0" y="571.0" z="0.0" />
    <detection t="27" x="856.0" y="570.0" z="0.0" />
    <detection t="28" x="854.0" y="571.0" z="0.0" />
    <detection t="29" x="847.0" y="569.0" z="0.0" />
  </particle>
  <particle nSpots="2">
    <detection t="19" x="790.0" y="337.0" z="0.0" />
    <detection t="20" x="785.0" y="332.0" z="0.0" />
  </particle>
  <particle nSpots="2">
    <detection t="19" x="668.0" y="379.0" z="0.0" />
    <detection t="20" x="663.0" y="379.0" z="0.0" />
  </particle>
  <particle nSpots="18">
    <detection t="20" x="898.0" y="681.0" z="0.0" />
    <detection t="21" x="895.0" y="683.0" z="0.0" />
    <detection t="22" x="896.0" y="678.0" z="0.0" />
    <detection t="23" x="893.0" y="680.0" z="0.0" />
    <detection t="24" x="892.0" y="679.0" z="0.0" />
    <detection t="25" x="893.0" y="678.0" z="0.0" />
    <detection t="26" x="893.0" y="677.0" z="0.0" />
    <detection t="27" x="891.0" y="674.0" z="0.0" />
    <detection t="28" x="890.0" y="673.0" z="0.0" />
    <detection t="29" x="890.0" y="673.0" z="0.0" />
    <detection t="30" x="889.0" y="674.0" z="0.0" />
    <detection t="31" x="888.0" y="671.0" z="0.0" />
    <detection t="32" x="888.0" y="670.0" z="0.0" />
    <detection t="33" x="890.0" y="667.0" z="0.0" />
    <detection t="34" x="888.0" y="669.0" z="0.0" />
    <detection t="35" x="886.0" y="669.0" z="0.0" />
    <detection t="36" x="886.0" y="667.0" z="0.0" />
    <detection t="37" x="887.0" y="666.0" z="0.0" />
  </particle>
  <particle nSpots="22">
    <detection t="20" x="738.0" y="600.0" z="0.0" />
    <detection t="21" x="732.0" y="604.0" z="0.0" />
    <detection t="22" x="728.0" y="605.0" z="0.0" />
    <detection t="23" x="724.0" y="607.0" z="0.0" />
    <detection t="24" x="719.0" y="611.0" z="0.0" />
    <detection t="25" x="711.0" y="609.0" z="0.0" />
    <detection t="26" x="715.0" y="609.0" z="0.0" />
    <detection t="27" x="715.0" y="613.0" z="0.0" />
    <detection t="28" x="715.0" y="615.0" z="0.0" />
    <detection t="29" x="706.0" y="615.0" z="0.0" />
    <detection t="30" x="704.0" y="612.0" z="0.0" />
    <detection t="31" x="704.0" y="607.0" z="0.0" />
    <detection t="32" x="701.0" y="606.0" z="0.0" />
    <detection t="33" x="696.0" y="609.0" z="0.0" />
    <detection t="34" x="694.0" y="609.0" z="0.0" />
    <detection t="35" x="690.0" y="608.0" z="0.0" />
    <detection t="36" x="686.0" y="608.0" z="0.0" />
    <detection t="37" x="679.0" y="609.0" z="0.0" />
    <detection t="38" x="671.0" y="609.0" z="0.0" />
    <detection t="39" x="667.0" y="611.0" z="0.0" />
    <detection t="40" x="668.0" y="611.0" z="0.0" />
    <detection t="41" x="662.0" y="612.0" z="0.0" />
  </particle>
  <particle nSpots="6">
    <detection t="20" x="827.0" y="626.0" z="0.0" />
    <detection t="21" x="826.0" y="624.0" z="0.0" />
    <detection t="22" x="827.0" y="620.0" z="0.0" />
    <detection t="23" x="824.0" y="622.0" z="0.0" />
    <detection t="24" x="821.0" y="624.0" z="0.0" />
    <detection t="25" x="816.0" y="624.0" z="0.0" />
  </particle>
  <particle nSpots="2">
    <detection t="20" x="959.0" y="504.0" z="0.0" />
    <detection t="21" x="959.0" y="505.0" z="0.0" />
  </particle>
  <particle nSpots="4">
    <detection t="20" x="858.0" y="534.0" z="0.0" />
    <detection t="21" x="854.0" y="529.0" z="0.0" />
    <detection t="22" x="855.0" y="536.0" z="0.0" />
    <detection t="23" x="855.0" y="536.0" z="0.0" />
  </particle>
  <particle nSpots="49">
    <detection t="20" x="765.0" y="447.0" z="0.0" />
    <detection t="21" x="764.0" y="443.0" z="0.0" />
    <detection t="22" x="761.0" y="441.0" z="0.0" />
    <detection t="23" x="761.0" y="440.0" z="0.0" />
    <detection t="24" x="759.0" y="441.0" z="0.0" />
    <detection t="25" x="756.0" y="440.0" z="0.0" />
    <detection t="26" x="752.0" y="438.0" z="0.0" />
    <detection t="27" x="749.0" y="437.0" z="0.0" />
    <detection t="28" x="747.0" y="437.0" z="0.0" />
    <detection t="29" x="746.0" y="437.0" z="0.0" />
    <detection t="30" x="744.0" y="434.0" z="0.0" />
    <detection t="31" x="740.0" y="437.0" z="0.0" />
    <detection t="32" x="740.0" y="440.0" z="0.0" />
    <detection t="33" x="740.0" y="440.0" z="0.0" />
    <detection t="34" x="739.0" y="443.0" z="0.0" />
    <detection t="35" x="738.0" y="445.0" z="0.0" />
    <detection t="36" x="738.0" y="446.0" z="0.0" />
    <detection t="37" x="737.0" y="446.0" z="0.0" />
    <detection t="38" x="738.0" y="447.0" z="0.0" />
    <detection t="39" x="738.0" y="448.0" z="0.0" />
    <detection t="40" x="739.0" y="450.0" z="0.0" />
    <detection t="41" x="738.0" y="450.0" z="0.0" />
    <detection t="42" x="738.0" y="451.0" z="0.0" />
    <detection t="43" x="737.0" y="447.0" z="0.0" />
    <detection t="44" x="734.0" y="450.0" z="0.0" />
    <detection t="45" x="731.0" y="450.0" z="0.0" />
    <detection t="46" x="728.0" y="452.0" z="0.0" />
    <detection t="47" x="726.0" y="453.0" z="0.0" />
    <detection t="48" x="727.0" y="455.0" z="0.0" />
    <detection t="49" x="724.0" y="457.0" z="0.0" />
    <detection t="50" x="720.0" y="458.0" z="0.0" />
    <detection t="51" x="718.0" y="459.0" z="0.0" />
    <detection t="52" x="716.0" y="458.0" z="0.0" />
    <detection t="53" x="714.0" y="457.0" z="0.0" />
    <detection t="54" x="716.0" y="457.0" z="0.0" />
    <detection t="55" x="720.0" y="459.0" z="0.0" />
    <detection t="56" x="723.0" y="460.0" z="0.0" />
    <detection t="57" x="725.0" y="464.0" z="0.0" />
    <detection t="58" x="722.0" y="463.0" z="0.0" />
    <detection t="59" x="718.0" y="464.0" z="0.0" />
    <detection t="60" x="715.0" y="464.0" z="0.0" />
    <detection t="61" x="713.0" y="464.0" z="0.0" />
    <detection t="62" x="712.0" y="462.0" z="0.0" />
    <detection t="63" x="709.0" y="462.0" z="0.0" />
    <detection t="64" x="707.0" y="460.0" z="0.0" />
    <detection t="65" x="703.0" y="460.0" z="0.0" />
    <detection t="66" x="699.0" y="462.0" z="0.0" />
    <detection t="67" x="697.0" y="462.0" z="0.0" />
    <detection t="68" x="694.0" y="465.0" z="0.0" />
  </particle>
  <particle nSpots="10">
    <detection t="20" x="891.0" y="415.0" z="0.0" />
    <detection t="21" x="887.0" y="417.0" z="0.0" />
    <detection t="22" x="887.0" y="417.0" z="0.0" />
    <detection t="23" x="883.0" y="423.0" z="0.0" />
    <detection t="24" x="879.0" y="425.0" z="0.0" />
    <detection t="25" x="876.0" y="426.0" z="0.0" />
    <detection t="26" x="874.0" y="426.0" z="0.0" />
    <detection t="27" x="870.0" y="429.0" z="0.0" />
    <detection t="28" x="869.0" y="430.0" z="0.0" />
    <detection t="29" x="866.0" y="432.0" z="0.0" />
  </particle>
  <particle nSpots="18">
    <detection t="20" x="803.0" y="480.0" z="0.0" />
    <detection t="21" x="802.0" y="476.0" z="0.0" />
    <detection t="22" x="801.0" y="474.0" z="0.0" />
    <detection t="23" x="803.0" y="474.0" z="0.0" />
    <detection t="24" x="803.0" y="477.0" z="0.0" />
    <detection t="25" x="803.0" y="475.0" z="0.0" />
    <detection t="26" x="802.0" y="475.0" z="0.0" />
    <detection t="27" x="799.0" y="475.0" z="0.0" />
    <detection t="28" x="790.0" y="475.0" z="0.0" />
    <detection t="29" x="783.0" y="474.0" z="0.0" />
    <detection t="30" x="778.0" y="479.0" z="0.0" />
    <detection t="31" x="776.0" y="480.0" z="0.0" />
    <detection t="32" x="775.0" y="482.0" z="0.0" />
    <detection t="33" x="774.0" y="485.0" z="0.0" />
    <detection t="34" x="773.0" y="485.0" z="0.0" />
    <detection t="35" x="775.0" y="488.0" z="0.0" />
    <detection t="36" x="778.0" y="488.0" z="0.0" />
    <detection t="37" x="774.0" y="493.0" z="0.0" />
  </particle>
  <particle nSpots="4">
    <detection t="20" x="893.0" y="461.0" z="0.0" />
    <detection t="21" x="893.0" y="460.0" z="0.0" />
    <detection t="22" x="891.0" y="456.0" z="0.0" />
    <detection t="23" x="891.0" y="456.0" z="0.0" />
  </particle>
  <particle nSpots="3">
    <detection t="20" x="848.0" y="318.0" z="0.0" />
    <detection t="21" x="846.0" y="317.0" z="0.0" />
    <detection t="22" x="845.0" y="316.0" z="0.0" />
  </particle>
  <particle nSpots="6">
    <detection t="20" x="745.0" y="291.0" z="0.0" />
    <detection t="21" x="744.0" y="285.0" z="0.0" />
    <detection t="22" x="743.0" y="284.0" z="0.0" />
    <detection t="23" x="743.0" y="282.0" z="0.0" />
    <detection t="24" x="743.0" y="283.0" z="0.0" />
    <detection t="25" x="740.0" y="285.0" z="0.0" />
  </particle>
  <particle nSpots="5">
    <detection t="20" x="923.0" y="252.0" z="0.0" />
    <detection t="21" x="920.0" y="252.0" z="0.0" />
    <detection t="22" x="918.0" y="256.0" z="0.0" />
    <detection t="23" x="918.0" y="256.0" z="0.0" />
    <detection t="24" x="917.0" y="257.0" z="0.0" />
  </particle>
  <particle nSpots="3">
    <detection t="20" x="923.0" y="192.0" z="0.0" />
    <detection t="21" x="916.0" y="192.0" z="0.0" />
    <detection t="22" x="914.0" y="192.0" z="0.0" />
  </particle>
  <particle nSpots="2">
    <detection t="20" x="650.0" y="199.0" z="0.0" />
    <detection t="21" x="653.0" y="200.0" z="0.0" />
  </particle>
  <particle nSpots="12">
    <detection t="20" x="812.0" y="141.0" z="0.0" />
    <detection t="21" x="810.0" y="140.0" z="0.0" />
    <detection t="22" x="810.0" y="139.0" z="0.0" />
    <detection t="23" x="806.0" y="137.0" z="0.0" />
    <detection t="24" x="804.0" y="135.0" z="0.0" />
    <detection t="25" x="801.0" y="132.0" z="0.0" />
    <detection t="26" x="798.0" y="132.0" z="0.0" />
    <detection t="27" x="797.0" y="129.0" z="0.0" />
    <detection t="28" x="797.0" y="128.0" z="0.0" />
    <detection t="29" x="797.0" y="126.0" z="0.0" />
    <detection t="30" x="795.0" y="127.0" z="0.0" />
    <detection t="31" x="793.0" y="125.0" z="0.0" />
  </particle>
  <particle nSpots="9">
    <detection t="20" x="704.0" y="18.0" z="0.0" />
    <detection t="21" x="701.0" y="18.0" z="0.0" />
    <detection t="22" x="698.0" y="20.0" z="0.0" />
    <detection t="23" x="696.0" y="21.0" z="0.0" />
    <detection t="24" x="698.0" y="23.0" z="0.0" />
    <detection t="25" x="698.0" y="21.0" z="0.0" />
    <detection t="26" x="699.0" y="25.0" z="0.0" />
    <detection t="27" x="701.0" y="29.0" z="0.0" />
    <detection t="28" x="695.0" y="29.0" z="0.0" />
  </particle>
  <particle nSpots="53">
    <detection t="20" x="933.0" y="41.0" z="0.0" />
    <detection t="21" x="933.0" y="35.0" z="0.0" />
    <detection t="22" x="935.0" y="31.0" z="0.0" />
    <detection t="23" x="934.0" y="29.0" z="0.0" />
    <detection t="24" x="938.0" y="24.0" z="0.0" />
    <detection t="25" x="941.0" y="18.0" z="0.0" />
    <detection t="26" x="941.0" y="19.0" z="0.0" />
    <detection t="27" x="939.0" y="20.0" z="0.0" />
    <detection t="28" x="939.0" y="26.0" z="0.0" />
    <detection t="29" x="944.0" y="29.0" z="0.0" />
    <detection t="30" x="943.0" y="27.0" z="0.0" />
    <detection t="31" x="943.0" y="26.0" z="0.0" />
    <detection t="32" x="939.0" y="22.0" z="0.0" />
    <detection t="33" x="938.0" y="19.0" z="0.0" />
    <detection t="34" x="935.0" y="20.0" z="0.0" />
    <detection t="35" x="935.0" y="18.0" z="0.0" />
    <detection t="36" x="931.0" y="17.0" z="0.0" />
    <detection t="37" x="929.0" y="16.0" z="0.0" />
    <detection t="38" x="921.0" y="19.0" z="0.0" />
    <detection t="39" x="920.0" y="18.0" z="0.0" />
    <detection t="40" x="917.0" y="17.0" z="0.0" />
    <detection t="41" x="914.0" y="20.0" z="0.0" />
    <detection t="42" x="912.0" y="23.0" z="0.0" />
    <detection t="43" x="911.0" y="21.0" z="0.0" />
    <detection t="44" x="908.0" y="21.0" z="0.0" />
    <detection t="45" x="907.0" y="19.0" z="0.0" />
    <detection t="46" x="907.0" y="18.0" z="0.0" />
    <detection t="47" x="907.0" y="16.0" z="0.0" />
    <detection t="48" x="905.0" y="15.0" z="0.0" />
    <detection t="49" x="904.0" y="14.0" z="0.0" />
    <detection t="50" x="903.0" y="15.0" z="0.0" />
    <detection t="51" x="902.0" y="16.0" z="0.0" />
    <detection t="52" x="899.0" y="15.0" z="0.0" />
    <detection t="53" x="896.0" y="15.0" z="0.0" />
    <detection t="54" x="894.0" y="15.0" z="0.0" />
    <detection t="55" x="892.0" y="15.0" z="0.0" />
    <detection t="56" x="891.0" y="14.0" z="0.0" />
    <detection t="57" x="891.0" y="11.0" z="0.0" />
    <detection t="58" x="889.0" y="12.0" z="0.0" />
    <detection t="59" x="886.0" y="14.0" z="0.0" />
    <detection t="60" x="892.0" y="13.0" z="0.0" />
    <detection t="61" x="890.0" y="13.0" z="0.0" />
    <detection t="62" x="893.0" y="14.0" z="0.0" />
    <detection t="63" x="893.0" y="17.0" z="0.0" />
    <detection t="64" x="893.0" y="16.0" z="0.0" />
    <detection t="65" x="893.0" y="16.0" z="0.0" />
    <detection t="66" x="891.0" y="15.0" z="0.0" />
    <detection t="67" x="890.0" y="15.0" z="0.0" />
    <detection t="68" x="890.0" y="16.0" z="0.0" />
    <detection t="69" x="888.0" y="15.0" z="0.0" />
    <detection t="70" x="890.0" y="17.0" z="0.0" />
    <detection t="71" x="889.0" y="17.0" z="0.0" />
    <detection t="72" x="888.0" y="16.0" z="0.0" />
  </particle>
  <particle nSpots="3">
    <detection t="20" x="844.0" y="15.0" z="0.0" />
    <detection t="21" x="840.0" y="16.0" z="0.0" />
    <detection t="22" x="836.0" y="13.0" z="0.0" />
  </particle>
  <particle nSpots="8">
    <detection t="21" x="645.0" y="670.0" z="0.0" />
    <detection t="22" x="636.0" y="671.0" z="0.0" />
    <detection t="23" x="631.0" y="667.0" z="0.0" />
    <detection t="24" x="627.0" y="664.0" z="0.0" />
    <detection t="25" x="623.0" y="663.0" z="0.0" />
    <detection t="26" x="624.0" y="658.0" z="0.0" />
    <detection t="27" x="622.0" y="652.0" z="0.0" />
    <detection t="28" x="615.0" y="646.0" z="0.0" />
  </particle>
  <particle nSpots="9">
    <detection t="21" x="762.0" y="705.0" z="0.0" />
    <detection t="22" x="758.0" y="703.0" z="0.0" />
    <detection t="23" x="752.0" y="701.0" z="0.0" />
    <detection t="24" x="747.0" y="699.0" z="0.0" />
    <detection t="25" x="748.0" y="696.0" z="0.0" />
    <detection t="26" x="741.0" y="697.0" z="0.0" />
    <detection t="27" x="735.0" y="695.0" z="0.0" />
    <detection t="28" x="730.0" y="695.0" z="0.0" />
    <detection t="29" x="726.0" y="697.0" z="0.0" />
  </particle>
  <particle nSpots="3">
    <detection t="21" x="869.0" y="605.0" z="0.0" />
    <detection t="22" x="865.0" y="604.0" z="0.0" />
    <detection t="23" x="862.0" y="605.0" z="0.0" />
  </particle>
  <particle nSpots="2">
    <detection t="21" x="948.0" y="600.0" z="0.0" />
    <detection t="22" x="941.0" y="604.0" z="0.0" />
  </particle>
  <particle nSpots="9">
    <detection t="21" x="959.0" y="663.0" z="0.0" />
    <detection t="22" x="959.0" y="663.0" z="0.0" />
    <detection t="23" x="959.0" y="663.0" z="0.0" />
    <detection t="24" x="959.0" y="663.0" z="0.0" />
    <detection t="25" x="959.0" y="667.0" z="0.0" />
    <detection t="26" x="959.0" y="669.0" z="0.0" />
    <detection t="27" x="959.0" y="669.0" z="0.0" />
    <detection t="28" x="959.0" y="677.0" z="0.0" />
    <detection t="29" x="959.0" y="674.0" z="0.0" />
  </particle>
  <particle nSpots="27">
    <detection t="21" x="841.0" y="392.0" z="0.0" />
    <detection t="22" x="841.0" y="389.0" z="0.0" />
    <detection t="23" x="841.0" y="387.0" z="0.0" />
    <detection t="24" x="840.0" y="389.0" z="0.0" />
    <detection t="25" x="838.0" y="387.0" z="0.0" />
    <detection t="26" x="834.0" y="386.0" z="0.0" />
    <detection t="27" x="834.0" y="388.0" z="0.0" />
    <detection t="28" x="834.0" y="389.0" z="0.0" />
    <detection t="29" x="833.0" y="388.0" z="0.0" />
    <detection t="30" x="832.0" y="390.0" z="0.0" />
    <detection t="31" x="831.0" y="394.0" z="0.0" />
    <detection t="32" x="828.0" y="398.0" z="0.0" />
    <detection t="33" x="824.0" y="402.0" z="0.0" />
    <detection t="34" x="823.0" y="404.0" z="0.0" />
    <detection t="35" x="821.0" y="404.0" z="0.0" />
    <detection t="36" x="820.0" y="405.0" z="0.0" />
    <detection t="37" x="820.0" y="406.0" z="0.0" />
    <detection t="38" x="821.0" y="408.0" z="0.0" />
    <detection t="39" x="821.0" y="410.0" z="0.0" />
    <detection t="40" x="822.0" y="409.0" z="0.0" />
    <detection t="41" x="819.0" y="409.0" z="0.0" />
    <detection t="42" x="820.0" y="403.0" z="0.0" />
    <detection t="43" x="817.0" y="405.0" z="0.0" />
    <detection t="44" x="812.0" y="406.0" z="0.0" />
    <detection t="45" x="807.0" y="409.0" z="0.0" />
    <detection t="46" x="801.0" y="406.0" z="0.0" />
    <detection t="47" x="799.0" y="408.0" z="0.0" />
  </particle>
  <particle nSpots="2">
    <detection t="21" x="911.0" y="416.0" z="0.0" />
    <detection t="22" x="909.0" y="420.0" z="0.0" />
  </particle>
  <particle nSpots="33">
    <detection t="21" x="715.0" y="342.0" z="0.0" />
    <detection t="22" x="713.0" y="339.0" z="0.0" />
    <detection t="23" x="714.0" y="342.0" z="0.0" />
    <detection t="24" x="716.0" y="342.0" z="0.0" />
    <detection t="25" x="714.0" y="343.0" z="0.0" />
    <detection t="26" x="706.0" y="345.0" z="0.0" />
    <detection t="27" x="706.0" y="345.0" z="0.0" />
    <detection t="28" x="708.0" y="336.0" z="0.0" />
    <detection t="29" x="703.0" y="332.0" z="0.0" />
    <detection t="30" x="699.0" y="330.0" z="0.0" />
    <detection t="31" x="697.0" y="330.0" z="0.0" />
    <detection t="32" x="698.0" y="330.0" z="0.0" />
    <detection t="33" x="695.0" y="330.0" z="0.0" />
    <detection t="34" x="693.0" y="333.0" z="0.0" />
    <detection t="35" x="691.0" y="335.0" z="0.0" />
    <detection t="36" x="689.0" y="337.0" z="0.0" />
    <detection t="37" x="688.0" y="335.0" z="0.0" />
    <detection t="38" x="684.0" y="334.0" z="0.0" />
    <detection t="39" x="679.0" y="331.0" z="0.0" />
    <detection t="40" x="680.0" y="331.0" z="0.0" />
    <detection t="41" x="677.0" y="334.0" z="0.0" />
    <detection t="42" x="673.0" y="334.0" z="0.0" />
    <detection t="43" x="669.0" y="335.0" z="0.0" />
    <detection t="44" x="663.0" y="329.0" z="0.0" />
    <detection t="45" x="662.0" y="328.0" z="0.0" />
    <detection t="46" x="660.0" y="331.0" z="0.0" />
    <detection t="47" x="662.0" y="337.0" z="0.0" />
    <detection t="48" x="659.0" y="338.0" z="0.0" />
    <detection t="49" x="665.0" y="332.0" z="0.0" />
    <detection t="50" x="662.0" y="333.0" z="0.0" />
    <detection t="51" x="657.0" y="335.0" z="0.0" />
    <detection t="52" x="656.0" y="335.0" z="0.0" />
    <detection t="53" x="652.0" y="336.0" z="0.0" />
  </particle>
  <particle nSpots="16">
    <detection t="21" x="949.0" y="365.0" z="0.0" />
    <detection t="22" x="954.0" y="365.0" z="0.0" />
    <detection t="23" x="951.0" y="363.0" z="0.0" />
    <detection t="24" x="947.0" y="365.0" z="0.0" />
    <detection t="25" x="949.0" y="362.0" z="0.0" />
    <detection t="26" x="950.0" y="359.0" z="0.0" />
    <detection t="27" x="949.0" y="363.0" z="0.0" />
    <detection t="28" x="950.0" y="364.0" z="0.0" />
    <detection t="29" x="950.0" y="364.0" z="0.0" />
    <detection t="30" x="953.0" y="367.0" z="0.0" />
    <detection t="31" x="959.0" y="368.0" z="0.0" />
    <detection t="32" x="959.0" y="367.0" z="0.0" />
    <detection t="33" x="959.0" y="366.0" z="0.0" />
    <detection t="34" x="950.0" y="362.0" z="0.0" />
    <detection t="35" x="950.0" y="360.0" z="0.0" />
    <detection t="36" x="945.0" y="366.0" z="0.0" />
  </particle>
  <particle nSpots="13">
    <detection t="21" x="817.0" y="367.0" z="0.0" />
    <detection t="22" x="818.0" y="367.0" z="0.0" />
    <detection t="23" x="817.0" y="366.0" z="0.0" />
    <detection t="24" x="819.0" y="364.0" z="0.0" />
    <detection t="25" x="816.0" y="365.0" z="0.0" />
    <detection t="26" x="810.0" y="367.0" z="0.0" />
    <detection t="27" x="811.0" y="366.0" z="0.0" />
    <detection t="28" x="810.0" y="367.0" z="0.0" />
    <detection t="29" x="806.0" y="367.0" z="0.0" />
    <detection t="30" x="803.0" y="370.0" z="0.0" />
    <detection t="31" x="802.0" y="372.0" z="0.0" />
    <detection t="32" x="800.0" y="377.0" z="0.0" />
    <detection t="33" x="797.0" y="380.0" z="0.0" />
  </particle>
  <particle nSpots="10">
    <detection t="21" x="947.0" y="542.0" z="0.0" />
    <detection t="22" x="943.0" y="551.0" z="0.0" />
    <detection t="23" x="942.0" y="550.0" z="0.0" />
    <detection t="24" x="940.0" y="552.0" z="0.0" />
    <detection t="25" x="940.0" y="550.0" z="0.0" />
    <detection t="26" x="940.0" y="547.0" z="0.0" />
    <detection t="27" x="945.0" y="542.0" z="0.0" />
    <detection t="28" x="945.0" y="538.0" z="0.0" />
    <detection t="29" x="945.0" y="533.0" z="0.0" />
    <detection t="30" x="949.0" y="531.0" z="0.0" />
  </particle>
  <particle nSpots="45">
    <detection t="21" x="781.0" y="459.0" z="0.0" />
    <detection t="22" x="778.0" y="458.0" z="0.0" />
    <detection t="23" x="777.0" y="457.0" z="0.0" />
    <detection t="24" x="779.0" y="456.0" z="0.0" />
    <detection t="25" x="777.0" y="455.0" z="0.0" />
    <detection t="26" x="776.0" y="455.0" z="0.0" />
    <detection t="27" x="775.0" y="455.0" z="0.0" />
    <detection t="28" x="772.0" y="459.0" z="0.0" />
    <detection t="29" x="765.0" y="458.0" z="0.0" />
    <detection t="30" x="761.0" y="458.0" z="0.0" />
    <detection t="31" x="760.0" y="461.0" z="0.0" />
    <detection t="32" x="758.0" y="464.0" z="0.0" />
    <detection t="33" x="757.0" y="469.0" z="0.0" />
    <detection t="34" x="754.0" y="476.0" z="0.0" />
    <detection t="35" x="754.0" y="476.0" z="0.0" />
    <detection t="36" x="753.0" y="475.0" z="0.0" />
    <detection t="37" x="750.0" y="473.0" z="0.0" />
    <detection t="38" x="746.0" y="473.0" z="0.0" />
    <detection t="39" x="743.0" y="475.0" z="0.0" />
    <detection t="40" x="737.0" y="478.0" z="0.0" />
    <detection t="41" x="732.0" y="478.0" z="0.0" />
    <detection t="42" x="733.0" y="475.0" z="0.0" />
    <detection t="43" x="731.0" y="472.0" z="0.0" />
    <detection t="44" x="729.0" y="472.0" z="0.0" />
    <detection t="45" x="726.0" y="478.0" z="0.0" />
    <detection t="46" x="721.0" y="478.0" z="0.0" />
    <detection t="47" x="717.0" y="479.0" z="0.0" />
    <detection t="48" x="718.0" y="480.0" z="0.0" />
    <detection t="49" x="713.0" y="486.0" z="0.0" />
    <detection t="50" x="711.0" y="488.0" z="0.0" />
    <detection t="51" x="708.0" y="488.0" z="0.0" />
    <detection t="52" x="707.0" y="488.0" z="0.0" />
    <detection t="53" x="707.0" y="489.0" z="0.0" />
    <detection t="54" x="707.0" y="485.0" z="0.0" />
    <detection t="55" x="708.0" y="486.0" z="0.0" />
    <detection t="56" x="714.0" y="484.0" z="0.0" />
    <detection t="57" x="715.0" y="485.0" z="0.0" />
    <detection t="58" x="714.0" y="484.0" z="0.0" />
    <detection t="59" x="713.0" y="483.0" z="0.0" />
    <detection t="60" x="712.0" y="479.0" z="0.0" />
    <detection t="61" x="711.0" y="476.0" z="0.0" />
    <detection t="62" x="711.0" y="475.0" z="0.0" />
    <detection t="63" x="712.0" y="478.0" z="0.0" />
    <detection t="64" x="711.0" y="480.0" z="0.0" />
    <detection t="65" x="707.0" y="478.0" z="0.0" />
  </particle>
  <particle nSpots="17">
    <detection t="21" x="781.0" y="486.0" z="0.0" />
    <detection t="22" x="777.0" y="489.0" z="0.0" />
    <detection t="23" x="777.0" y="491.0" z="0.0" />
    <detection t="24" x="777.0" y="493.0" z="0.0" />
    <detection t="25" x="776.0" y="494.0" z="0.0" />
    <detection t="26" x="776.0" y="496.0" z="0.0" />
    <detection t="27" x="776.0" y="502.0" z="0.0" />
    <detection t="28" x="773.0" y="504.0" z="0.0" />
    <detection t="29" x="775.0" y="505.0" z="0.0" />
    <detection t="30" x="772.0" y="502.0" z="0.0" />
    <detection t="31" x="769.0" y="501.0" z="0.0" />
    <detection t="32" x="765.0" y="506.0" z="0.0" />
    <detection t="33" x="762.0" y="512.0" z="0.0" />
    <detection t="34" x="762.0" y="513.0" z="0.0" />
    <detection t="35" x="767.0" y="515.0" z="0.0" />
    <detection t="36" x="766.0" y="516.0" z="0.0" />
    <detection t="37" x="773.0" y="511.0" z="0.0" />
  </particle>
  <particle nSpots="5">
    <detection t="21" x="916.0" y="158.0" z="0.0" />
    <detection t="22" x="912.0" y="154.0" z="0.0" />
    <detection t="23" x="909.0" y="152.0" z="0.0" />
    <detection t="24" x="908.0" y="152.0" z="0.0" />
    <detection t="25" x="906.0" y="150.0" z="0.0" />
  </particle>
  <particle nSpots="2">
    <detection t="21" x="939.0" y="138.0" z="0.0" />
    <detection t="22" x="933.0" y="135.0" z="0.0" />
  </particle>
  <particle nSpots="7">
    <detection t="21" x="833.0" y="37.0" z="0.0" />
    <detection t="22" x="830.0" y="33.0" z="0.0" />
    <detection t="23" x="833.0" y="34.0" z="0.0" />
    <detection t="24" x="839.0" y="35.0" z="0.0" />
    <detection t="25" x="837.0" y="42.0" z="0.0" />
    <detection t="26" x="837.0" y="46.0" z="0.0" />
    <detection t="27" x="839.0" y="43.0" z="0.0" />
  </particle>
  <particle nSpots="21">
    <detection t="21" x="743.0" y="61.0" z="0.0" />
    <detection t="22" x="740.0" y="65.0" z="0.0" />
    <detection t="23" x="738.0" y="68.0" z="0.0" />
    <detection t="24" x="737.0" y="70.0" z="0.0" />
    <detection t="25" x="735.0" y="69.0" z="0.0" />
    <detection t="26" x="732.0" y="69.0" z="0.0" />
    <detection t="27" x="729.0" y="71.0" z="0.0" />
    <detection t="28" x="725.0" y="69.0" z="0.0" />
    <detection t="29" x="722.0" y="70.0" z="0.0" />
    <detection t="30" x="721.0" y="71.0" z="0.0" />
    <detection t="31" x="718.0" y="70.0" z="0.0" />
    <detection t="32" x="718.0" y="68.0" z="0.0" />
    <detection t="33" x="712.0" y="73.0" z="0.0" />
    <detection t="34" x="707.0" y="76.0" z="0.0" />
    <detection t="35" x="703.0" y="74.0" z="0.0" />
    <detection t="36" x="703.0" y="75.0" z="0.0" />
    <detection t="37" x="701.0" y="75.0" z="0.0" />
    <detection t="38" x="699.0" y="73.0" z="0.0" />
    <detection t="39" x="695.0" y="73.0" z="0.0" />
    <detection t="40" x="693.0" y="72.0" z="0.0" />
    <detection t="41" x="695.0" y="68.0" z="0.0" />
  </particle>
  <particle nSpots="4">
    <detection t="21" x="788.0" y="27.0" z="0.0" />
    <detection t="22" x="786.0" y="31.0" z="0.0" />
    <detection t="23" x="785.0" y="24.0" z="0.0" />
    <detection t="24" x="779.0" y="19.0" z="0.0" />
  </particle>
  <particle nSpots="2">
    <detection t="21" x="824.0" y="296.0" z="0.0" />
    <detection t="22" x="823.0" y="304.0" z="0.0" />
  </particle>
  <particle nSpots="7">
    <detection t="21" x="780.0" y="0.0" z="0.0" />
    <detection t="22" x="782.0" y="0.0" z="0.0" />
    <detection t="23" x="780.0" y="0.0" z="0.0" />
    <detection t="24" x="772.0" y="0.0" z="0.0" />
    <detection t="25" x="770.0" y="0.0" z="0.0" />
    <detection t="26" x="770.0" y="0.0" z="0.0" />
    <detection t="27" x="766.0" y="0.0" z="0.0" />
  </particle>
  <particle nSpots="2">
    <detection t="22" x="735.0" y="140.0" z="0.0" />
    <detection t="23" x="733.0" y="144.0" z="0.0" />
  </particle>
  <particle nSpots="12">
    <detection t="22" x="959.0" y="127.0" z="0.0" />
    <detection t="23" x="959.0" y="133.0" z="0.0" />
    <detection t="24" x="959.0" y="134.0" z="0.0" />
    <detection t="25" x="959.0" y="131.0" z="0.0" />
    <detection t="26" x="959.0" y="130.0" z="0.0" />
    <detection t="27" x="959.0" y="131.0" z="0.0" />
    <detection t="28" x="959.0" y="131.0" z="0.0" />
    <detection t="29" x="952.0" y="131.0" z="0.0" />
    <detection t="30" x="945.0" y="131.0" z="0.0" />
    <detection t="31" x="944.0" y="129.0" z="0.0" />
    <detection t="32" x="945.0" y="126.0" z="0.0" />
    <detection t="33" x="944.0" y="124.0" z="0.0" />
  </particle>
  <particle nSpots="4">
    <detection t="22" x="860.0" y="16.0" z="0.0" />
    <detection t="23" x="858.0" y="14.0" z="0.0" />
    <detection t="24" x="854.0" y="18.0" z="0.0" />
    <detection t="25" x="853.0" y="22.0" z="0.0" />
  </particle>
  <particle nSpots="11">
    <detection t="22" x="693.0" y="0.0" z="0.0" />
    <detection t="23" x="690.0" y="0.0" z="0.0" />
    <detection t="24" x="685.0" y="0.0" z="0.0" />
    <detection t="25" x="688.0" y="0.0" z="0.0" />
    <detection t="26" x="686.0" y="0.0" z="0.0" />
    <detection t="27" x="679.0" y="0.0" z="0.0" />
    <detection t="28" x="680.0" y="0.0" z="0.0" />
    <detection t="29" x="679.0" y="0.0" z="0.0" />
    <detection t="30" x="679.0" y="0.0" z="0.0" />
    <detection t="31" x="678.0" y="0.0" z="0.0" />
    <detection t="32" x="681.0" y="0.0" z="0.0" />
  </particle>
  <particle nSpots="43">
    <detection t="22" x="918.0" y="683.0" z="0.0" />
    <detection t="23" x="921.0" y="678.0" z="0.0" />
    <detection t="24" x="920.0" y="680.0" z="0.0" />
    <detection t="25" x="917.0" y="683.0" z="0.0" />
    <detection t="26" x="916.0" y="683.0" z="0.0" />
    <detection t="27" x="914.0" y="681.0" z="0.0" />
    <detection t="28" x="912.0" y="679.0" z="0.0" />
    <detection t="29" x="911.0" y="679.0" z="0.0" />
    <detection t="30" x="909.0" y="679.0" z="0.0" />
    <detection t="31" x="906.0" y="678.0" z="0.0" />
    <detection t="32" x="913.0" y="675.0" z="0.0" />
    <detection t="33" x="915.0" y="673.0" z="0.0" />
    <detection t="34" x="917.0" y="672.0" z="0.0" />
    <detection t="35" x="917.0" y="674.0" z="0.0" />
    <detection t="36" x="916.0" y="674.0" z="0.0" />
    <detection t="37" x="916.0" y="671.0" z="0.0" />
    <detection t="38" x="916.0" y="671.0" z="0.0" />
    <detection t="39" x="915.0" y="673.0" z="0.0" />
    <detection t="40" x="915.0" y="675.0" z="0.0" />
    <detection t="41" x="913.0" y="676.0" z="0.0" />
    <detection t="42" x="911.0" y="678.0" z="0.0" />
    <detection t="43" x="911.0" y="678.0" z="0.0" />
    <detection t="44" x="915.0" y="674.0" z="0.0" />
    <detection t="45" x="914.0" y="677.0" z="0.0" />
    <detection t="46" x="914.0" y="677.0" z="0.0" />
    <detection t="47" x="913.0" y="677.0" z="0.0" />
    <detection t="48" x="913.0" y="678.0" z="0.0" />
    <detection t="49" x="915.0" y="677.0" z="0.0" />
    <detection t="50" x="916.0" y="677.0" z="0.0" />
    <detection t="51" x="916.0" y="677.0" z="0.0" />
    <detection t="52" x="916.0" y="678.0" z="0.0" />
    <detection t="53" x="914.0" y="679.0" z="0.0" />
    <detection t="54" x="915.0" y="677.0" z="0.0" />
    <detection t="55" x="914.0" y="677.0" z="0.0" />
    <detection t="56" x="913.0" y="677.0" z="0.0" />
    <detection t="57" x="911.0" y="680.0" z="0.0" />
    <detection t="58" x="909.0" y="682.0" z="0.0" />
    <detection t="59" x="910.0" y="680.0" z="0.0" />
    <detection t="60" x="910.0" y="680.0" z="0.0" />
    <detection t="61" x="909.0" y="682.0" z="0.0" />
    <detection t="62" x="908.0" y="682.0" z="0.0" />
    <detection t="63" x="908.0" y="682.0" z="0.0" />
    <detection t="64" x="909.0" y="682.0" z="0.0" />
  </particle>
  <particle nSpots="4">
    <detection t="22" x="655.0" y="712.0" z="0.0" />
    <detection t="23" x="650.0" y="719.0" z="0.0" />
    <detection t="24" x="650.0" y="719.0" z="0.0" />
    <detection t="25" x="649.0" y="719.0" z="0.0" />
  </particle>
  <particle nSpots="2">
    <detection t="22" x="835.0" y="437.0" z="0.0" />
    <detection t="23" x="829.0" y="444.0" z="0.0" />
  </particle>
  <particle nSpots="47">
    <detection t="22" x="582.0" y="410.0" z="0.0" />
    <detection t="23" x="576.0" y="413.0" z="0.0" />
    <detection t="24" x="573.0" y="415.0" z="0.0" />
    <detection t="25" x="572.0" y="418.0" z="0.0" />
    <detection t="26" x="568.0" y="421.0" z="0.0" />
    <detection t="27" x="562.0" y="424.0" z="0.0" />
    <detection t="28" x="557.0" y="424.0" z="0.0" />
    <detection t="29" x="552.0" y="425.0" z="0.0" />
    <detection t="30" x="547.0" y="424.0" z="0.0" />
    <detection t="31" x="544.0" y="422.0" z="0.0" />
    <detection t="32" x="541.0" y="422.0" z="0.0" />
    <detection t="33" x="535.0" y="421.0" z="0.0" />
    <detection t="34" x="530.0" y="420.0" z="0.0" />
    <detection t="35" x="525.0" y="417.0" z="0.0" />
    <detection t="36" x="524.0" y="414.0" z="0.0" />
    <detection t="37" x="519.0" y="414.0" z="0.0" />
    <detection t="38" x="516.0" y="415.0" z="0.0" />
    <detection t="39" x="512.0" y="418.0" z="0.0" />
    <detection t="40" x="508.0" y="417.0" z="0.0" />
    <detection t="41" x="508.0" y="417.0" z="0.0" />
    <detection t="42" x="506.0" y="417.0" z="0.0" />
    <detection t="43" x="504.0" y="419.0" z="0.0" />
    <detection t="44" x="503.0" y="421.0" z="0.0" />
    <detection t="45" x="500.0" y="425.0" z="0.0" />
    <detection t="46" x="498.0" y="423.0" z="0.0" />
    <detection t="47" x="492.0" y="423.0" z="0.0" />
    <detection t="48" x="484.0" y="421.0" z="0.0" />
    <detection t="49" x="479.0" y="421.0" z="0.0" />
    <detection t="50" x="472.0" y="418.0" z="0.0" />
    <detection t="51" x="465.0" y="418.0" z="0.0" />
    <detection t="52" x="461.0" y="414.0" z="0.0" />
    <detection t="53" x="456.0" y="411.0" z="0.0" />
    <detection t="54" x="451.0" y="407.0" z="0.0" />
    <detection t="55" x="448.0" y="406.0" z="0.0" />
    <detection t="56" x="445.0" y="407.0" z="0.0" />
    <detection t="57" x="443.0" y="407.0" z="0.0" />
    <detection t="58" x="437.0" y="404.0" z="0.0" />
    <detection t="59" x="432.0" y="402.0" z="0.0" />
    <detection t="60" x="425.0" y="404.0" z="0.0" />
    <detection t="61" x="421.0" y="404.0" z="0.0" />
    <detection t="62" x="413.0" y="399.0" z="0.0" />
    <detection t="63" x="408.0" y="395.0" z="0.0" />
    <detection t="64" x="404.0" y="393.0" z="0.0" />
    <detection t="65" x="401.0" y="390.0" z="0.0" />
    <detection t="66" x="400.0" y="391.0" z="0.0" />
    <detection t="67" x="399.0" y="391.0" z="0.0" />
    <detection t="68" x="398.0" y="391.0" z="0.0" />
  </particle>
  <particle nSpots="8">
    <detection t="22" x="764.0" y="403.0" z="0.0" />
    <detection t="23" x="755.0" y="402.0" z="0.0" />
    <detection t="24" x="750.0" y="398.0" z="0.0" />
    <detection t="25" x="745.0" y="391.0" z="0.0" />
    <detection t="26" x="747.0" y="387.0" z="0.0" />
    <detection t="27" x="740.0" y="389.0" z="0.0" />
    <detection t="28" x="737.0" y="386.0" z="0.0" />
    <detection t="29" x="730.0" y="381.0" z="0.0" />
  </particle>
  <particle nSpots="29">
    <detection t="22" x="946.0" y="505.0" z="0.0" />
    <detection t="23" x="940.0" y="508.0" z="0.0" />
    <detection t="24" x="939.0" y="509.0" z="0.0" />
    <detection t="25" x="943.0" y="508.0" z="0.0" />
    <detection t="26" x="942.0" y="507.0" z="0.0" />
    <detection t="27" x="941.0" y="507.0" z="0.0" />
    <detection t="28" x="944.0" y="503.0" z="0.0" />
    <detection t="29" x="943.0" y="501.0" z="0.0" />
    <detection t="30" x="943.0" y="500.0" z="0.0" />
    <detection t="31" x="941.0" y="501.0" z="0.0" />
    <detection t="32" x="942.0" y="499.0" z="0.0" />
    <detection t="33" x="942.0" y="498.0" z="0.0" />
    <detection t="34" x="942.0" y="497.0" z="0.0" />
    <detection t="35" x="942.0" y="495.0" z="0.0" />
    <detection t="36" x="941.0" y="501.0" z="0.0" />
    <detection t="37" x="948.0" y="499.0" z="0.0" />
    <detection t="38" x="939.0" y="502.0" z="0.0" />
    <detection t="39" x="939.0" y="500.0" z="0.0" />
    <detection t="40" x="932.0" y="498.0" z="0.0" />
    <detection t="41" x="932.0" y="496.0" z="0.0" />
    <detection t="42" x="931.0" y="493.0" z="0.0" />
    <detection t="43" x="929.0" y="491.0" z="0.0" />
    <detection t="44" x="930.0" y="491.0" z="0.0" />
    <detection t="45" x="933.0" y="489.0" z="0.0" />
    <detection t="46" x="933.0" y="488.0" z="0.0" />
    <detection t="47" x="931.0" y="487.0" z="0.0" />
    <detection t="48" x="929.0" y="487.0" z="0.0" />
    <detection t="49" x="928.0" y="488.0" z="0.0" />
    <detection t="50" x="925.0" y="491.0" z="0.0" />
  </particle>
  <particle nSpots="11">
    <detection t="22" x="927.0" y="573.0" z="0.0" />
    <detection t="23" x="924.0" y="574.0" z="0.0" />
    <detection t="24" x="927.0" y="574.0" z="0.0" />
    <detection t="25" x="929.0" y="571.0" z="0.0" />
    <detection t="26" x="932.0" y="570.0" z="0.0" />
    <detection t="27" x="933.0" y="566.0" z="0.0" />
    <detection t="28" x="933.0" y="562.0" z="0.0" />
    <detection t="29" x="930.0" y="562.0" z="0.0" />
    <detection t="30" x="929.0" y="557.0" z="0.0" />
    <detection t="31" x="928.0" y="557.0" z="0.0" />
    <detection t="32" x="937.0" y="560.0" z="0.0" />
  </particle>
  <particle nSpots="4">
    <detection t="22" x="880.0" y="552.0" z="0.0" />
    <detection t="23" x="877.0" y="555.0" z="0.0" />
    <detection t="24" x="873.0" y="559.0" z="0.0" />
    <detection t="25" x="872.0" y="561.0" z="0.0" />
  </particle>
  <particle nSpots="9">
    <detection t="22" x="755.0" y="656.0" z="0.0" />
    <detection t="23" x="753.0" y="649.0" z="0.0" />
    <detection t="24" x="752.0" y="642.0" z="0.0" />
    <detection t="25" x="749.0" y="642.0" z="0.0" />
    <detection t="26" x="747.0" y="642.0" z="0.0" />
    <detection t="27" x="744.0" y="645.0" z="0.0" />
    <detection t="28" x="738.0" y="647.0" z="0.0" />
    <detection t="29" x="729.0" y="648.0" z="0.0" />
    <detection t="30" x="725.0" y="645.0" z="0.0" />
  </particle>
  <particle nSpots="8">
    <detection t="22" x="788.0" y="644.0" z="0.0" />
    <detection t="23" x="783.0" y="646.0" z="0.0" />
    <detection t="24" x="779.0" y="644.0" z="0.0" />
    <detection t="25" x="780.0" y="644.0" z="0.0" />
    <detection t="26" x="778.0" y="645.0" z="0.0" />
    <detection t="27" x="781.0" y="646.0" z="0.0" />
    <detection t="28" x="786.0" y="641.0" z="0.0" />
    <detection t="29" x="784.0" y="640.0" z="0.0" />
  </particle>
  <particle nSpots="2">
    <detection t="22" x="738.0" y="622.0" z="0.0" />
    <detection t="23" x="731.0" y="626.0" z="0.0" />
  </particle>
  <particle nSpots="54">
    <detection t="22" x="793.0" y="624.0" z="0.0" />
    <detection t="23" x="793.0" y="627.0" z="0.0" />
    <detection t="24" x="795.0" y="624.0" z="0.0" />
    <detection t="25" x="795.0" y="621.0" z="0.0" />
    <detection t="26" x="795.0" y="621.0" z="0.0" />
    <detection t="27" x="794.0" y="621.0" z="0.0" />
    <detection t="28" x="793.0" y="620.0" z="0.0" />
    <detection t="29" x="797.0" y="621.0" z="0.0" />
    <detection t="30" x="795.0" y="626.0" z="0.0" />
    <detection t="31" x="792.0" y="627.0" z="0.0" />
    <detection t="32" x="790.0" y="626.0" z="0.0" />
    <detection t="33" x="792.0" y="625.0" z="0.0" />
    <detection t="34" x="792.0" y="624.0" z="0.0" />
    <detection t="35" x="790.0" y="623.0" z="0.0" />
    <detection t="36" x="789.0" y="623.0" z="0.0" />
    <detection t="37" x="789.0" y="621.0" z="0.0" />
    <detection t="38" x="788.0" y="621.0" z="0.0" />
    <detection t="39" x="787.0" y="621.0" z="0.0" />
    <detection t="40" x="785.0" y="621.0" z="0.0" />
    <detection t="41" x="783.0" y="621.0" z="0.0" />
    <detection t="42" x="786.0" y="619.0" z="0.0" />
    <detection t="43" x="785.0" y="619.0" z="0.0" />
    <detection t="44" x="785.0" y="618.0" z="0.0" />
    <detection t="45" x="780.0" y="623.0" z="0.0" />
    <detection t="46" x="774.0" y="626.0" z="0.0" />
    <detection t="47" x="770.0" y="624.0" z="0.0" />
    <detection t="48" x="766.0" y="626.0" z="0.0" />
    <detection t="49" x="761.0" y="628.0" z="0.0" />
    <detection t="50" x="754.0" y="632.0" z="0.0" />
    <detection t="51" x="759.0" y="628.0" z="0.0" />
    <detection t="52" x="757.0" y="627.0" z="0.0" />
    <detection t="53" x="751.0" y="630.0" z="0.0" />
    <detection t="54" x="747.0" y="631.0" z="0.0" />
    <detection t="55" x="754.0" y="625.0" z="0.0" />
    <detection t="56" x="752.0" y="624.0" z="0.0" />
    <detection t="57" x="751.0" y="626.0" z="0.0" />
    <detection t="58" x="748.0" y="627.0" z="0.0" />
    <detection t="59" x="746.0" y="628.0" z="0.0" />
    <detection t="60" x="745.0" y="627.0" z="0.0" />
    <detection t="61" x="743.0" y="627.0" z="0.0" />
    <detection t="62" x="738.0" y="626.0" z="0.0" />
    <detection t="63" x="731.0" y="625.0" z="0.0" />
    <detection t="64" x="730.0" y="619.0" z="0.0" />
    <detection t="65" x="729.0" y="620.0" z="0.0" />
    <detection t="66" x="729.0" y="619.0" z="0.0" />
    <detection t="67" x="729.0" y="620.0" z="0.0" />
    <detection t="68" x="728.0" y="619.0" z="0.0" />
    <detection t="69" x="725.0" y="619.0" z="0.0" />
    <detection t="70" x="723.0" y="619.0" z="0.0" />
    <detection t="71" x="720.0" y="620.0" z="0.0" />
    <detection t="72" x="720.0" y="620.0" z="0.0" />
    <detection t="73" x="720.0" y="620.0" z="0.0" />
    <detection t="74" x="721.0" y="621.0" z="0.0" />
    <detection t="75" x="720.0" y="622.0" z="0.0" />
  </particle>
  <particle nSpots="86">
    <detection t="22" x="642.0" y="197.0" z="0.0" />
    <detection t="23" x="646.0" y="194.0" z="0.0" />
    <detection t="24" x="650.0" y="194.0" z="0.0" />
    <detection t="25" x="650.0" y="187.0" z="0.0" />
    <detection t="26" x="651.0" y="183.0" z="0.0" />
    <detection t="27" x="647.0" y="181.0" z="0.0" />
    <detection t="28" x="644.0" y="182.0" z="0.0" />
    <detection t="29" x="645.0" y="179.0" z="0.0" />
    <detection t="30" x="643.0" y="177.0" z="0.0" />
    <detection t="31" x="640.0" y="177.0" z="0.0" />
    <detection t="32" x="635.0" y="176.0" z="0.0" />
    <detection t="33" x="634.0" y="172.0" z="0.0" />
    <detection t="34" x="625.0" y="173.0" z="0.0" />
    <detection t="35" x="617.0" y="171.0" z="0.0" />
    <detection t="36" x="617.0" y="171.0" z="0.0" />
    <detection t="37" x="615.0" y="169.0" z="0.0" />
    <detection t="38" x="617.0" y="167.0" z="0.0" />
    <detection t="39" x="623.0" y="169.0" z="0.0" />
    <detection t="40" x="626.0" y="170.0" z="0.0" />
    <detection t="41" x="625.0" y="167.0" z="0.0" />
    <detection t="42" x="626.0" y="166.0" z="0.0" />
    <detection t="43" x="623.0" y="167.0" z="0.0" />
    <detection t="44" x="615.0" y="164.0" z="0.0" />
    <detection t="45" x="612.0" y="163.0" z="0.0" />
    <detection t="46" x="607.0" y="161.0" z="0.0" />
    <detection t="47" x="603.0" y="161.0" z="0.0" />
    <detection t="48" x="600.0" y="159.0" z="0.0" />
    <detection t="49" x="598.0" y="157.0" z="0.0" />
    <detection t="50" x="600.0" y="157.0" z="0.0" />
    <detection t="51" x="599.0" y="156.0" z="0.0" />
    <detection t="52" x="598.0" y="159.0" z="0.0" />
    <detection t="53" x="597.0" y="159.0" z="0.0" />
    <detection t="54" x="599.0" y="158.0" z="0.0" />
    <detection t="55" x="602.0" y="159.0" z="0.0" />
    <detection t="56" x="601.0" y="158.0" z="0.0" />
    <detection t="57" x="598.0" y="159.0" z="0.0" />
    <detection t="58" x="598.0" y="161.0" z="0.0" />
    <detection t="59" x="600.0" y="158.0" z="0.0" />
    <detection t="60" x="599.0" y="154.0" z="0.0" />
    <detection t="61" x="600.0" y="154.0" z="0.0" />
    <detection t="62" x="598.0" y="151.0" z="0.0" />
    <detection t="63" x="595.0" y="156.0" z="0.0" />
    <detection t="64" x="595.0" y="157.0" z="0.0" />
    <detection t="65" x="596.0" y="155.0" z="0.0" />
    <detection t="66" x="589.0" y="157.0" z="0.0" />
    <detection t="67" x="586.0" y="155.0" z="0.0" />
    <detection t="68" x="582.0" y="156.0" z="0.0" />
    <detection t="69" x="577.0" y="155.0" z="0.0" />
    <detection t="70" x="578.0" y="156.0" z="0.0" />
    <detection t="71" x="579.0" y="153.0" z="0.0" />
    <detection t="72" x="578.0" y="148.0" z="0.0" />
    <detection t="73" x="575.0" y="148.0" z="0.0" />
    <detection t="74" x="574.0" y="144.0" z="0.0" />
    <detection t="75" x="576.0" y="146.0" z="0.0" />
    <detection t="76" x="576.0" y="144.0" z="0.0" />
    <detection t="77" x="575.0" y="146.0" z="0.0" />
    <detection t="78" x="571.0" y="146.0" z="0.0" />
    <detection t="79" x="570.0" y="145.0" z="0.0" />
    <detection t="80" x="569.0" y="143.0" z="0.0" />
    <detection t="81" x="567.0" y="140.0" z="0.0" />
    <detection t="82" x="564.0" y="140.0" z="0.0" />
    <detection t="83" x="566.0" y="140.0" z="0.0" />
    <detection t="84" x="571.0" y="135.0" z="0.0" />
    <detection t="85" x="570.0" y="132.0" z="0.0" />
    <detection t="86" x="572.0" y="128.0" z="0.0" />
    <detection t="87" x="573.0" y="125.0" z="0.0" />
    <detection t="88" x="575.0" y="130.0" z="0.0" />
    <detection t="89" x="574.0" y="134.0" z="0.0" />
    <detection t="90" x="572.0" y="132.0" z="0.0" />
    <detection t="91" x="568.0" y="136.0" z="0.0" />
    <detection t="92" x="568.0" y="136.0" z="0.0" />
    <detection t="93" x="568.0" y="137.0" z="0.0" />
    <detection t="94" x="569.0" y="135.0" z="0.0" />
    <detection t="95" x="567.0" y="136.0" z="0.0" />
    <detection t="96" x="565.0" y="138.0" z="0.0" />
    <detection t="97" x="564.0" y="139.0" z="0.0" />
    <detection t="98" x="565.0" y="140.0" z="0.0" />
    <detection t="99" x="565.0" y="142.0" z="0.0" />
    <detection t="100" x="566.0" y="142.0" z="0.0" />
    <detection t="101" x="564.0" y="143.0" z="0.0" />
    <detection t="102" x="561.0" y="142.0" z="0.0" />
    <detection t="103" x="560.0" y="141.0" z="0.0" />
    <detection t="104" x="560.0" y="141.0" z="0.0" />
    <detection t="105" x="557.0" y="141.0" z="0.0" />
    <detection t="106" x="554.0" y="141.0" z="0.0" />
    <detection t="107" x="552.0" y="142.0" z="0.0" />
  </particle>
  <particle nSpots="11">
    <detection t="22" x="816.0" y="283.0" z="0.0" />
    <detection t="23" x="816.0" y="286.0" z="0.0" />
    <detection t="24" x="816.0" y="288.0" z="0.0" />
    <detection t="25" x="816.0" y="288.0" z="0.0" />
    <detection t="26" x="813.0" y="293.0" z="0.0" />
    <detection t="27" x="810.0" y="296.0" z="0.0" />
    <detection t="28" x="809.0" y="298.0" z="0.0" />
    <detection t="29" x="809.0" y="299.0" z="0.0" />
    <detection t="30" x="805.0" y="301.0" z="0.0" />
    <detection t="31" x="804.0" y="302.0" z="0.0" />
    <detection t="32" x="803.0" y="302.0" z="0.0" />
  </particle>
  <particle nSpots="7">
    <detection t="22" x="916.0" y="226.0" z="0.0" />
    <detection t="23" x="916.0" y="225.0" z="0.0" />
    <detection t="24" x="914.0" y="228.0" z="0.0" />
    <detection t="25" x="912.0" y="229.0" z="0.0" />
    <detection t="26" x="911.0" y="229.0" z="0.0" />
    <detection t="27" x="910.0" y="230.0" z="0.0" />
    <detection t="28" x="912.0" y="236.0" z="0.0" />
  </particle>
  <particle nSpots="2">
    <detection t="22" x="903.0" y="310.0" z="0.0" />
    <detection t="23" x="904.0" y="302.0" z="0.0" />
  </particle>
  <particle nSpots="15">
    <detection t="22" x="788.0" y="316.0" z="0.0" />
    <detection t="23" x="788.0" y="317.0" z="0.0" />
    <detection t="24" x="787.0" y="317.0" z="0.0" />
    <detection t="25" x="782.0" y="322.0" z="0.0" />
    <detection t="26" x="785.0" y="319.0" z="0.0" />
    <detection t="27" x="779.0" y="319.0" z="0.0" />
    <detection t="28" x="775.0" y="319.0" z="0.0" />
    <detection t="29" x="773.0" y="319.0" z="0.0" />
    <detection t="30" x="769.0" y="321.0" z="0.0" />
    <detection t="31" x="765.0" y="319.0" z="0.0" />
    <detection t="32" x="764.0" y="320.0" z="0.0" />
    <detection t="33" x="764.0" y="321.0" z="0.0" />
    <detection t="34" x="761.0" y="321.0" z="0.0" />
    <detection t="35" x="759.0" y="320.0" z="0.0" />
    <detection t="36" x="753.0" y="320.0" z="0.0" />
  </particle>
  <particle nSpots="59">
    <detection t="22" x="667.0" y="304.0" z="0.0" />
    <detection t="23" x="663.0" y="299.0" z="0.0" />
    <detection t="24" x="659.0" y="292.0" z="0.0" />
    <detection t="25" x="655.0" y="289.0" z="0.0" />
    <detection t="26" x="650.0" y="288.0" z="0.0" />
    <detection t="27" x="648.0" y="292.0" z="0.0" />
    <detection t="28" x="644.0" y="291.0" z="0.0" />
    <detection t="29" x="643.0" y="289.0" z="0.0" />
    <detection t="30" x="641.0" y="288.0" z="0.0" />
    <detection t="31" x="639.0" y="291.0" z="0.0" />
    <detection t="32" x="638.0" y="293.0" z="0.0" />
    <detection t="33" x="636.0" y="294.0" z="0.0" />
    <detection t="34" x="632.0" y="294.0" z="0.0" />
    <detection t="35" x="624.0" y="296.0" z="0.0" />
    <detection t="36" x="617.0" y="297.0" z="0.0" />
    <detection t="37" x="613.0" y="297.0" z="0.0" />
    <detection t="38" x="608.0" y="295.0" z="0.0" />
    <detection t="39" x="605.0" y="296.0" z="0.0" />
    <detection t="40" x="603.0" y="297.0" z="0.0" />
    <detection t="41" x="601.0" y="298.0" z="0.0" />
    <detection t="42" x="599.0" y="300.0" z="0.0" />
    <detection t="43" x="596.0" y="301.0" z="0.0" />
    <detection t="44" x="591.0" y="303.0" z="0.0" />
    <detection t="45" x="591.0" y="303.0" z="0.0" />
    <detection t="46" x="589.0" y="304.0" z="0.0" />
    <detection t="47" x="588.0" y="302.0" z="0.0" />
    <detection t="48" x="584.0" y="303.0" z="0.0" />
    <detection t="49" x="581.0" y="301.0" z="0.0" />
    <detection t="50" x="581.0" y="300.0" z="0.0" />
    <detection t="51" x="579.0" y="298.0" z="0.0" />
    <detection t="52" x="576.0" y="298.0" z="0.0" />
    <detection t="53" x="570.0" y="296.0" z="0.0" />
    <detection t="54" x="567.0" y="296.0" z="0.0" />
    <detection t="55" x="563.0" y="296.0" z="0.0" />
    <detection t="56" x="557.0" y="296.0" z="0.0" />
    <detection t="57" x="553.0" y="298.0" z="0.0" />
    <detection t="58" x="549.0" y="298.0" z="0.0" />
    <detection t="59" x="546.0" y="296.0" z="0.0" />
    <detection t="60" x="543.0" y="296.0" z="0.0" />
    <detection t="61" x="538.0" y="296.0" z="0.0" />
    <detection t="62" x="534.0" y="296.0" z="0.0" />
    <detection t="63" x="532.0" y="295.0" z="0.0" />
    <detection t="64" x="530.0" y="294.0" z="0.0" />
    <detection t="65" x="528.0" y="296.0" z="0.0" />
    <detection t="66" x="525.0" y="297.0" z="0.0" />
    <detection t="67" x="525.0" y="298.0" z="0.0" />
    <detection t="68" x="524.0" y="300.0" z="0.0" />
    <detection t="69" x="524.0" y="298.0" z="0.0" />
    <detection t="70" x="526.0" y="298.0" z="0.0" />
    <detection t="71" x="524.0" y="299.0" z="0.0" />
    <detection t="72" x="522.0" y="297.0" z="0.0" />
    <detection t="73" x="522.0" y="292.0" z="0.0" />
    <detection t="74" x="518.0" y="289.0" z="0.0" />
    <detection t="75" x="513.0" y="287.0" z="0.0" />
    <detection t="76" x="509.0" y="287.0" z="0.0" />
    <detection t="77" x="502.0" y="288.0" z="0.0" />
    <detection t="78" x="505.0" y="283.0" z="0.0" />
    <detection t="79" x="503.0" y="286.0" z="0.0" />
    <detection t="80" x="504.0" y="288.0" z="0.0" />
  </particle>
  <particle nSpots="2">
    <detection t="23" x="837.0" y="280.0" z="0.0" />
    <detection t="24" x="834.0" y="279.0" z="0.0" />
  </particle>
  <particle nSpots="3">
    <detection t="23" x="862.0" y="276.0" z="0.0" />
    <detection t="24" x="868.0" y="275.0" z="0.0" />
    <detection t="25" x="868.0" y="282.0" z="0.0" />
  </particle>
  <particle nSpots="5">
    <detection t="23" x="834.0" y="309.0" z="0.0" />
    <detection t="24" x="836.0" y="314.0" z="0.0" />
    <detection t="25" x="832.0" y="317.0" z="0.0" />
    <detection t="26" x="832.0" y="314.0" z="0.0" />
    <detection t="27" x="831.0" y="309.0" z="0.0" />
  </particle>
  <particle nSpots="41">
    <detection t="23" x="785.0" y="360.0" z="0.0" />
    <detection t="24" x="780.0" y="357.0" z="0.0" />
    <detection t="25" x="773.0" y="357.0" z="0.0" />
    <detection t="26" x="768.0" y="359.0" z="0.0" />
    <detection t="27" x="767.0" y="361.0" z="0.0" />
    <detection t="28" x="764.0" y="365.0" z="0.0" />
    <detection t="29" x="760.0" y="366.0" z="0.0" />
    <detection t="30" x="757.0" y="368.0" z="0.0" />
    <detection t="31" x="756.0" y="368.0" z="0.0" />
    <detection t="32" x="754.0" y="368.0" z="0.0" />
    <detection t="33" x="755.0" y="366.0" z="0.0" />
    <detection t="34" x="755.0" y="367.0" z="0.0" />
    <detection t="35" x="754.0" y="367.0" z="0.0" />
    <detection t="36" x="755.0" y="369.0" z="0.0" />
    <detection t="37" x="754.0" y="372.0" z="0.0" />
    <detection t="38" x="751.0" y="371.0" z="0.0" />
    <detection t="39" x="747.0" y="371.0" z="0.0" />
    <detection t="40" x="744.0" y="372.0" z="0.0" />
    <detection t="41" x="742.0" y="370.0" z="0.0" />
    <detection t="42" x="739.0" y="370.0" z="0.0" />
    <detection t="43" x="734.0" y="372.0" z="0.0" />
    <detection t="44" x="732.0" y="373.0" z="0.0" />
    <detection t="45" x="731.0" y="372.0" z="0.0" />
    <detection t="46" x="729.0" y="373.0" z="0.0" />
    <detection t="47" x="725.0" y="374.0" z="0.0" />
    <detection t="48" x="722.0" y="375.0" z="0.0" />
    <detection t="49" x="720.0" y="376.0" z="0.0" />
    <detection t="50" x="718.0" y="378.0" z="0.0" />
    <detection t="51" x="716.0" y="382.0" z="0.0" />
    <detection t="52" x="712.0" y="387.0" z="0.0" />
    <detection t="53" x="712.0" y="384.0" z="0.0" />
    <detection t="54" x="709.0" y="385.0" z="0.0" />
    <detection t="55" x="706.0" y="387.0" z="0.0" />
    <detection t="56" x="707.0" y="384.0" z="0.0" />
    <detection t="57" x="705.0" y="386.0" z="0.0" />
    <detection t="58" x="703.0" y="386.0" z="0.0" />
    <detection t="59" x="700.0" y="388.0" z="0.0" />
    <detection t="60" x="697.0" y="388.0" z="0.0" />
    <detection t="61" x="694.0" y="388.0" z="0.0" />
    <detection t="62" x="690.0" y="387.0" z="0.0" />
    <detection t="63" x="688.0" y="387.0" z="0.0" />
  </particle>
  <particle nSpots="2">
    <detection t="23" x="861.0" y="373.0" z="0.0" />
    <detection t="24" x="860.0" y="372.0" z="0.0" />
  </particle>
  <particle nSpots="9">
    <detection t="23" x="914.0" y="374.0" z="0.0" />
    <detection t="24" x="913.0" y="373.0" z="0.0" />
    <detection t="25" x="913.0" y="374.0" z="0.0" />
    <detection t="26" x="913.0" y="376.0" z="0.0" />
    <detection t="27" x="912.0" y="377.0" z="0.0" />
    <detection t="28" x="914.0" y="378.0" z="0.0" />
    <detection t="29" x="913.0" y="379.0" z="0.0" />
    <detection t="30" x="912.0" y="379.0" z="0.0" />
    <detection t="31" x="914.0" y="381.0" z="0.0" />
  </particle>
  <particle nSpots="16">
    <detection t="23" x="846.0" y="419.0" z="0.0" />
    <detection t="24" x="845.0" y="421.0" z="0.0" />
    <detection t="25" x="842.0" y="417.0" z="0.0" />
    <detection t="26" x="837.0" y="423.0" z="0.0" />
    <detection t="27" x="838.0" y="421.0" z="0.0" />
    <detection t="28" x="837.0" y="421.0" z="0.0" />
    <detection t="29" x="834.0" y="421.0" z="0.0" />
    <detection t="30" x="832.0" y="423.0" z="0.0" />
    <detection t="31" x="832.0" y="425.0" z="0.0" />
    <detection t="32" x="832.0" y="426.0" z="0.0" />
    <detection t="33" x="832.0" y="426.0" z="0.0" />
    <detection t="34" x="833.0" y="427.0" z="0.0" />
    <detection t="35" x="832.0" y="429.0" z="0.0" />
    <detection t="36" x="832.0" y="428.0" z="0.0" />
    <detection t="37" x="831.0" y="429.0" z="0.0" />
    <detection t="38" x="828.0" y="422.0" z="0.0" />
  </particle>
  <particle nSpots="5">
    <detection t="23" x="883.0" y="10.0" z="0.0" />
    <detection t="24" x="880.0" y="16.0" z="0.0" />
    <detection t="25" x="878.0" y="24.0" z="0.0" />
    <detection t="26" x="873.0" y="29.0" z="0.0" />
    <detection t="27" x="870.0" y="34.0" z="0.0" />
  </particle>
  <particle nSpots="2">
    <detection t="23" x="819.0" y="0.0" z="0.0" />
    <detection t="24" x="820.0" y="0.0" z="0.0" />
  </particle>
  <particle nSpots="4">
    <detection t="23" x="949.0" y="91.0" z="0.0" />
    <detection t="24" x="947.0" y="97.0" z="0.0" />
    <detection t="25" x="943.0" y="99.0" z="0.0" />
    <detection t="26" x="942.0" y="102.0" z="0.0" />
  </particle>
  <particle nSpots="5">
    <detection t="23" x="691.0" y="114.0" z="0.0" />
    <detection t="24" x="684.0" y="116.0" z="0.0" />
    <detection t="25" x="682.0" y="115.0" z="0.0" />
    <detection t="26" x="676.0" y="116.0" z="0.0" />
    <detection t="27" x="674.0" y="114.0" z="0.0" />
  </particle>
  <particle nSpots="9">
    <detection t="23" x="959.0" y="163.0" z="0.0" />
    <detection t="24" x="953.0" y="159.0" z="0.0" />
    <detection t="25" x="959.0" y="160.0" z="0.0" />
    <detection t="26" x="959.0" y="162.0" z="0.0" />
    <detection t="27" x="959.0" y="164.0" z="0.0" />
    <detection t="28" x="959.0" y="163.0" z="0.0" />
    <detection t="29" x="959.0" y="163.0" z="0.0" />
    <detection t="30" x="959.0" y="163.0" z="0.0" />
    <detection t="31" x="959.0" y="163.0" z="0.0" />
  </particle>
  <particle nSpots="6">
    <detection t="23" x="855.0" y="182.0" z="0.0" />
    <detection t="24" x="859.0" y="177.0" z="0.0" />
    <detection t="25" x="858.0" y="175.0" z="0.0" />
    <detection t="26" x="854.0" y="168.0" z="0.0" />
    <detection t="27" x="849.0" y="165.0" z="0.0" />
    <detection t="28" x="842.0" y="160.0" z="0.0" />
  </particle>
  <particle nSpots="2">
    <detection t="23" x="762.0" y="185.0" z="0.0" />
    <detection t="24" x="769.0" y="192.0" z="0.0" />
  </particle>
  <particle nSpots="4">
    <detection t="23" x="925.0" y="192.0" z="0.0" />
    <detection t="24" x="929.0" y="189.0" z="0.0" />
    <detection t="25" x="931.0" y="185.0" z="0.0" />
    <detection t="26" x="932.0" y="187.0" z="0.0" />
  </particle>
  <particle nSpots="4">
    <detection t="23" x="800.0" y="719.0" z="0.0" />
    <detection t="24" x="799.0" y="719.0" z="0.0" />
    <detection t="25" x="800.0" y="719.0" z="0.0" />
    <detection t="26" x="800.0" y="719.0" z="0.0" />
  </particle>
  <particle nSpots="4">
    <detection t="23" x="959.0" y="582.0" z="0.0" />
    <detection t="24" x="959.0" y="585.0" z="0.0" />
    <detection t="25" x="959.0" y="587.0" z="0.0" />
    <detection t="26" x="959.0" y="585.0" z="0.0" />
  </particle>
  <particle nSpots="13">
    <detection t="23" x="896.0" y="579.0" z="0.0" />
    <detection t="24" x="895.0" y="576.0" z="0.0" />
    <detection t="25" x="895.0" y="580.0" z="0.0" />
    <detection t="26" x="895.0" y="576.0" z="0.0" />
    <detection t="27" x="897.0" y="571.0" z="0.0" />
    <detection t="28" x="899.0" y="568.0" z="0.0" />
    <detection t="29" x="897.0" y="563.0" z="0.0" />
    <detection t="30" x="895.0" y="564.0" z="0.0" />
    <detection t="31" x="888.0" y="563.0" z="0.0" />
    <detection t="32" x="883.0" y="564.0" z="0.0" />
    <detection t="33" x="878.0" y="568.0" z="0.0" />
    <detection t="34" x="877.0" y="568.0" z="0.0" />
    <detection t="35" x="873.0" y="566.0" z="0.0" />
  </particle>
  <particle nSpots="18">
    <detection t="23" x="749.0" y="479.0" z="0.0" />
    <detection t="24" x="751.0" y="481.0" z="0.0" />
    <detection t="25" x="749.0" y="478.0" z="0.0" />
    <detection t="26" x="750.0" y="477.0" z="0.0" />
    <detection t="27" x="745.0" y="478.0" z="0.0" />
    <detection t="28" x="742.0" y="480.0" z="0.0" />
    <detection t="29" x="739.0" y="480.0" z="0.0" />
    <detection t="30" x="735.0" y="478.0" z="0.0" />
    <detection t="31" x="734.0" y="482.0" z="0.0" />
    <detection t="32" x="737.0" y="489.0" z="0.0" />
    <detection t="33" x="737.0" y="494.0" z="0.0" />
    <detection t="34" x="738.0" y="498.0" z="0.0" />
    <detection t="35" x="737.0" y="501.0" z="0.0" />
    <detection t="36" x="737.0" y="502.0" z="0.0" />
    <detection t="37" x="737.0" y="504.0" z="0.0" />
    <detection t="38" x="731.0" y="510.0" z="0.0" />
    <detection t="39" x="726.0" y="517.0" z="0.0" />
    <detection t="40" x="723.0" y="520.0" z="0.0" />
  </particle>
  <particle nSpots="20">
    <detection t="24" x="959.0" y="60.0" z="0.0" />
    <detection t="25" x="959.0" y="62.0" z="0.0" />
    <detection t="26" x="956.0" y="66.0" z="0.0" />
    <detection t="27" x="952.0" y="65.0" z="0.0" />
    <detection t="28" x="949.0" y="67.0" z="0.0" />
    <detection t="29" x="946.0" y="68.0" z="0.0" />
    <detection t="30" x="945.0" y="68.0" z="0.0" />
    <detection t="31" x="944.0" y="66.0" z="0.0" />
    <detection t="32" x="942.0" y="65.0" z="0.0" />
    <detection t="33" x="939.0" y="64.0" z="0.0" />
    <detection t="34" x="937.0" y="63.0" z="0.0" />
    <detection t="35" x="931.0" y="64.0" z="0.0" />
    <detection t="36" x="931.0" y="64.0" z="0.0" />
    <detection t="37" x="930.0" y="63.0" z="0.0" />
    <detection t="38" x="928.0" y="63.0" z="0.0" />
    <detection t="39" x="925.0" y="61.0" z="0.0" />
    <detection t="40" x="927.0" y="61.0" z="0.0" />
    <detection t="41" x="925.0" y="60.0" z="0.0" />
    <detection t="42" x="925.0" y="60.0" z="0.0" />
    <detection t="43" x="923.0" y="59.0" z="0.0" />
  </particle>
  <particle nSpots="5">
    <detection t="24" x="822.0" y="533.0" z="0.0" />
    <detection t="25" x="821.0" y="531.0" z="0.0" />
    <detection t="26" x="816.0" y="524.0" z="0.0" />
    <detection t="27" x="815.0" y="524.0" z="0.0" />
    <detection t="28" x="814.0" y="521.0" z="0.0" />
  </particle>
  <particle nSpots="33">
    <detection t="24" x="861.0" y="544.0" z="0.0" />
    <detection t="25" x="860.0" y="538.0" z="0.0" />
    <detection t="26" x="856.0" y="534.0" z="0.0" />
    <detection t="27" x="858.0" y="536.0" z="0.0" />
    <detection t="28" x="849.0" y="533.0" z="0.0" />
    <detection t="29" x="849.0" y="533.0" z="0.0" />
    <detection t="30" x="847.0" y="536.0" z="0.0" />
    <detection t="31" x="844.0" y="539.0" z="0.0" />
    <detection t="32" x="840.0" y="541.0" z="0.0" />
    <detection t="33" x="838.0" y="541.0" z="0.0" />
    <detection t="34" x="839.0" y="541.0" z="0.0" />
    <detection t="35" x="838.0" y="540.0" z="0.0" />
    <detection t="36" x="833.0" y="538.0" z="0.0" />
    <detection t="37" x="831.0" y="537.0" z="0.0" />
    <detection t="38" x="829.0" y="534.0" z="0.0" />
    <detection t="39" x="828.0" y="532.0" z="0.0" />
    <detection t="40" x="830.0" y="530.0" z="0.0" />
    <detection t="41" x="829.0" y="528.0" z="0.0" />
    <detection t="42" x="830.0" y="524.0" z="0.0" />
    <detection t="43" x="829.0" y="523.0" z="0.0" />
    <detection t="44" x="830.0" y="520.0" z="0.0" />
    <detection t="45" x="833.0" y="516.0" z="0.0" />
    <detection t="46" x="833.0" y="513.0" z="0.0" />
    <detection t="47" x="831.0" y="514.0" z="0.0" />
    <detection t="48" x="835.0" y="512.0" z="0.0" />
    <detection t="49" x="835.0" y="511.0" z="0.0" />
    <detection t="50" x="836.0" y="513.0" z="0.0" />
    <detection t="51" x="836.0" y="515.0" z="0.0" />
    <detection t="52" x="835.0" y="520.0" z="0.0" />
    <detection t="53" x="834.0" y="520.0" z="0.0" />
    <detection t="54" x="829.0" y="524.0" z="0.0" />
    <detection t="55" x="827.0" y="532.0" z="0.0" />
    <detection t="56" x="828.0" y="538.0" z="0.0" />
  </particle>
  <particle nSpots="5">
    <detection t="24" x="709.0" y="641.0" z="0.0" />
    <detection t="25" x="704.0" y="641.0" z="0.0" />
    <detection t="26" x="696.0" y="644.0" z="0.0" />
    <detection t="27" x="689.0" y="646.0" z="0.0" />
    <detection t="28" x="681.0" y="649.0" z="0.0" />
  </particle>
  <particle nSpots="5">
    <detection t="24" x="861.0" y="621.0" z="0.0" />
    <detection t="25" x="856.0" y="620.0" z="0.0" />
    <detection t="26" x="857.0" y="624.0" z="0.0" />
    <detection t="27" x="855.0" y="624.0" z="0.0" />
    <detection t="28" x="851.0" y="621.0" z="0.0" />
  </particle>
  <particle nSpots="3">
    <detection t="24" x="883.0" y="621.0" z="0.0" />
    <detection t="25" x="884.0" y="619.0" z="0.0" />
    <detection t="26" x="884.0" y="617.0" z="0.0" />
  </particle>
  <particle nSpots="2">
    <detection t="24" x="802.0" y="391.0" z="0.0" />
    <detection t="25" x="796.0" y="391.0" z="0.0" />
  </particle>
  <particle nSpots="3">
    <detection t="24" x="819.0" y="337.0" z="0.0" />
    <detection t="25" x="820.0" y="334.0" z="0.0" />
    <detection t="26" x="816.0" y="334.0" z="0.0" />
  </particle>
  <particle nSpots="11">
    <detection t="24" x="906.0" y="191.0" z="0.0" />
    <detection t="25" x="906.0" y="193.0" z="0.0" />
    <detection t="26" x="907.0" y="195.0" z="0.0" />
    <detection t="27" x="911.0" y="193.0" z="0.0" />
    <detection t="28" x="916.0" y="193.0" z="0.0" />
    <detection t="29" x="909.0" y="200.0" z="0.0" />
    <detection t="30" x="903.0" y="205.0" z="0.0" />
    <detection t="31" x="899.0" y="206.0" z="0.0" />
    <detection t="32" x="897.0" y="203.0" z="0.0" />
    <detection t="33" x="894.0" y="204.0" z="0.0" />
    <detection t="34" x="894.0" y="203.0" z="0.0" />
  </particle>
  <particle nSpots="6">
    <detection t="24" x="742.0" y="249.0" z="0.0" />
    <detection t="25" x="739.0" y="247.0" z="0.0" />
    <detection t="26" x="736.0" y="240.0" z="0.0" />
    <detection t="27" x="732.0" y="238.0" z="0.0" />
    <detection t="28" x="725.0" y="242.0" z="0.0" />
    <detection t="29" x="720.0" y="244.0" z="0.0" />
  </particle>
  <particle nSpots="2">
    <detection t="24" x="712.0" y="226.0" z="0.0" />
    <detection t="25" x="710.0" y="224.0" z="0.0" />
  </particle>
  <particle nSpots="12">
    <detection t="26" x="883.0" y="227.0" z="0.0" />
    <detection t="27" x="882.0" y="227.0" z="0.0" />
    <detection t="28" x="884.0" y="222.0" z="0.0" />
    <detection t="29" x="882.0" y="229.0" z="0.0" />
    <detection t="30" x="884.0" y="230.0" z="0.0" />
    <detection t="31" x="882.0" y="232.0" z="0.0" />
    <detection t="32" x="884.0" y="232.0" z="0.0" />
    <detection t="33" x="877.0" y="237.0" z="0.0" />
    <detection t="34" x="883.0" y="238.0" z="0.0" />
    <detection t="35" x="882.0" y="243.0" z="0.0" />
    <detection t="36" x="881.0" y="243.0" z="0.0" />
    <detection t="37" x="878.0" y="240.0" z="0.0" />
  </particle>
  <particle nSpots="5">
    <detection t="25" x="940.0" y="249.0" z="0.0" />
    <detection t="26" x="940.0" y="250.0" z="0.0" />
    <detection t="27" x="942.0" y="251.0" z="0.0" />
    <detection t="28" x="940.0" y="252.0" z="0.0" />
    <detection t="29" x="940.0" y="250.0" z="0.0" />
  </particle>
  <particle nSpots="18">
    <detection t="25" x="918.0" y="275.0" z="0.0" />
    <detection t="26" x="918.0" y="267.0" z="0.0" />
    <detection t="27" x="917.0" y="265.0" z="0.0" />
    <detection t="28" x="914.0" y="265.0" z="0.0" />
    <detection t="29" x="915.0" y="266.0" z="0.0" />
    <detection t="30" x="915.0" y="267.0" z="0.0" />
    <detection t="31" x="918.0" y="267.0" z="0.0" />
    <detection t="32" x="918.0" y="266.0" z="0.0" />
    <detection t="33" x="921.0" y="266.0" z="0.0" />
    <detection t="34" x="920.0" y="265.0" z="0.0" />
    <detection t="35" x="921.0" y="264.0" z="0.0" />
    <detection t="36" x="920.0" y="264.0" z="0.0" />
    <detection t="37" x="920.0" y="263.0" z="0.0" />
    <detection t="38" x="920.0" y="265.0" z="0.0" />
    <detection t="39" x="920.0" y="264.0" z="0.0" />
    <detection t="40" x="922.0" y="263.0" z="0.0" />
    <detection t="41" x="923.0" y="269.0" z="0.0" />
    <detection t="42" x="924.0" y="277.0" z="0.0" />
  </particle>
  <particle nSpots="8">
    <detection t="27" x="806.0" y="272.0" z="0.0" />
    <detection t="28" x="805.0" y="272.0" z="0.0" />
    <detection t="29" x="802.0" y="272.0" z="0.0" />
    <detection t="30" x="799.0" y="271.0" z="0.0" />
    <detection t="31" x="800.0" y="270.0" z="0.0" />
    <detection t="32" x="797.0" y="272.0" z="0.0" />
    <detection t="33" x="794.0" y="272.0" z="0.0" />
    <detection t="34" x="792.0" y="273.0" z="0.0" />
  </particle>
  <particle nSpots="4">
    <detection t="25" x="705.0" y="279.0" z="0.0" />
    <detection t="26" x="705.0" y="279.0" z="0.0" />
    <detection t="27" x="699.0" y="281.0" z="0.0" />
    <detection t="28" x="695.0" y="280.0" z="0.0" />
  </particle>
  <particle nSpots="60">
    <detection t="27" x="763.0" y="169.0" z="0.0" />
    <detection t="28" x="762.0" y="176.0" z="0.0" />
    <detection t="29" x="757.0" y="177.0" z="0.0" />
    <detection t="30" x="751.0" y="178.0" z="0.0" />
    <detection t="31" x="751.0" y="176.0" z="0.0" />
    <detection t="32" x="746.0" y="176.0" z="0.0" />
    <detection t="33" x="742.0" y="175.0" z="0.0" />
    <detection t="34" x="741.0" y="174.0" z="0.0" />
    <detection t="35" x="739.0" y="171.0" z="0.0" />
    <detection t="36" x="738.0" y="174.0" z="0.0" />
    <detection t="37" x="736.0" y="176.0" z="0.0" />
    <detection t="38" x="737.0" y="176.0" z="0.0" />
    <detection t="39" x="737.0" y="177.0" z="0.0" />
    <detection t="40" x="734.0" y="174.0" z="0.0" />
    <detection t="41" x="729.0" y="171.0" z="0.0" />
    <detection t="42" x="725.0" y="170.0" z="0.0" />
    <detection t="43" x="723.0" y="173.0" z="0.0" />
    <detection t="44" x="724.0" y="173.0" z="0.0" />
    <detection t="45" x="725.0" y="174.0" z="0.0" />
    <detection t="46" x="726.0" y="175.0" z="0.0" />
    <detection t="47" x="725.0" y="175.0" z="0.0" />
    <detection t="48" x="724.0" y="177.0" z="0.0" />
    <detection t="49" x="723.0" y="177.0" z="0.0" />
    <detection t="50" x="722.0" y="178.0" z="0.0" />
    <detection t="51" x="720.0" y="179.0" z="0.0" />
    <detection t="52" x="719.0" y="180.0" z="0.0" />
    <detection t="53" x="716.0" y="175.0" z="0.0" />
    <detection t="54" x="716.0" y="175.0" z="0.0" />
    <detection t="55" x="715.0" y="175.0" z="0.0" />
    <detection t="56" x="715.0" y="174.0" z="0.0" />
    <detection t="57" x="717.0" y="172.0" z="0.0" />
    <detection t="58" x="717.0" y="175.0" z="0.0" />
    <detection t="59" x="717.0" y="175.0" z="0.0" />
    <detection t="60" x="720.0" y="174.0" z="0.0" />
    <detection t="61" x="720.0" y="172.0" z="0.0" />
    <detection t="62" x="718.0" y="175.0" z="0.0" />
    <detection t="63" x="714.0" y="173.0" z="0.0" />
    <detection t="64" x="710.0" y="172.0" z="0.0" />
    <detection t="65" x="711.0" y="172.0" z="0.0" />
    <detection t="66" x="707.0" y="172.0" z="0.0" />
    <detection t="67" x="709.0" y="173.0" z="0.0" />
    <detection t="68" x="707.0" y="177.0" z="0.0" />
    <detection t="69" x="705.0" y="177.0" z="0.0" />
    <detection t="70" x="700.0" y="177.0" z="0.0" />
    <detection t="71" x="699.0" y="177.0" z="0.0" />
    <detection t="72" x="696.0" y="179.0" z="0.0" />
    <detection t="73" x="695.0" y="180.0" z="0.0" />
    <detection t="74" x="695.0" y="181.0" z="0.0" />
    <detection t="75" x="696.0" y="181.0" z="0.0" />
    <detection t="76" x="693.0" y="180.0" z="0.0" />
    <detection t="77" x="692.0" y="181.0" z="0.0" />
    <detection t="78" x="692.0" y="181.0" z="0.0" />
    <detection t="79" x="690.0" y="181.0" z="0.0" />
    <detection t="80" x="687.0" y="181.0" z="0.0" />
    <detection t="81" x="684.0" y="181.0" z="0.0" />
    <detection t="82" x="682.0" y="182.0" z="0.0" />
    <detection t="83" x="679.0" y="183.0" z="0.0" />
    <detection t="84" x="674.0" y="184.0" z="0.0" />
    <detection t="85" x="671.0" y="186.0" z="0.0" />
    <detection t="86" x="671.0" y="185.0" z="0.0" />
  </particle>
  <particle nSpots="5">
    <detection t="27" x="746.0" y="193.0" z="0.0" />
    <detection t="28" x="744.0" y="190.0" z="0.0" />
    <detection t="29" x="736.0" y="191.0" z="0.0" />
    <detection t="30" x="736.0" y="188.0" z="0.0" />
    <detection t="31" x="733.0" y="188.0" z="0.0" />
  </particle>
  <particle nSpots="19">
    <detection t="27" x="762.0" y="213.0" z="0.0" />
    <detection t="28" x="758.0" y="214.0" z="0.0" />
    <detection t="29" x="752.0" y="214.0" z="0.0" />
    <detection t="30" x="744.0" y="216.0" z="0.0" />
    <detection t="31" x="743.0" y="207.0" z="0.0" />
    <detection t="32" x="740.0" y="203.0" z="0.0" />
    <detection t="33" x="738.0" y="201.0" z="0.0" />
    <detection t="34" x="736.0" y="202.0" z="0.0" />
    <detection t="35" x="734.0" y="202.0" z="0.0" />
    <detection t="36" x="731.0" y="202.0" z="0.0" />
    <detection t="37" x="726.0" y="204.0" z="0.0" />
    <detection t="38" x="725.0" y="204.0" z="0.0" />
    <detection t="39" x="723.0" y="204.0" z="0.0" />
    <detection t="40" x="723.0" y="203.0" z="0.0" />
    <detection t="41" x="722.0" y="203.0" z="0.0" />
    <detection t="42" x="718.0" y="203.0" z="0.0" />
    <detection t="43" x="713.0" y="202.0" z="0.0" />
    <detection t="44" x="709.0" y="202.0" z="0.0" />
    <detection t="45" x="704.0" y="201.0" z="0.0" />
  </particle>
  <particle nSpots="3">
    <detection t="27" x="791.0" y="212.0" z="0.0" />
    <detection t="28" x="790.0" y="212.0" z="0.0" />
    <detection t="29" x="784.0" y="209.0" z="0.0" />
  </particle>
  <particle nSpots="12">
    <detection t="26" x="894.0" y="111.0" z="0.0" />
    <detection t="27" x="897.0" y="113.0" z="0.0" />
    <detection t="28" x="898.0" y="114.0" z="0.0" />
    <detection t="29" x="899.0" y="123.0" z="0.0" />
    <detection t="30" x="897.0" y="120.0" z="0.0" />
    <detection t="31" x="897.0" y="118.0" z="0.0" />
    <detection t="32" x="893.0" y="122.0" z="0.0" />
    <detection t="33" x="888.0" y="121.0" z="0.0" />
    <detection t="34" x="887.0" y="120.0" z="0.0" />
    <detection t="35" x="884.0" y="118.0" z="0.0" />
    <detection t="36" x="883.0" y="117.0" z="0.0" />
    <detection t="37" x="882.0" y="118.0" z="0.0" />
  </particle>
  <particle nSpots="3">
    <detection t="27" x="762.0" y="122.0" z="0.0" />
    <detection t="28" x="759.0" y="126.0" z="0.0" />
    <detection t="29" x="755.0" y="128.0" z="0.0" />
  </particle>
  <particle nSpots="8">
    <detection t="25" x="873.0" y="122.0" z="0.0" />
    <detection t="26" x="868.0" y="126.0" z="0.0" />
    <detection t="27" x="865.0" y="124.0" z="0.0" />
    <detection t="28" x="866.0" y="125.0" z="0.0" />
    <detection t="29" x="864.0" y="126.0" z="0.0" />
    <detection t="30" x="866.0" y="124.0" z="0.0" />
    <detection t="31" x="866.0" y="128.0" z="0.0" />
    <detection t="32" x="862.0" y="124.0" z="0.0" />
  </particle>
  <particle nSpots="10">
    <detection t="25" x="872.0" y="169.0" z="0.0" />
    <detection t="26" x="873.0" y="166.0" z="0.0" />
    <detection t="27" x="873.0" y="166.0" z="0.0" />
    <detection t="28" x="872.0" y="168.0" z="0.0" />
    <detection t="29" x="871.0" y="168.0" z="0.0" />
    <detection t="30" x="870.0" y="166.0" z="0.0" />
    <detection t="31" x="869.0" y="163.0" z="0.0" />
    <detection t="32" x="870.0" y="160.0" z="0.0" />
    <detection t="33" x="868.0" y="169.0" z="0.0" />
    <detection t="34" x="867.0" y="171.0" z="0.0" />
  </particle>
  <particle nSpots="24">
    <detection t="26" x="930.0" y="155.0" z="0.0" />
    <detection t="27" x="929.0" y="155.0" z="0.0" />
    <detection t="28" x="924.0" y="158.0" z="0.0" />
    <detection t="29" x="919.0" y="157.0" z="0.0" />
    <detection t="30" x="916.0" y="159.0" z="0.0" />
    <detection t="31" x="916.0" y="159.0" z="0.0" />
    <detection t="32" x="915.0" y="161.0" z="0.0" />
    <detection t="33" x="915.0" y="162.0" z="0.0" />
    <detection t="34" x="916.0" y="164.0" z="0.0" />
    <detection t="35" x="917.0" y="166.0" z="0.0" />
    <detection t="36" x="914.0" y="167.0" z="0.0" />
    <detection t="37" x="913.0" y="166.0" z="0.0" />
    <detection t="38" x="913.0" y="166.0" z="0.0" />
    <detection t="39" x="907.0" y="168.0" z="0.0" />
    <detection t="40" x="906.0" y="168.0" z="0.0" />
    <detection t="41" x="906.0" y="165.0" z="0.0" />
    <detection t="42" x="908.0" y="164.0" z="0.0" />
    <detection t="43" x="907.0" y="161.0" z="0.0" />
    <detection t="44" x="905.0" y="156.0" z="0.0" />
    <detection t="45" x="902.0" y="154.0" z="0.0" />
    <detection t="46" x="900.0" y="150.0" z="0.0" />
    <detection t="47" x="900.0" y="148.0" z="0.0" />
    <detection t="48" x="900.0" y="150.0" z="0.0" />
    <detection t="49" x="898.0" y="148.0" z="0.0" />
  </particle>
  <particle nSpots="3">
    <detection t="27" x="921.0" y="56.0" z="0.0" />
    <detection t="28" x="919.0" y="56.0" z="0.0" />
    <detection t="29" x="917.0" y="55.0" z="0.0" />
  </particle>
  <particle nSpots="5">
    <detection t="26" x="848.0" y="31.0" z="0.0" />
    <detection t="27" x="850.0" y="32.0" z="0.0" />
    <detection t="28" x="853.0" y="34.0" z="0.0" />
    <detection t="29" x="862.0" y="38.0" z="0.0" />
    <detection t="30" x="860.0" y="39.0" z="0.0" />
  </particle>
  <particle nSpots="3">
    <detection t="26" x="808.0" y="65.0" z="0.0" />
    <detection t="27" x="806.0" y="63.0" z="0.0" />
    <detection t="28" x="803.0" y="63.0" z="0.0" />
  </particle>
  <particle nSpots="5">
    <detection t="26" x="902.0" y="73.0" z="0.0" />
    <detection t="27" x="893.0" y="72.0" z="0.0" />
    <detection t="28" x="885.0" y="75.0" z="0.0" />
    <detection t="29" x="880.0" y="78.0" z="0.0" />
    <detection t="30" x="885.0" y="84.0" z="0.0" />
  </particle>
  <particle nSpots="11">
    <detection t="27" x="746.0" y="103.0" z="0.0" />
    <detection t="28" x="739.0" y="102.0" z="0.0" />
    <detection t="29" x="736.0" y="106.0" z="0.0" />
    <detection t="30" x="735.0" y="109.0" z="0.0" />
    <detection t="31" x="735.0" y="108.0" z="0.0" />
    <detection t="32" x="731.0" y="106.0" z="0.0" />
    <detection t="33" x="730.0" y="106.0" z="0.0" />
    <detection t="34" x="723.0" y="102.0" z="0.0" />
    <detection t="35" x="720.0" y="99.0" z="0.0" />
    <detection t="36" x="717.0" y="98.0" z="0.0" />
    <detection t="37" x="716.0" y="100.0" z="0.0" />
  </particle>
  <particle nSpots="4">
    <detection t="25" x="839.0" y="92.0" z="0.0" />
    <detection t="26" x="833.0" y="92.0" z="0.0" />
    <detection t="27" x="831.0" y="90.0" z="0.0" />
    <detection t="28" x="829.0" y="89.0" z="0.0" />
  </particle>
  <particle nSpots="7">
    <detection t="25" x="868.0" y="467.0" z="0.0" />
    <detection t="26" x="866.0" y="469.0" z="0.0" />
    <detection t="27" x="863.0" y="468.0" z="0.0" />
    <detection t="28" x="864.0" y="464.0" z="0.0" />
    <detection t="29" x="864.0" y="463.0" z="0.0" />
    <detection t="30" x="865.0" y="465.0" z="0.0" />
    <detection t="31" x="862.0" y="471.0" z="0.0" />
  </particle>
  <particle nSpots="3">
    <detection t="26" x="939.0" y="474.0" z="0.0" />
    <detection t="27" x="939.0" y="471.0" z="0.0" />
    <detection t="28" x="940.0" y="465.0" z="0.0" />
  </particle>
  <particle nSpots="4">
    <detection t="27" x="828.0" y="442.0" z="0.0" />
    <detection t="28" x="827.0" y="445.0" z="0.0" />
    <detection t="29" x="827.0" y="444.0" z="0.0" />
    <detection t="30" x="826.0" y="447.0" z="0.0" />
  </particle>
  <particle nSpots="2">
    <detection t="27" x="761.0" y="477.0" z="0.0" />
    <detection t="28" x="761.0" y="474.0" z="0.0" />
  </particle>
  <particle nSpots="9">
    <detection t="25" x="814.0" y="409.0" z="0.0" />
    <detection t="26" x="811.0" y="412.0" z="0.0" />
    <detection t="27" x="809.0" y="417.0" z="0.0" />
    <detection t="28" x="809.0" y="419.0" z="0.0" />
    <detection t="29" x="807.0" y="418.0" z="0.0" />
    <detection t="30" x="804.0" y="422.0" z="0.0" />
    <detection t="31" x="803.0" y="422.0" z="0.0" />
    <detection t="32" x="800.0" y="422.0" z="0.0" />
    <detection t="33" x="798.0" y="423.0" z="0.0" />
  </particle>
  <particle nSpots="38">
    <detection t="25" x="757.0" y="415.0" z="0.0" />
    <detection t="26" x="754.0" y="417.0" z="0.0" />
    <detection t="27" x="752.0" y="416.0" z="0.0" />
    <detection t="28" x="749.0" y="417.0" z="0.0" />
    <detection t="29" x="746.0" y="415.0" z="0.0" />
    <detection t="30" x="744.0" y="413.0" z="0.0" />
    <detection t="31" x="740.0" y="413.0" z="0.0" />
    <detection t="32" x="738.0" y="414.0" z="0.0" />
    <detection t="33" x="738.0" y="417.0" z="0.0" />
    <detection t="34" x="737.0" y="420.0" z="0.0" />
    <detection t="35" x="732.0" y="420.0" z="0.0" />
    <detection t="36" x="731.0" y="420.0" z="0.0" />
    <detection t="37" x="729.0" y="422.0" z="0.0" />
    <detection t="38" x="726.0" y="424.0" z="0.0" />
    <detection t="39" x="721.0" y="427.0" z="0.0" />
    <detection t="40" x="719.0" y="429.0" z="0.0" />
    <detection t="41" x="716.0" y="432.0" z="0.0" />
    <detection t="42" x="712.0" y="434.0" z="0.0" />
    <detection t="43" x="707.0" y="433.0" z="0.0" />
    <detection t="44" x="704.0" y="431.0" z="0.0" />
    <detection t="45" x="699.0" y="433.0" z="0.0" />
    <detection t="46" x="693.0" y="433.0" z="0.0" />
    <detection t="47" x="689.0" y="432.0" z="0.0" />
    <detection t="48" x="683.0" y="431.0" z="0.0" />
    <detection t="49" x="679.0" y="428.0" z="0.0" />
    <detection t="50" x="673.0" y="428.0" z="0.0" />
    <detection t="51" x="668.0" y="428.0" z="0.0" />
    <detection t="52" x="663.0" y="429.0" z="0.0" />
    <detection t="53" x="656.0" y="429.0" z="0.0" />
    <detection t="54" x="658.0" y="429.0" z="0.0" />
    <detection t="55" x="653.0" y="430.0" z="0.0" />
    <detection t="56" x="648.0" y="432.0" z="0.0" />
    <detection t="57" x="646.0" y="434.0" z="0.0" />
    <detection t="58" x="643.0" y="433.0" z="0.0" />
    <detection t="59" x="641.0" y="435.0" z="0.0" />
    <detection t="60" x="634.0" y="435.0" z="0.0" />
    <detection t="61" x="629.0" y="435.0" z="0.0" />
    <detection t="62" x="629.0" y="433.0" z="0.0" />
  </particle>
  <particle nSpots="4">
    <detection t="27" x="600.0" y="402.0" z="0.0" />
    <detection t="28" x="593.0" y="399.0" z="0.0" />
    <detection t="29" x="587.0" y="398.0" z="0.0" />
    <detection t="30" x="578.0" y="397.0" z="0.0" />
  </particle>
  <particle nSpots="3">
    <detection t="26" x="860.0" y="362.0" z="0.0" />
    <detection t="27" x="860.0" y="359.0" z="0.0" />
    <detection t="28" x="863.0" y="361.0" z="0.0" />
  </particle>
  <particle nSpots="18">
    <detection t="26" x="838.0" y="346.0" z="0.0" />
    <detection t="27" x="836.0" y="348.0" z="0.0" />
    <detection t="28" x="838.0" y="345.0" z="0.0" />
    <detection t="29" x="833.0" y="349.0" z="0.0" />
    <detection t="30" x="829.0" y="353.0" z="0.0" />
    <detection t="31" x="829.0" y="358.0" z="0.0" />
    <detection t="32" x="830.0" y="360.0" z="0.0" />
    <detection t="33" x="828.0" y="362.0" z="0.0" />
    <detection t="34" x="826.0" y="364.0" z="0.0" />
    <detection t="35" x="826.0" y="362.0" z="0.0" />
    <detection t="36" x="824.0" y="362.0" z="0.0" />
    <detection t="37" x="823.0" y="361.0" z="0.0" />
    <detection t="38" x="822.0" y="361.0" z="0.0" />
    <detection t="39" x="822.0" y="361.0" z="0.0" />
    <detection t="40" x="825.0" y="362.0" z="0.0" />
    <detection t="41" x="823.0" y="363.0" z="0.0" />
    <detection t="42" x="821.0" y="361.0" z="0.0" />
    <detection t="43" x="818.0" y="363.0" z="0.0" />
  </particle>
  <particle nSpots="21">
    <detection t="25" x="746.0" y="356.0" z="0.0" />
    <detection t="26" x="746.0" y="353.0" z="0.0" />
    <detection t="27" x="743.0" y="348.0" z="0.0" />
    <detection t="28" x="748.0" y="347.0" z="0.0" />
    <detection t="29" x="753.0" y="339.0" z="0.0" />
    <detection t="30" x="748.0" y="331.0" z="0.0" />
    <detection t="31" x="745.0" y="329.0" z="0.0" />
    <detection t="32" x="744.0" y="332.0" z="0.0" />
    <detection t="33" x="741.0" y="333.0" z="0.0" />
    <detection t="34" x="737.0" y="332.0" z="0.0" />
    <detection t="35" x="736.0" y="332.0" z="0.0" />
    <detection t="36" x="734.0" y="337.0" z="0.0" />
    <detection t="37" x="729.0" y="339.0" z="0.0" />
    <detection t="38" x="726.0" y="339.0" z="0.0" />
    <detection t="39" x="726.0" y="335.0" z="0.0" />
    <detection t="40" x="725.0" y="336.0" z="0.0" />
    <detection t="41" x="720.0" y="337.0" z="0.0" />
    <detection t="42" x="720.0" y="334.0" z="0.0" />
    <detection t="43" x="715.0" y="335.0" z="0.0" />
    <detection t="44" x="713.0" y="336.0" z="0.0" />
    <detection t="45" x="709.0" y="338.0" z="0.0" />
  </particle>
  <particle nSpots="2">
    <detection t="27" x="713.0" y="375.0" z="0.0" />
    <detection t="28" x="718.0" y="375.0" z="0.0" />
  </particle>
  <particle nSpots="3">
    <detection t="26" x="838.0" y="288.0" z="0.0" />
    <detection t="27" x="833.0" y="293.0" z="0.0" />
    <detection t="28" x="827.0" y="289.0" z="0.0" />
  </particle>
  <particle nSpots="6">
    <detection t="27" x="909.0" y="291.0" z="0.0" />
    <detection t="28" x="907.0" y="294.0" z="0.0" />
    <detection t="29" x="904.0" y="296.0" z="0.0" />
    <detection t="30" x="901.0" y="301.0" z="0.0" />
    <detection t="31" x="901.0" y="305.0" z="0.0" />
    <detection t="32" x="901.0" y="307.0" z="0.0" />
  </particle>
  <particle nSpots="5">
    <detection t="26" x="639.0" y="719.0" z="0.0" />
    <detection t="27" x="633.0" y="719.0" z="0.0" />
    <detection t="28" x="631.0" y="719.0" z="0.0" />
    <detection t="29" x="626.0" y="719.0" z="0.0" />
    <detection t="30" x="629.0" y="719.0" z="0.0" />
  </particle>
  <particle nSpots="10">
    <detection t="25" x="916.0" y="719.0" z="0.0" />
    <detection t="26" x="915.0" y="719.0" z="0.0" />
    <detection t="27" x="915.0" y="719.0" z="0.0" />
    <detection t="28" x="915.0" y="719.0" z="0.0" />
    <detection t="29" x="916.0" y="719.0" z="0.0" />
    <detection t="30" x="913.0" y="719.0" z="0.0" />
    <detection t="31" x="911.0" y="719.0" z="0.0" />
    <detection t="32" x="908.0" y="710.0" z="0.0" />
    <detection t="33" x="911.0" y="708.0" z="0.0" />
    <detection t="34" x="909.0" y="708.0" z="0.0" />
  </particle>
  <particle nSpots="13">
    <detection t="26" x="768.0" y="683.0" z="0.0" />
    <detection t="27" x="761.0" y="688.0" z="0.0" />
    <detection t="28" x="762.0" y="685.0" z="0.0" />
    <detection t="29" x="767.0" y="685.0" z="0.0" />
    <detection t="30" x="761.0" y="686.0" z="0.0" />
    <detection t="31" x="760.0" y="684.0" z="0.0" />
    <detection t="32" x="753.0" y="685.0" z="0.0" />
    <detection t="33" x="750.0" y="684.0" z="0.0" />
    <detection t="34" x="749.0" y="682.0" z="0.0" />
    <detection t="35" x="743.0" y="684.0" z="0.0" />
    <detection t="36" x="739.0" y="685.0" z="0.0" />
    <detection t="37" x="741.0" y="684.0" z="0.0" />
    <detection t="38" x="736.0" y="684.0" z="0.0" />
  </particle>
  <particle nSpots="11">
    <detection t="26" x="802.0" y="689.0" z="0.0" />
    <detection t="27" x="802.0" y="688.0" z="0.0" />
    <detection t="28" x="800.0" y="694.0" z="0.0" />
    <detection t="29" x="794.0" y="693.0" z="0.0" />
    <detection t="30" x="792.0" y="695.0" z="0.0" />
    <detection t="31" x="789.0" y="701.0" z="0.0" />
    <detection t="32" x="789.0" y="699.0" z="0.0" />
    <detection t="33" x="797.0" y="697.0" z="0.0" />
    <detection t="34" x="800.0" y="695.0" z="0.0" />
    <detection t="35" x="801.0" y="694.0" z="0.0" />
    <detection t="36" x="804.0" y="690.0" z="0.0" />
  </particle>
  <particle nSpots="16">
    <detection t="25" x="746.0" y="610.0" z="0.0" />
    <detection t="26" x="741.0" y="615.0" z="0.0" />
    <detection t="27" x="736.0" y="617.0" z="0.0" />
    <detection t="28" x="731.0" y="617.0" z="0.0" />
    <detection t="29" x="736.0" y="617.0" z="0.0" />
    <detection t="30" x="739.0" y="616.0" z="0.0" />
    <detection t="31" x="742.0" y="615.0" z="0.0" />
    <detection t="32" x="736.0" y="618.0" z="0.0" />
    <detection t="33" x="734.0" y="617.0" z="0.0" />
    <detection t="34" x="732.0" y="617.0" z="0.0" />
    <detection t="35" x="733.0" y="617.0" z="0.0" />
    <detection t="36" x="730.0" y="620.0" z="0.0" />
    <detection t="37" x="729.0" y="619.0" z="0.0" />
    <detection t="38" x="733.0" y="615.0" z="0.0" />
    <detection t="39" x="734.0" y="615.0" z="0.0" />
    <detection t="40" x="731.0" y="614.0" z="0.0" />
  </particle>
  <particle nSpots="7">
    <detection t="27" x="959.0" y="612.0" z="0.0" />
    <detection t="28" x="959.0" y="616.0" z="0.0" />
    <detection t="29" x="959.0" y="617.0" z="0.0" />
    <detection t="30" x="959.0" y="616.0" z="0.0" />
    <detection t="31" x="959.0" y="617.0" z="0.0" />
    <detection t="32" x="959.0" y="620.0" z="0.0" />
    <detection t="33" x="959.0" y="619.0" z="0.0" />
  </particle>
  <particle nSpots="12">
    <detection t="27" x="763.0" y="638.0" z="0.0" />
    <detection t="28" x="756.0" y="642.0" z="0.0" />
    <detection t="29" x="753.0" y="642.0" z="0.0" />
    <detection t="30" x="749.0" y="645.0" z="0.0" />
    <detection t="31" x="747.0" y="645.0" z="0.0" />
    <detection t="32" x="743.0" y="646.0" z="0.0" />
    <detection t="33" x="736.0" y="648.0" z="0.0" />
    <detection t="34" x="728.0" y="652.0" z="0.0" />
    <detection t="35" x="721.0" y="656.0" z="0.0" />
    <detection t="36" x="720.0" y="658.0" z="0.0" />
    <detection t="37" x="718.0" y="660.0" z="0.0" />
    <detection t="38" x="710.0" y="663.0" z="0.0" />
  </particle>
  <particle nSpots="5">
    <detection t="25" x="779.0" y="602.0" z="0.0" />
    <detection t="26" x="776.0" y="606.0" z="0.0" />
    <detection t="27" x="774.0" y="608.0" z="0.0" />
    <detection t="28" x="771.0" y="610.0" z="0.0" />
    <detection t="29" x="766.0" y="608.0" z="0.0" />
  </particle>
  <particle nSpots="3">
    <detection t="26" x="863.0" y="598.0" z="0.0" />
    <detection t="27" x="867.0" y="595.0" z="0.0" />
    <detection t="28" x="873.0" y="595.0" z="0.0" />
  </particle>
  <particle nSpots="16">
    <detection t="26" x="696.0" y="604.0" z="0.0" />
    <detection t="27" x="692.0" y="600.0" z="0.0" />
    <detection t="28" x="687.0" y="597.0" z="0.0" />
    <detection t="29" x="684.0" y="593.0" z="0.0" />
    <detection t="30" x="681.0" y="591.0" z="0.0" />
    <detection t="31" x="674.0" y="588.0" z="0.0" />
    <detection t="32" x="666.0" y="586.0" z="0.0" />
    <detection t="33" x="663.0" y="587.0" z="0.0" />
    <detection t="34" x="659.0" y="584.0" z="0.0" />
    <detection t="35" x="655.0" y="581.0" z="0.0" />
    <detection t="36" x="652.0" y="573.0" z="0.0" />
    <detection t="37" x="651.0" y="564.0" z="0.0" />
    <detection t="38" x="647.0" y="559.0" z="0.0" />
    <detection t="39" x="645.0" y="557.0" z="0.0" />
    <detection t="40" x="641.0" y="554.0" z="0.0" />
    <detection t="41" x="638.0" y="556.0" z="0.0" />
  </particle>
  <particle nSpots="4">
    <detection t="25" x="779.0" y="37.0" z="0.0" />
    <detection t="26" x="775.0" y="28.0" z="0.0" />
    <detection t="27" x="771.0" y="25.0" z="0.0" />
    <detection t="28" x="772.0" y="24.0" z="0.0" />
  </particle>
  <particle nSpots="32">
    <detection t="25" x="826.0" y="13.0" z="0.0" />
    <detection t="26" x="825.0" y="13.0" z="0.0" />
    <detection t="27" x="830.0" y="16.0" z="0.0" />
    <detection t="28" x="835.0" y="17.0" z="0.0" />
    <detection t="29" x="838.0" y="14.0" z="0.0" />
    <detection t="30" x="838.0" y="13.0" z="0.0" />
    <detection t="31" x="838.0" y="12.0" z="0.0" />
    <detection t="32" x="838.0" y="12.0" z="0.0" />
    <detection t="33" x="836.0" y="12.0" z="0.0" />
    <detection t="34" x="830.0" y="14.0" z="0.0" />
    <detection t="35" x="832.0" y="16.0" z="0.0" />
    <detection t="36" x="835.0" y="13.0" z="0.0" />
    <detection t="37" x="840.0" y="18.0" z="0.0" />
    <detection t="38" x="839.0" y="23.0" z="0.0" />
    <detection t="39" x="839.0" y="21.0" z="0.0" />
    <detection t="40" x="833.0" y="21.0" z="0.0" />
    <detection t="41" x="834.0" y="23.0" z="0.0" />
    <detection t="42" x="833.0" y="24.0" z="0.0" />
    <detection t="43" x="832.0" y="25.0" z="0.0" />
    <detection t="44" x="829.0" y="24.0" z="0.0" />
    <detection t="45" x="827.0" y="25.0" z="0.0" />
    <detection t="46" x="825.0" y="25.0" z="0.0" />
    <detection t="47" x="822.0" y="24.0" z="0.0" />
    <detection t="48" x="820.0" y="22.0" z="0.0" />
    <detection t="49" x="819.0" y="20.0" z="0.0" />
    <detection t="50" x="813.0" y="17.0" z="0.0" />
    <detection t="51" x="809.0" y="21.0" z="0.0" />
    <detection t="52" x="809.0" y="20.0" z="0.0" />
    <detection t="53" x="809.0" y="18.0" z="0.0" />
    <detection t="54" x="807.0" y="20.0" z="0.0" />
    <detection t="55" x="806.0" y="17.0" z="0.0" />
    <detection t="56" x="807.0" y="13.0" z="0.0" />
  </particle>
  <particle nSpots="5">
    <detection t="26" x="898.0" y="0.0" z="0.0" />
    <detection t="27" x="897.0" y="0.0" z="0.0" />
    <detection t="28" x="896.0" y="0.0" z="0.0" />
    <detection t="29" x="897.0" y="0.0" z="0.0" />
    <detection t="30" x="898.0" y="0.0" z="0.0" />
  </particle>
  <particle nSpots="3">
    <detection t="26" x="873.0" y="0.0" z="0.0" />
    <detection t="27" x="864.0" y="0.0" z="0.0" />
    <detection t="28" x="862.0" y="0.0" z="0.0" />
  </particle>
  <particle nSpots="6">
    <detection t="26" x="815.0" y="0.0" z="0.0" />
    <detection t="27" x="812.0" y="0.0" z="0.0" />
    <detection t="28" x="810.0" y="0.0" z="0.0" />
    <detection t="29" x="807.0" y="0.0" z="0.0" />
    <detection t="30" x="804.0" y="0.0" z="0.0" />
    <detection t="31" x="801.0" y="0.0" z="0.0" />
  </particle>
  <particle nSpots="2">
    <detection t="28" x="798.0" y="392.0" z="0.0" />
    <detection t="29" x="799.0" y="387.0" z="0.0" />
  </particle>
  <particle nSpots="2">
    <detection t="28" x="959.0" y="444.0" z="0.0" />
    <detection t="29" x="958.0" y="445.0" z="0.0" />
  </particle>
  <particle nSpots="11">
    <detection t="28" x="918.0" y="437.0" z="0.0" />
    <detection t="29" x="921.0" y="434.0" z="0.0" />
    <detection t="30" x="921.0" y="434.0" z="0.0" />
    <detection t="31" x="921.0" y="433.0" z="0.0" />
    <detection t="32" x="922.0" y="433.0" z="0.0" />
    <detection t="33" x="926.0" y="432.0" z="0.0" />
    <detection t="34" x="923.0" y="430.0" z="0.0" />
    <detection t="35" x="927.0" y="424.0" z="0.0" />
    <detection t="36" x="927.0" y="419.0" z="0.0" />
    <detection t="37" x="925.0" y="418.0" z="0.0" />
    <detection t="38" x="920.0" y="420.0" z="0.0" />
  </particle>
  <particle nSpots="3">
    <detection t="28" x="862.0" y="350.0" z="0.0" />
    <detection t="29" x="863.0" y="346.0" z="0.0" />
    <detection t="30" x="861.0" y="344.0" z="0.0" />
  </particle>
  <particle nSpots="8">
    <detection t="28" x="676.0" y="348.0" z="0.0" />
    <detection t="29" x="667.0" y="352.0" z="0.0" />
    <detection t="30" x="662.0" y="352.0" z="0.0" />
    <detection t="31" x="656.0" y="353.0" z="0.0" />
    <detection t="32" x="653.0" y="355.0" z="0.0" />
    <detection t="33" x="651.0" y="354.0" z="0.0" />
    <detection t="34" x="649.0" y="351.0" z="0.0" />
    <detection t="35" x="642.0" y="351.0" z="0.0" />
  </particle>
  <particle nSpots="3">
    <detection t="28" x="710.0" y="169.0" z="0.0" />
    <detection t="29" x="708.0" y="168.0" z="0.0" />
    <detection t="30" x="701.0" y="162.0" z="0.0" />
  </particle>
  <particle nSpots="81">
    <detection t="28" x="689.0" y="164.0" z="0.0" />
    <detection t="29" x="687.0" y="163.0" z="0.0" />
    <detection t="30" x="685.0" y="165.0" z="0.0" />
    <detection t="31" x="683.0" y="166.0" z="0.0" />
    <detection t="32" x="684.0" y="167.0" z="0.0" />
    <detection t="33" x="681.0" y="168.0" z="0.0" />
    <detection t="34" x="674.0" y="169.0" z="0.0" />
    <detection t="35" x="677.0" y="168.0" z="0.0" />
    <detection t="36" x="674.0" y="171.0" z="0.0" />
    <detection t="37" x="674.0" y="171.0" z="0.0" />
    <detection t="38" x="675.0" y="169.0" z="0.0" />
    <detection t="39" x="672.0" y="172.0" z="0.0" />
    <detection t="40" x="669.0" y="175.0" z="0.0" />
    <detection t="41" x="665.0" y="175.0" z="0.0" />
    <detection t="42" x="662.0" y="175.0" z="0.0" />
    <detection t="43" x="660.0" y="175.0" z="0.0" />
    <detection t="44" x="660.0" y="176.0" z="0.0" />
    <detection t="45" x="658.0" y="176.0" z="0.0" />
    <detection t="46" x="655.0" y="175.0" z="0.0" />
    <detection t="47" x="653.0" y="173.0" z="0.0" />
    <detection t="48" x="651.0" y="174.0" z="0.0" />
    <detection t="49" x="649.0" y="173.0" z="0.0" />
    <detection t="50" x="649.0" y="172.0" z="0.0" />
    <detection t="51" x="649.0" y="172.0" z="0.0" />
    <detection t="52" x="650.0" y="170.0" z="0.0" />
    <detection t="53" x="648.0" y="172.0" z="0.0" />
    <detection t="54" x="648.0" y="171.0" z="0.0" />
    <detection t="55" x="649.0" y="171.0" z="0.0" />
    <detection t="56" x="648.0" y="172.0" z="0.0" />
    <detection t="57" x="646.0" y="172.0" z="0.0" />
    <detection t="58" x="646.0" y="175.0" z="0.0" />
    <detection t="59" x="647.0" y="173.0" z="0.0" />
    <detection t="60" x="647.0" y="172.0" z="0.0" />
    <detection t="61" x="648.0" y="171.0" z="0.0" />
    <detection t="62" x="648.0" y="169.0" z="0.0" />
    <detection t="63" x="648.0" y="168.0" z="0.0" />
    <detection t="64" x="645.0" y="170.0" z="0.0" />
    <detection t="65" x="643.0" y="172.0" z="0.0" />
    <detection t="66" x="641.0" y="173.0" z="0.0" />
    <detection t="67" x="641.0" y="172.0" z="0.0" />
    <detection t="68" x="640.0" y="173.0" z="0.0" />
    <detection t="69" x="641.0" y="172.0" z="0.0" />
    <detection t="70" x="641.0" y="175.0" z="0.0" />
    <detection t="71" x="638.0" y="178.0" z="0.0" />
    <detection t="72" x="637.0" y="176.0" z="0.0" />
    <detection t="73" x="635.0" y="176.0" z="0.0" />
    <detection t="74" x="636.0" y="177.0" z="0.0" />
    <detection t="75" x="635.0" y="177.0" z="0.0" />
    <detection t="76" x="633.0" y="177.0" z="0.0" />
    <detection t="77" x="632.0" y="177.0" z="0.0" />
    <detection t="78" x="630.0" y="177.0" z="0.0" />
    <detection t="79" x="629.0" y="178.0" z="0.0" />
    <detection t="80" x="629.0" y="178.0" z="0.0" />
    <detection t="81" x="629.0" y="178.0" z="0.0" />
    <detection t="82" x="630.0" y="178.0" z="0.0" />
    <detection t="83" x="627.0" y="177.0" z="0.0" />
    <detection t="84" x="620.0" y="179.0" z="0.0" />
    <detection t="85" x="615.0" y="182.0" z="0.0" />
    <detection t="86" x="612.0" y="182.0" z="0.0" />
    <detection t="87" x="609.0" y="184.0" z="0.0" />
    <detection t="88" x="608.0" y="185.0" z="0.0" />
    <detection t="89" x="607.0" y="185.0" z="0.0" />
    <detection t="90" x="606.0" y="185.0" z="0.0" />
    <detection t="91" x="604.0" y="185.0" z="0.0" />
    <detection t="92" x="602.0" y="187.0" z="0.0" />
    <detection t="93" x="601.0" y="189.0" z="0.0" />
    <detection t="94" x="601.0" y="191.0" z="0.0" />
    <detection t="95" x="600.0" y="193.0" z="0.0" />
    <detection t="96" x="599.0" y="194.0" z="0.0" />
    <detection t="97" x="597.0" y="195.0" z="0.0" />
    <detection t="98" x="594.0" y="195.0" z="0.0" />
    <detection t="99" x="590.0" y="195.0" z="0.0" />
    <detection t="100" x="588.0" y="196.0" z="0.0" />
    <detection t="101" x="584.0" y="196.0" z="0.0" />
    <detection t="102" x="583.0" y="195.0" z="0.0" />
    <detection t="103" x="582.0" y="195.0" z="0.0" />
    <detection t="104" x="580.0" y="195.0" z="0.0" />
    <detection t="105" x="579.0" y="196.0" z="0.0" />
    <detection t="106" x="577.0" y="195.0" z="0.0" />
    <detection t="107" x="575.0" y="195.0" z="0.0" />
    <detection t="108" x="569.0" y="200.0" z="0.0" />
  </particle>
  <particle nSpots="2">
    <detection t="28" x="882.0" y="30.0" z="0.0" />
    <detection t="29" x="879.0" y="29.0" z="0.0" />
  </particle>
  <particle nSpots="11">
    <detection t="28" x="796.0" y="94.0" z="0.0" />
    <detection t="29" x="792.0" y="101.0" z="0.0" />
    <detection t="30" x="787.0" y="106.0" z="0.0" />
    <detection t="31" x="789.0" y="108.0" z="0.0" />
    <detection t="32" x="789.0" y="114.0" z="0.0" />
    <detection t="33" x="788.0" y="111.0" z="0.0" />
    <detection t="34" x="788.0" y="120.0" z="0.0" />
    <detection t="35" x="786.0" y="122.0" z="0.0" />
    <detection t="36" x="782.0" y="123.0" z="0.0" />
    <detection t="37" x="781.0" y="125.0" z="0.0" />
    <detection t="38" x="787.0" y="125.0" z="0.0" />
  </particle>
  <particle nSpots="17">
    <detection t="28" x="756.0" y="0.0" z="0.0" />
    <detection t="29" x="750.0" y="0.0" z="0.0" />
    <detection t="30" x="750.0" y="0.0" z="0.0" />
    <detection t="31" x="746.0" y="0.0" z="0.0" />
    <detection t="32" x="746.0" y="0.0" z="0.0" />
    <detection t="33" x="747.0" y="0.0" z="0.0" />
    <detection t="34" x="747.0" y="0.0" z="0.0" />
    <detection t="35" x="746.0" y="0.0" z="0.0" />
    <detection t="36" x="744.0" y="0.0" z="0.0" />
    <detection t="37" x="741.0" y="0.0" z="0.0" />
    <detection t="38" x="741.0" y="0.0" z="0.0" />
    <detection t="39" x="743.0" y="0.0" z="0.0" />
    <detection t="40" x="745.0" y="0.0" z="0.0" />
    <detection t="41" x="739.0" y="0.0" z="0.0" />
    <detection t="42" x="736.0" y="0.0" z="0.0" />
    <detection t="43" x="732.0" y="0.0" z="0.0" />
    <detection t="44" x="724.0" y="0.0" z="0.0" />
  </particle>
  <particle nSpots="10">
    <detection t="28" x="959.0" y="0.0" z="0.0" />
    <detection t="29" x="959.0" y="0.0" z="0.0" />
    <detection t="30" x="959.0" y="0.0" z="0.0" />
    <detection t="31" x="959.0" y="0.0" z="0.0" />
    <detection t="32" x="959.0" y="0.0" z="0.0" />
    <detection t="33" x="959.0" y="0.0" z="0.0" />
    <detection t="34" x="959.0" y="0.0" z="0.0" />
    <detection t="35" x="959.0" y="0.0" z="0.0" />
    <detection t="36" x="959.0" y="0.0" z="0.0" />
    <detection t="37" x="959.0" y="0.0" z="0.0" />
  </particle>
  <particle nSpots="13">
    <detection t="28" x="959.0" y="586.0" z="0.0" />
    <detection t="29" x="959.0" y="579.0" z="0.0" />
    <detection t="30" x="959.0" y="574.0" z="0.0" />
    <detection t="31" x="959.0" y="575.0" z="0.0" />
    <detection t="32" x="959.0" y="577.0" z="0.0" />
    <detection t="33" x="959.0" y="574.0" z="0.0" />
    <detection t="34" x="959.0" y="576.0" z="0.0" />
    <detection t="35" x="959.0" y="578.0" z="0.0" />
    <detection t="36" x="959.0" y="582.0" z="0.0" />
    <detection t="37" x="959.0" y="577.0" z="0.0" />
[truncated: 2,018,681 more chars]
