# Supplementary material for: Data set for comparison of cellular dynamics between human AAVS1 locus-modified and wild-type cells
Source: Data Brief. 2016 Jan 28;6:793–8. doi: 10.1016/j.dib.2015.12.053 (PMC4749938; doi:10.1016/j.dib.2015.12.053)
Supplement: Supplementary file 2 — Supplementary material [file mmc2.zip › Supplementary Data 2.txt]

  <particle nSpots="8">
    <detection t="4" x="836.0" y="61.0" z="0.0" />
    <detection t="5" x="838.0" y="58.0" z="0.0" />
    <detection t="6" x="838.0" y="56.0" z="0.0" />
    <detection t="7" x="842.0" y="54.0" z="0.0" />
    <detection t="8" x="842.0" y="51.0" z="0.0" />
    <detection t="9" x="841.0" y="48.0" z="0.0" />
    <detection t="10" x="842.0" y="44.0" z="0.0" />
    <detection t="11" x="842.0" y="39.0" z="0.0" />
  </particle>
  <particle nSpots="10">
    <detection t="1" x="959.0" y="65.0" z="0.0" />
    <detection t="2" x="956.0" y="55.0" z="0.0" />
    <detection t="3" x="950.0" y="52.0" z="0.0" />
    <detection t="4" x="947.0" y="52.0" z="0.0" />
    <detection t="5" x="945.0" y="52.0" z="0.0" />
    <detection t="6" x="946.0" y="50.0" z="0.0" />
    <detection t="7" x="944.0" y="49.0" z="0.0" />
    <detection t="8" x="940.0" y="45.0" z="0.0" />
    <detection t="9" x="937.0" y="44.0" z="0.0" />
    <detection t="10" x="938.0" y="44.0" z="0.0" />
  </particle>
  <particle nSpots="153">
    <detection t="0" x="879.0" y="79.0" z="0.0" />
    <detection t="1" x="878.0" y="78.0" z="0.0" />
    <detection t="2" x="876.0" y="76.0" z="0.0" />
    <detection t="3" x="874.0" y="80.0" z="0.0" />
    <detection t="4" x="871.0" y="77.0" z="0.0" />
    <detection t="5" x="872.0" y="78.0" z="0.0" />
    <detection t="6" x="870.0" y="81.0" z="0.0" />
    <detection t="7" x="872.0" y="81.0" z="0.0" />
    <detection t="8" x="872.0" y="83.0" z="0.0" />
    <detection t="9" x="873.0" y="83.0" z="0.0" />
    <detection t="10" x="870.0" y="80.0" z="0.0" />
    <detection t="11" x="868.0" y="79.0" z="0.0" />
    <detection t="12" x="865.0" y="79.0" z="0.0" />
    <detection t="13" x="863.0" y="77.0" z="0.0" />
    <detection t="14" x="858.0" y="72.0" z="0.0" />
    <detection t="15" x="856.0" y="69.0" z="0.0" />
    <detection t="16" x="860.0" y="72.0" z="0.0" />
    <detection t="17" x="859.0" y="70.0" z="0.0" />
    <detection t="18" x="858.0" y="70.0" z="0.0" />
    <detection t="19" x="856.0" y="73.0" z="0.0" />
    <detection t="20" x="853.0" y="71.0" z="0.0" />
    <detection t="21" x="849.0" y="73.0" z="0.0" />
    <detection t="22" x="846.0" y="77.0" z="0.0" />
    <detection t="23" x="841.0" y="77.0" z="0.0" />
    <detection t="24" x="838.0" y="76.0" z="0.0" />
    <detection t="25" x="833.0" y="77.0" z="0.0" />
    <detection t="26" x="826.0" y="76.0" z="0.0" />
    <detection t="27" x="822.0" y="76.0" z="0.0" />
    <detection t="28" x="821.0" y="77.0" z="0.0" />
    <detection t="29" x="818.0" y="76.0" z="0.0" />
    <detection t="30" x="809.0" y="70.0" z="0.0" />
    <detection t="31" x="806.0" y="69.0" z="0.0" />
    <detection t="32" x="802.0" y="69.0" z="0.0" />
    <detection t="33" x="797.0" y="66.0" z="0.0" />
    <detection t="34" x="792.0" y="66.0" z="0.0" />
    <detection t="35" x="790.0" y="69.0" z="0.0" />
    <detection t="36" x="789.0" y="75.0" z="0.0" />
    <detection t="37" x="788.0" y="77.0" z="0.0" />
    <detection t="38" x="785.0" y="75.0" z="0.0" />
    <detection t="39" x="782.0" y="74.0" z="0.0" />
    <detection t="40" x="782.0" y="73.0" z="0.0" />
    <detection t="41" x="776.0" y="72.0" z="0.0" />
    <detection t="42" x="769.0" y="71.0" z="0.0" />
    <detection t="43" x="761.0" y="71.0" z="0.0" />
    <detection t="44" x="754.0" y="71.0" z="0.0" />
    <detection t="45" x="752.0" y="70.0" z="0.0" />
    <detection t="46" x="748.0" y="74.0" z="0.0" />
    <detection t="47" x="746.0" y="73.0" z="0.0" />
    <detection t="48" x="744.0" y="73.0" z="0.0" />
    <detection t="49" x="738.0" y="76.0" z="0.0" />
    <detection t="50" x="732.0" y="76.0" z="0.0" />
    <detection t="51" x="729.0" y="75.0" z="0.0" />
    <detection t="52" x="727.0" y="73.0" z="0.0" />
    <detection t="53" x="726.0" y="72.0" z="0.0" />
    <detection t="54" x="722.0" y="71.0" z="0.0" />
    <detection t="55" x="720.0" y="71.0" z="0.0" />
    <detection t="56" x="719.0" y="70.0" z="0.0" />
    <detection t="57" x="717.0" y="69.0" z="0.0" />
    <detection t="58" x="714.0" y="70.0" z="0.0" />
    <detection t="59" x="712.0" y="67.0" z="0.0" />
    <detection t="60" x="710.0" y="66.0" z="0.0" />
    <detection t="61" x="708.0" y="65.0" z="0.0" />
    <detection t="62" x="707.0" y="66.0" z="0.0" />
    <detection t="63" x="706.0" y="66.0" z="0.0" />
    <detection t="64" x="701.0" y="65.0" z="0.0" />
    <detection t="65" x="695.0" y="64.0" z="0.0" />
    <detection t="66" x="689.0" y="64.0" z="0.0" />
    <detection t="67" x="684.0" y="63.0" z="0.0" />
    <detection t="68" x="679.0" y="63.0" z="0.0" />
    <detection t="69" x="677.0" y="63.0" z="0.0" />
    <detection t="70" x="678.0" y="65.0" z="0.0" />
    <detection t="71" x="682.0" y="66.0" z="0.0" />
    <detection t="72" x="679.0" y="64.0" z="0.0" />
    <detection t="73" x="674.0" y="63.0" z="0.0" />
    <detection t="74" x="675.0" y="60.0" z="0.0" />
    <detection t="75" x="671.0" y="61.0" z="0.0" />
    <detection t="76" x="668.0" y="60.0" z="0.0" />
    <detection t="77" x="669.0" y="60.0" z="0.0" />
    <detection t="78" x="666.0" y="59.0" z="0.0" />
    <detection t="79" x="662.0" y="59.0" z="0.0" />
    <detection t="80" x="662.0" y="59.0" z="0.0" />
    <detection t="81" x="658.0" y="60.0" z="0.0" />
    <detection t="82" x="655.0" y="58.0" z="0.0" />
    <detection t="83" x="657.0" y="61.0" z="0.0" />
    <detection t="84" x="655.0" y="61.0" z="0.0" />
    <detection t="85" x="655.0" y="61.0" z="0.0" />
    <detection t="86" x="654.0" y="60.0" z="0.0" />
    <detection t="87" x="654.0" y="60.0" z="0.0" />
    <detection t="88" x="657.0" y="59.0" z="0.0" />
    <detection t="89" x="658.0" y="57.0" z="0.0" />
    <detection t="90" x="659.0" y="58.0" z="0.0" />
    <detection t="91" x="661.0" y="54.0" z="0.0" />
    <detection t="92" x="659.0" y="54.0" z="0.0" />
    <detection t="93" x="653.0" y="49.0" z="0.0" />
    <detection t="94" x="646.0" y="47.0" z="0.0" />
    <detection t="95" x="646.0" y="51.0" z="0.0" />
    <detection t="96" x="646.0" y="50.0" z="0.0" />
    <detection t="97" x="648.0" y="49.0" z="0.0" />
    <detection t="98" x="649.0" y="47.0" z="0.0" />
    <detection t="99" x="648.0" y="47.0" z="0.0" />
    <detection t="100" x="644.0" y="45.0" z="0.0" />
    <detection t="101" x="645.0" y="47.0" z="0.0" />
    <detection t="102" x="644.0" y="45.0" z="0.0" />
    <detection t="103" x="646.0" y="42.0" z="0.0" />
    <detection t="104" x="651.0" y="37.0" z="0.0" />
    <detection t="105" x="654.0" y="33.0" z="0.0" />
    <detection t="106" x="651.0" y="32.0" z="0.0" />
    <detection t="107" x="647.0" y="34.0" z="0.0" />
    <detection t="108" x="648.0" y="34.0" z="0.0" />
    <detection t="109" x="648.0" y="37.0" z="0.0" />
    <detection t="110" x="638.0" y="36.0" z="0.0" />
    <detection t="111" x="641.0" y="34.0" z="0.0" />
    <detection t="112" x="636.0" y="31.0" z="0.0" />
    <detection t="113" x="633.0" y="30.0" z="0.0" />
    <detection t="114" x="630.0" y="29.0" z="0.0" />
    <detection t="115" x="630.0" y="29.0" z="0.0" />
    <detection t="116" x="630.0" y="26.0" z="0.0" />
    <detection t="117" x="627.0" y="27.0" z="0.0" />
    <detection t="118" x="624.0" y="26.0" z="0.0" />
    <detection t="119" x="626.0" y="28.0" z="0.0" />
    <detection t="120" x="634.0" y="36.0" z="0.0" />
    <detection t="121" x="632.0" y="34.0" z="0.0" />
    <detection t="122" x="631.0" y="34.0" z="0.0" />
    <detection t="123" x="635.0" y="32.0" z="0.0" />
    <detection t="124" x="634.0" y="33.0" z="0.0" />
    <detection t="125" x="639.0" y="33.0" z="0.0" />
    <detection t="126" x="644.0" y="37.0" z="0.0" />
    <detection t="127" x="646.0" y="37.0" z="0.0" />
    <detection t="128" x="649.0" y="36.0" z="0.0" />
    <detection t="129" x="647.0" y="36.0" z="0.0" />
    <detection t="130" x="647.0" y="34.0" z="0.0" />
    <detection t="131" x="649.0" y="33.0" z="0.0" />
    <detection t="132" x="646.0" y="31.0" z="0.0" />
    <detection t="133" x="647.0" y="32.0" z="0.0" />
    <detection t="134" x="648.0" y="33.0" z="0.0" />
    <detection t="135" x="649.0" y="33.0" z="0.0" />
    <detection t="136" x="650.0" y="32.0" z="0.0" />
    <detection t="137" x="651.0" y="31.0" z="0.0" />
    <detection t="138" x="656.0" y="35.0" z="0.0" />
    <detection t="139" x="659.0" y="37.0" z="0.0" />
    <detection t="140" x="659.0" y="38.0" z="0.0" />
    <detection t="141" x="660.0" y="38.0" z="0.0" />
    <detection t="142" x="659.0" y="38.0" z="0.0" />
    <detection t="143" x="661.0" y="36.0" z="0.0" />
    <detection t="144" x="659.0" y="35.0" z="0.0" />
    <detection t="145" x="660.0" y="35.0" z="0.0" />
    <detection t="146" x="667.0" y="28.0" z="0.0" />
    <detection t="147" x="666.0" y="30.0" z="0.0" />
    <detection t="148" x="666.0" y="28.0" z="0.0" />
    <detection t="149" x="666.0" y="29.0" z="0.0" />
    <detection t="150" x="666.0" y="30.0" z="0.0" />
    <detection t="151" x="664.0" y="30.0" z="0.0" />
    <detection t="152" x="669.0" y="32.0" z="0.0" />
  </particle>
  <particle nSpots="105">
    <detection t="0" x="811.0" y="59.0" z="0.0" />
    <detection t="1" x="811.0" y="63.0" z="0.0" />
    <detection t="2" x="811.0" y="68.0" z="0.0" />
    <detection t="3" x="809.0" y="68.0" z="0.0" />
    <detection t="4" x="807.0" y="69.0" z="0.0" />
    <detection t="5" x="808.0" y="68.0" z="0.0" />
    <detection t="6" x="807.0" y="68.0" z="0.0" />
    <detection t="7" x="809.0" y="64.0" z="0.0" />
    <detection t="8" x="806.0" y="61.0" z="0.0" />
    <detection t="9" x="807.0" y="59.0" z="0.0" />
    <detection t="10" x="806.0" y="52.0" z="0.0" />
    <detection t="11" x="803.0" y="52.0" z="0.0" />
    <detection t="12" x="801.0" y="50.0" z="0.0" />
    <detection t="13" x="801.0" y="48.0" z="0.0" />
    <detection t="14" x="798.0" y="45.0" z="0.0" />
    <detection t="15" x="796.0" y="47.0" z="0.0" />
    <detection t="16" x="790.0" y="44.0" z="0.0" />
    <detection t="17" x="784.0" y="40.0" z="0.0" />
    <detection t="18" x="780.0" y="43.0" z="0.0" />
    <detection t="19" x="774.0" y="40.0" z="0.0" />
    <detection t="20" x="771.0" y="40.0" z="0.0" />
    <detection t="21" x="767.0" y="37.0" z="0.0" />
    <detection t="22" x="765.0" y="34.0" z="0.0" />
    <detection t="23" x="761.0" y="35.0" z="0.0" />
    <detection t="24" x="761.0" y="34.0" z="0.0" />
    <detection t="25" x="760.0" y="36.0" z="0.0" />
    <detection t="26" x="757.0" y="38.0" z="0.0" />
    <detection t="27" x="759.0" y="38.0" z="0.0" />
    <detection t="28" x="760.0" y="43.0" z="0.0" />
    <detection t="29" x="762.0" y="44.0" z="0.0" />
    <detection t="30" x="762.0" y="43.0" z="0.0" />
    <detection t="31" x="763.0" y="45.0" z="0.0" />
    <detection t="32" x="759.0" y="46.0" z="0.0" />
    <detection t="33" x="757.0" y="50.0" z="0.0" />
    <detection t="34" x="755.0" y="52.0" z="0.0" />
    <detection t="35" x="754.0" y="55.0" z="0.0" />
    <detection t="36" x="751.0" y="55.0" z="0.0" />
    <detection t="37" x="748.0" y="59.0" z="0.0" />
    <detection t="38" x="744.0" y="58.0" z="0.0" />
    <detection t="39" x="741.0" y="50.0" z="0.0" />
    <detection t="40" x="739.0" y="48.0" z="0.0" />
    <detection t="41" x="735.0" y="47.0" z="0.0" />
    <detection t="42" x="732.0" y="48.0" z="0.0" />
    <detection t="43" x="727.0" y="43.0" z="0.0" />
    <detection t="44" x="727.0" y="43.0" z="0.0" />
    <detection t="45" x="727.0" y="41.0" z="0.0" />
    <detection t="46" x="726.0" y="41.0" z="0.0" />
    <detection t="47" x="722.0" y="38.0" z="0.0" />
    <detection t="48" x="718.0" y="32.0" z="0.0" />
    <detection t="49" x="714.0" y="23.0" z="0.0" />
    <detection t="50" x="714.0" y="20.0" z="0.0" />
    <detection t="51" x="711.0" y="19.0" z="0.0" />
    <detection t="52" x="709.0" y="19.0" z="0.0" />
    <detection t="53" x="708.0" y="17.0" z="0.0" />
    <detection t="54" x="705.0" y="11.0" z="0.0" />
    <detection t="55" x="701.0" y="11.0" z="0.0" />
    <detection t="56" x="695.0" y="11.0" z="0.0" />
    <detection t="57" x="693.0" y="15.0" z="0.0" />
    <detection t="58" x="697.0" y="21.0" z="0.0" />
    <detection t="59" x="698.0" y="19.0" z="0.0" />
    <detection t="60" x="701.0" y="19.0" z="0.0" />
    <detection t="61" x="708.0" y="18.0" z="0.0" />
    <detection t="62" x="707.0" y="16.0" z="0.0" />
    <detection t="63" x="709.0" y="16.0" z="0.0" />
    <detection t="64" x="707.0" y="14.0" z="0.0" />
    <detection t="65" x="702.0" y="8.0" z="0.0" />
    <detection t="66" x="700.0" y="2.0" z="0.0" />
    <detection t="67" x="696.0" y="4.0" z="0.0" />
    <detection t="68" x="698.0" y="8.0" z="0.0" />
    <detection t="69" x="699.0" y="13.0" z="0.0" />
    <detection t="70" x="698.0" y="13.0" z="0.0" />
    <detection t="71" x="695.0" y="14.0" z="0.0" />
    <detection t="72" x="687.0" y="15.0" z="0.0" />
    <detection t="73" x="681.0" y="15.0" z="0.0" />
    <detection t="74" x="683.0" y="14.0" z="0.0" />
    <detection t="75" x="682.0" y="14.0" z="0.0" />
    <detection t="76" x="688.0" y="12.0" z="0.0" />
    <detection t="77" x="688.0" y="12.0" z="0.0" />
    <detection t="78" x="689.0" y="11.0" z="0.0" />
    <detection t="79" x="690.0" y="17.0" z="0.0" />
    <detection t="80" x="697.0" y="22.0" z="0.0" />
    <detection t="81" x="699.0" y="25.0" z="0.0" />
    <detection t="82" x="701.0" y="27.0" z="0.0" />
    <detection t="83" x="700.0" y="28.0" z="0.0" />
    <detection t="84" x="700.0" y="29.0" z="0.0" />
    <detection t="85" x="699.0" y="28.0" z="0.0" />
    <detection t="86" x="699.0" y="29.0" z="0.0" />
    <detection t="87" x="699.0" y="31.0" z="0.0" />
    <detection t="88" x="695.0" y="31.0" z="0.0" />
    <detection t="89" x="689.0" y="30.0" z="0.0" />
    <detection t="90" x="683.0" y="28.0" z="0.0" />
    <detection t="91" x="682.0" y="26.0" z="0.0" />
    <detection t="92" x="682.0" y="28.0" z="0.0" />
    <detection t="93" x="681.0" y="28.0" z="0.0" />
    <detection t="94" x="680.0" y="27.0" z="0.0" />
    <detection t="95" x="678.0" y="27.0" z="0.0" />
    <detection t="96" x="669.0" y="24.0" z="0.0" />
    <detection t="97" x="670.0" y="23.0" z="0.0" />
    <detection t="98" x="671.0" y="22.0" z="0.0" />
    <detection t="99" x="668.0" y="20.0" z="0.0" />
    <detection t="100" x="668.0" y="22.0" z="0.0" />
    <detection t="101" x="667.0" y="19.0" z="0.0" />
    <detection t="102" x="671.0" y="22.0" z="0.0" />
    <detection t="103" x="671.0" y="21.0" z="0.0" />
    <detection t="104" x="669.0" y="20.0" z="0.0" />
  </particle>
  <particle nSpots="4">
    <detection t="3" x="818.0" y="31.0" z="0.0" />
    <detection t="4" x="813.0" y="33.0" z="0.0" />
    <detection t="5" x="811.0" y="30.0" z="0.0" />
    <detection t="6" x="814.0" y="30.0" z="0.0" />
  </particle>
  <particle nSpots="7">
    <detection t="0" x="842.0" y="30.0" z="0.0" />
    <detection t="1" x="840.0" y="27.0" z="0.0" />
    <detection t="2" x="845.0" y="30.0" z="0.0" />
    <detection t="3" x="848.0" y="32.0" z="0.0" />
    <detection t="4" x="848.0" y="31.0" z="0.0" />
    <detection t="5" x="848.0" y="30.0" z="0.0" />
    <detection t="6" x="843.0" y="26.0" z="0.0" />
  </particle>
  <particle nSpots="18">
    <detection t="0" x="794.0" y="40.0" z="0.0" />
    <detection t="1" x="792.0" y="37.0" z="0.0" />
    <detection t="2" x="784.0" y="41.0" z="0.0" />
    <detection t="3" x="784.0" y="42.0" z="0.0" />
    <detection t="4" x="781.0" y="44.0" z="0.0" />
    <detection t="5" x="777.0" y="45.0" z="0.0" />
    <detection t="6" x="776.0" y="46.0" z="0.0" />
    <detection t="7" x="773.0" y="45.0" z="0.0" />
    <detection t="8" x="771.0" y="45.0" z="0.0" />
    <detection t="9" x="772.0" y="46.0" z="0.0" />
    <detection t="10" x="772.0" y="44.0" z="0.0" />
    <detection t="11" x="771.0" y="40.0" z="0.0" />
    <detection t="12" x="769.0" y="40.0" z="0.0" />
    <detection t="13" x="770.0" y="39.0" z="0.0" />
    <detection t="14" x="766.0" y="37.0" z="0.0" />
    <detection t="15" x="763.0" y="46.0" z="0.0" />
    <detection t="16" x="765.0" y="46.0" z="0.0" />
    <detection t="17" x="764.0" y="46.0" z="0.0" />
  </particle>
  <particle nSpots="24">
    <detection t="0" x="927.0" y="42.0" z="0.0" />
    <detection t="1" x="915.0" y="42.0" z="0.0" />
    <detection t="2" x="903.0" y="40.0" z="0.0" />
    <detection t="3" x="900.0" y="36.0" z="0.0" />
    <detection t="4" x="898.0" y="33.0" z="0.0" />
    <detection t="5" x="897.0" y="31.0" z="0.0" />
    <detection t="6" x="895.0" y="30.0" z="0.0" />
    <detection t="7" x="892.0" y="29.0" z="0.0" />
    <detection t="8" x="888.0" y="28.0" z="0.0" />
    <detection t="9" x="887.0" y="27.0" z="0.0" />
    <detection t="10" x="883.0" y="26.0" z="0.0" />
    <detection t="11" x="883.0" y="23.0" z="0.0" />
    <detection t="12" x="883.0" y="22.0" z="0.0" />
    <detection t="13" x="884.0" y="21.0" z="0.0" />
    <detection t="14" x="884.0" y="18.0" z="0.0" />
    <detection t="15" x="883.0" y="16.0" z="0.0" />
    <detection t="16" x="883.0" y="12.0" z="0.0" />
    <detection t="17" x="880.0" y="7.0" z="0.0" />
    <detection t="18" x="880.0" y="0.0" z="0.0" />
    <detection t="19" x="878.0" y="2.0" z="0.0" />
    <detection t="20" x="876.0" y="0.0" z="0.0" />
    <detection t="21" x="875.0" y="2.0" z="0.0" />
    <detection t="22" x="876.0" y="10.0" z="0.0" />
    <detection t="23" x="871.0" y="12.0" z="0.0" />
  </particle>
  <particle nSpots="6">
    <detection t="0" x="935.0" y="102.0" z="0.0" />
    <detection t="1" x="933.0" y="103.0" z="0.0" />
    <detection t="2" x="929.0" y="105.0" z="0.0" />
    <detection t="3" x="936.0" y="106.0" z="0.0" />
    <detection t="4" x="943.0" y="104.0" z="0.0" />
    <detection t="5" x="941.0" y="106.0" z="0.0" />
  </particle>
  <particle nSpots="9">
    <detection t="0" x="770.0" y="114.0" z="0.0" />
    <detection t="1" x="768.0" y="117.0" z="0.0" />
    <detection t="2" x="769.0" y="116.0" z="0.0" />
    <detection t="3" x="769.0" y="117.0" z="0.0" />
    <detection t="4" x="765.0" y="115.0" z="0.0" />
    <detection t="5" x="757.0" y="114.0" z="0.0" />
    <detection t="6" x="744.0" y="115.0" z="0.0" />
    <detection t="7" x="744.0" y="114.0" z="0.0" />
    <detection t="8" x="731.0" y="116.0" z="0.0" />
  </particle>
  <particle nSpots="22">
    <detection t="2" x="721.0" y="120.0" z="0.0" />
    <detection t="3" x="719.0" y="116.0" z="0.0" />
    <detection t="4" x="722.0" y="110.0" z="0.0" />
    <detection t="5" x="727.0" y="96.0" z="0.0" />
    <detection t="6" x="731.0" y="90.0" z="0.0" />
    <detection t="7" x="729.0" y="86.0" z="0.0" />
    <detection t="8" x="729.0" y="81.0" z="0.0" />
    <detection t="9" x="725.0" y="79.0" z="0.0" />
    <detection t="10" x="718.0" y="78.0" z="0.0" />
    <detection t="11" x="715.0" y="71.0" z="0.0" />
    <detection t="12" x="712.0" y="70.0" z="0.0" />
    <detection t="13" x="708.0" y="70.0" z="0.0" />
    <detection t="14" x="705.0" y="69.0" z="0.0" />
    <detection t="15" x="698.0" y="72.0" z="0.0" />
    <detection t="16" x="693.0" y="75.0" z="0.0" />
    <detection t="17" x="689.0" y="76.0" z="0.0" />
    <detection t="18" x="686.0" y="76.0" z="0.0" />
    <detection t="19" x="682.0" y="77.0" z="0.0" />
    <detection t="20" x="680.0" y="77.0" z="0.0" />
    <detection t="21" x="677.0" y="79.0" z="0.0" />
    <detection t="22" x="675.0" y="79.0" z="0.0" />
    <detection t="23" x="668.0" y="78.0" z="0.0" />
  </particle>
  <particle nSpots="37">
    <detection t="0" x="794.0" y="85.0" z="0.0" />
    <detection t="1" x="790.0" y="86.0" z="0.0" />
    <detection t="2" x="786.0" y="85.0" z="0.0" />
    <detection t="3" x="783.0" y="85.0" z="0.0" />
    <detection t="4" x="781.0" y="87.0" z="0.0" />
    <detection t="5" x="781.0" y="86.0" z="0.0" />
    <detection t="6" x="781.0" y="87.0" z="0.0" />
    <detection t="7" x="778.0" y="84.0" z="0.0" />
    <detection t="8" x="781.0" y="85.0" z="0.0" />
    <detection t="9" x="781.0" y="86.0" z="0.0" />
    <detection t="10" x="775.0" y="81.0" z="0.0" />
    <detection t="11" x="774.0" y="78.0" z="0.0" />
    <detection t="12" x="770.0" y="78.0" z="0.0" />
    <detection t="13" x="767.0" y="76.0" z="0.0" />
    <detection t="14" x="767.0" y="78.0" z="0.0" />
    <detection t="15" x="772.0" y="84.0" z="0.0" />
    <detection t="16" x="775.0" y="83.0" z="0.0" />
    <detection t="17" x="770.0" y="81.0" z="0.0" />
    <detection t="18" x="774.0" y="83.0" z="0.0" />
    <detection t="19" x="781.0" y="82.0" z="0.0" />
    <detection t="20" x="775.0" y="82.0" z="0.0" />
    <detection t="21" x="773.0" y="84.0" z="0.0" />
    <detection t="22" x="769.0" y="82.0" z="0.0" />
    <detection t="23" x="762.0" y="77.0" z="0.0" />
    <detection t="24" x="761.0" y="78.0" z="0.0" />
    <detection t="25" x="758.0" y="80.0" z="0.0" />
    <detection t="26" x="757.0" y="82.0" z="0.0" />
    <detection t="27" x="753.0" y="83.0" z="0.0" />
    <detection t="28" x="753.0" y="83.0" z="0.0" />
    <detection t="29" x="757.0" y="79.0" z="0.0" />
    <detection t="30" x="754.0" y="78.0" z="0.0" />
    <detection t="31" x="752.0" y="76.0" z="0.0" />
    <detection t="32" x="750.0" y="77.0" z="0.0" />
    <detection t="33" x="746.0" y="82.0" z="0.0" />
    <detection t="34" x="744.0" y="83.0" z="0.0" />
    <detection t="35" x="739.0" y="80.0" z="0.0" />
    <detection t="36" x="738.0" y="77.0" z="0.0" />
  </particle>
  <particle nSpots="110">
    <detection t="3" x="912.0" y="86.0" z="0.0" />
    <detection t="4" x="910.0" y="84.0" z="0.0" />
    <detection t="5" x="910.0" y="83.0" z="0.0" />
    <detection t="6" x="909.0" y="82.0" z="0.0" />
    <detection t="7" x="911.0" y="83.0" z="0.0" />
    <detection t="8" x="909.0" y="81.0" z="0.0" />
    <detection t="9" x="907.0" y="77.0" z="0.0" />
    <detection t="10" x="900.0" y="72.0" z="0.0" />
    <detection t="11" x="897.0" y="73.0" z="0.0" />
    <detection t="12" x="895.0" y="74.0" z="0.0" />
    <detection t="13" x="893.0" y="73.0" z="0.0" />
    <detection t="14" x="889.0" y="72.0" z="0.0" />
    <detection t="15" x="886.0" y="70.0" z="0.0" />
    <detection t="16" x="885.0" y="70.0" z="0.0" />
    <detection t="17" x="885.0" y="70.0" z="0.0" />
    <detection t="18" x="883.0" y="70.0" z="0.0" />
    <detection t="19" x="882.0" y="70.0" z="0.0" />
    <detection t="20" x="877.0" y="69.0" z="0.0" />
    <detection t="21" x="881.0" y="81.0" z="0.0" />
    <detection t="22" x="884.0" y="85.0" z="0.0" />
    <detection t="23" x="887.0" y="89.0" z="0.0" />
    <detection t="24" x="890.0" y="92.0" z="0.0" />
    <detection t="25" x="889.0" y="91.0" z="0.0" />
    <detection t="26" x="888.0" y="91.0" z="0.0" />
    <detection t="27" x="886.0" y="91.0" z="0.0" />
    <detection t="28" x="884.0" y="92.0" z="0.0" />
    <detection t="29" x="884.0" y="91.0" z="0.0" />
    <detection t="30" x="880.0" y="93.0" z="0.0" />
    <detection t="31" x="880.0" y="90.0" z="0.0" />
    <detection t="32" x="875.0" y="90.0" z="0.0" />
    <detection t="33" x="871.0" y="90.0" z="0.0" />
    <detection t="34" x="875.0" y="92.0" z="0.0" />
    <detection t="35" x="874.0" y="93.0" z="0.0" />
    <detection t="36" x="869.0" y="94.0" z="0.0" />
    <detection t="37" x="868.0" y="93.0" z="0.0" />
    <detection t="38" x="863.0" y="94.0" z="0.0" />
    <detection t="39" x="860.0" y="93.0" z="0.0" />
    <detection t="40" x="858.0" y="93.0" z="0.0" />
    <detection t="41" x="854.0" y="90.0" z="0.0" />
    <detection t="42" x="852.0" y="90.0" z="0.0" />
    <detection t="43" x="851.0" y="90.0" z="0.0" />
    <detection t="44" x="849.0" y="90.0" z="0.0" />
    <detection t="45" x="847.0" y="90.0" z="0.0" />
    <detection t="46" x="845.0" y="88.0" z="0.0" />
    <detection t="47" x="842.0" y="87.0" z="0.0" />
    <detection t="48" x="842.0" y="87.0" z="0.0" />
    <detection t="49" x="844.0" y="89.0" z="0.0" />
    <detection t="50" x="843.0" y="89.0" z="0.0" />
    <detection t="51" x="845.0" y="91.0" z="0.0" />
    <detection t="52" x="846.0" y="90.0" z="0.0" />
    <detection t="53" x="845.0" y="91.0" z="0.0" />
    <detection t="54" x="841.0" y="93.0" z="0.0" />
    <detection t="55" x="853.0" y="95.0" z="0.0" />
    <detection t="56" x="851.0" y="96.0" z="0.0" />
    <detection t="57" x="850.0" y="97.0" z="0.0" />
    <detection t="58" x="854.0" y="95.0" z="0.0" />
    <detection t="59" x="856.0" y="97.0" z="0.0" />
    <detection t="60" x="860.0" y="98.0" z="0.0" />
    <detection t="61" x="861.0" y="99.0" z="0.0" />
    <detection t="62" x="860.0" y="98.0" z="0.0" />
    <detection t="63" x="862.0" y="100.0" z="0.0" />
    <detection t="64" x="867.0" y="104.0" z="0.0" />
    <detection t="65" x="864.0" y="106.0" z="0.0" />
    <detection t="66" x="866.0" y="106.0" z="0.0" />
    <detection t="67" x="870.0" y="104.0" z="0.0" />
    <detection t="68" x="874.0" y="105.0" z="0.0" />
    <detection t="69" x="877.0" y="106.0" z="0.0" />
    <detection t="70" x="876.0" y="105.0" z="0.0" />
    <detection t="71" x="870.0" y="104.0" z="0.0" />
    <detection t="72" x="867.0" y="101.0" z="0.0" />
    <detection t="73" x="862.0" y="101.0" z="0.0" />
    <detection t="74" x="854.0" y="104.0" z="0.0" />
    <detection t="75" x="846.0" y="107.0" z="0.0" />
    <detection t="76" x="840.0" y="110.0" z="0.0" />
    <detection t="77" x="833.0" y="114.0" z="0.0" />
    <detection t="78" x="826.0" y="116.0" z="0.0" />
    <detection t="79" x="822.0" y="118.0" z="0.0" />
    <detection t="80" x="821.0" y="119.0" z="0.0" />
    <detection t="81" x="818.0" y="121.0" z="0.0" />
    <detection t="82" x="818.0" y="122.0" z="0.0" />
    <detection t="83" x="816.0" y="125.0" z="0.0" />
    <detection t="84" x="814.0" y="125.0" z="0.0" />
    <detection t="85" x="814.0" y="126.0" z="0.0" />
    <detection t="86" x="815.0" y="127.0" z="0.0" />
    <detection t="87" x="813.0" y="128.0" z="0.0" />
    <detection t="88" x="811.0" y="127.0" z="0.0" />
    <detection t="89" x="811.0" y="123.0" z="0.0" />
    <detection t="90" x="807.0" y="126.0" z="0.0" />
    <detection t="91" x="801.0" y="130.0" z="0.0" />
    <detection t="92" x="798.0" y="129.0" z="0.0" />
    <detection t="93" x="795.0" y="130.0" z="0.0" />
    <detection t="94" x="795.0" y="129.0" z="0.0" />
    <detection t="95" x="793.0" y="128.0" z="0.0" />
    <detection t="96" x="793.0" y="127.0" z="0.0" />
    <detection t="97" x="793.0" y="127.0" z="0.0" />
    <detection t="98" x="791.0" y="125.0" z="0.0" />
    <detection t="99" x="790.0" y="125.0" z="0.0" />
    <detection t="100" x="787.0" y="126.0" z="0.0" />
    <detection t="101" x="785.0" y="123.0" z="0.0" />
    <detection t="102" x="783.0" y="123.0" z="0.0" />
    <detection t="103" x="778.0" y="123.0" z="0.0" />
    <detection t="104" x="776.0" y="121.0" z="0.0" />
    <detection t="105" x="775.0" y="120.0" z="0.0" />
    <detection t="106" x="770.0" y="113.0" z="0.0" />
    <detection t="107" x="764.0" y="114.0" z="0.0" />
    <detection t="108" x="767.0" y="116.0" z="0.0" />
    <detection t="109" x="765.0" y="115.0" z="0.0" />
    <detection t="110" x="776.0" y="122.0" z="0.0" />
    <detection t="111" x="774.0" y="119.0" z="0.0" />
    <detection t="112" x="776.0" y="117.0" z="0.0" />
  </particle>
  <particle nSpots="7">
    <detection t="0" x="842.0" y="102.0" z="0.0" />
    <detection t="1" x="837.0" y="100.0" z="0.0" />
    <detection t="2" x="833.0" y="100.0" z="0.0" />
    <detection t="3" x="833.0" y="101.0" z="0.0" />
    <detection t="4" x="837.0" y="103.0" z="0.0" />
    <detection t="5" x="832.0" y="103.0" z="0.0" />
    <detection t="6" x="831.0" y="104.0" z="0.0" />
  </particle>
  <particle nSpots="8">
    <detection t="3" x="959.0" y="88.0" z="0.0" />
    <detection t="4" x="959.0" y="92.0" z="0.0" />
    <detection t="5" x="958.0" y="88.0" z="0.0" />
    <detection t="6" x="951.0" y="89.0" z="0.0" />
    <detection t="7" x="954.0" y="97.0" z="0.0" />
    <detection t="8" x="953.0" y="98.0" z="0.0" />
    <detection t="9" x="951.0" y="90.0" z="0.0" />
    <detection t="10" x="949.0" y="89.0" z="0.0" />
  </particle>
  <particle nSpots="9">
    <detection t="0" x="883.0" y="0.0" z="0.0" />
    <detection t="1" x="883.0" y="0.0" z="0.0" />
    <detection t="2" x="887.0" y="0.0" z="0.0" />
    <detection t="3" x="890.0" y="0.0" z="0.0" />
    <detection t="4" x="892.0" y="0.0" z="0.0" />
    <detection t="5" x="889.0" y="0.0" z="0.0" />
    <detection t="6" x="889.0" y="0.0" z="0.0" />
    <detection t="7" x="889.0" y="0.0" z="0.0" />
    <detection t="8" x="894.0" y="0.0" z="0.0" />
  </particle>
  <particle nSpots="13">
    <detection t="0" x="930.0" y="0.0" z="0.0" />
    <detection t="1" x="928.0" y="0.0" z="0.0" />
    <detection t="2" x="926.0" y="0.0" z="0.0" />
    <detection t="3" x="925.0" y="0.0" z="0.0" />
    <detection t="4" x="925.0" y="0.0" z="0.0" />
    <detection t="5" x="922.0" y="0.0" z="0.0" />
    <detection t="6" x="922.0" y="0.0" z="0.0" />
    <detection t="7" x="921.0" y="0.0" z="0.0" />
    <detection t="8" x="919.0" y="0.0" z="0.0" />
    <detection t="9" x="914.0" y="0.0" z="0.0" />
    <detection t="10" x="909.0" y="0.0" z="0.0" />
    <detection t="11" x="914.0" y="0.0" z="0.0" />
    <detection t="12" x="910.0" y="0.0" z="0.0" />
  </particle>
  <particle nSpots="21">
    <detection t="3" x="831.0" y="8.0" z="0.0" />
    <detection t="4" x="821.0" y="10.0" z="0.0" />
    <detection t="5" x="825.0" y="0.0" z="0.0" />
    <detection t="6" x="829.0" y="0.0" z="0.0" />
    <detection t="7" x="828.0" y="0.0" z="0.0" />
    <detection t="8" x="829.0" y="0.0" z="0.0" />
    <detection t="9" x="832.0" y="0.0" z="0.0" />
    <detection t="10" x="835.0" y="12.0" z="0.0" />
    <detection t="11" x="837.0" y="13.0" z="0.0" />
    <detection t="12" x="834.0" y="13.0" z="0.0" />
    <detection t="13" x="836.0" y="12.0" z="0.0" />
    <detection t="14" x="837.0" y="12.0" z="0.0" />
    <detection t="15" x="839.0" y="12.0" z="0.0" />
    <detection t="16" x="839.0" y="11.0" z="0.0" />
    <detection t="17" x="839.0" y="0.0" z="0.0" />
    <detection t="18" x="835.0" y="0.0" z="0.0" />
    <detection t="19" x="841.0" y="0.0" z="0.0" />
    <detection t="20" x="841.0" y="0.0" z="0.0" />
    <detection t="21" x="841.0" y="0.0" z="0.0" />
    <detection t="22" x="842.0" y="13.0" z="0.0" />
    <detection t="23" x="830.0" y="12.0" z="0.0" />
  </particle>
  <particle nSpots="22">
    <detection t="1" x="959.0" y="19.0" z="0.0" />
    <detection t="2" x="959.0" y="16.0" z="0.0" />
    <detection t="3" x="959.0" y="16.0" z="0.0" />
    <detection t="4" x="959.0" y="17.0" z="0.0" />
    <detection t="5" x="959.0" y="17.0" z="0.0" />
    <detection t="6" x="959.0" y="12.0" z="0.0" />
    <detection t="7" x="959.0" y="7.0" z="0.0" />
    <detection t="8" x="959.0" y="5.0" z="0.0" />
    <detection t="9" x="959.0" y="6.0" z="0.0" />
    <detection t="10" x="959.0" y="0.0" z="0.0" />
    <detection t="11" x="951.0" y="0.0" z="0.0" />
    <detection t="12" x="940.0" y="0.0" z="0.0" />
    <detection t="13" x="931.0" y="0.0" z="0.0" />
    <detection t="14" x="925.0" y="0.0" z="0.0" />
    <detection t="15" x="922.0" y="0.0" z="0.0" />
    <detection t="16" x="919.0" y="0.0" z="0.0" />
    <detection t="17" x="917.0" y="0.0" z="0.0" />
    <detection t="18" x="919.0" y="0.0" z="0.0" />
    <detection t="19" x="914.0" y="0.0" z="0.0" />
    <detection t="20" x="913.0" y="0.0" z="0.0" />
    <detection t="21" x="913.0" y="0.0" z="0.0" />
    <detection t="22" x="911.0" y="0.0" z="0.0" />
  </particle>
  <particle nSpots="31">
    <detection t="4" x="959.0" y="245.0" z="0.0" />
    <detection t="5" x="959.0" y="242.0" z="0.0" />
    <detection t="6" x="959.0" y="244.0" z="0.0" />
    <detection t="7" x="959.0" y="238.0" z="0.0" />
    <detection t="8" x="947.0" y="235.0" z="0.0" />
    <detection t="9" x="943.0" y="236.0" z="0.0" />
    <detection t="10" x="939.0" y="236.0" z="0.0" />
    <detection t="11" x="937.0" y="238.0" z="0.0" />
    <detection t="12" x="931.0" y="237.0" z="0.0" />
    <detection t="13" x="924.0" y="238.0" z="0.0" />
    <detection t="14" x="919.0" y="241.0" z="0.0" />
    <detection t="15" x="914.0" y="243.0" z="0.0" />
    <detection t="16" x="912.0" y="236.0" z="0.0" />
    <detection t="17" x="907.0" y="234.0" z="0.0" />
    <detection t="18" x="896.0" y="230.0" z="0.0" />
    <detection t="19" x="893.0" y="228.0" z="0.0" />
    <detection t="20" x="887.0" y="225.0" z="0.0" />
    <detection t="21" x="884.0" y="227.0" z="0.0" />
    <detection t="22" x="880.0" y="229.0" z="0.0" />
    <detection t="23" x="879.0" y="231.0" z="0.0" />
    <detection t="24" x="883.0" y="235.0" z="0.0" />
    <detection t="25" x="885.0" y="237.0" z="0.0" />
    <detection t="26" x="887.0" y="230.0" z="0.0" />
    <detection t="27" x="879.0" y="227.0" z="0.0" />
    <detection t="28" x="875.0" y="223.0" z="0.0" />
    <detection t="29" x="868.0" y="221.0" z="0.0" />
    <detection t="30" x="876.0" y="222.0" z="0.0" />
    <detection t="31" x="876.0" y="225.0" z="0.0" />
    <detection t="32" x="880.0" y="223.0" z="0.0" />
    <detection t="33" x="880.0" y="222.0" z="0.0" />
    <detection t="34" x="884.0" y="229.0" z="0.0" />
  </particle>
  <particle nSpots="88">
    <detection t="0" x="778.0" y="251.0" z="0.0" />
    <detection t="1" x="774.0" y="250.0" z="0.0" />
    <detection t="2" x="768.0" y="249.0" z="0.0" />
    <detection t="3" x="764.0" y="248.0" z="0.0" />
    <detection t="4" x="761.0" y="246.0" z="0.0" />
    <detection t="5" x="758.0" y="245.0" z="0.0" />
    <detection t="6" x="752.0" y="247.0" z="0.0" />
    <detection t="7" x="749.0" y="249.0" z="0.0" />
    <detection t="8" x="744.0" y="248.0" z="0.0" />
    <detection t="9" x="740.0" y="248.0" z="0.0" />
    <detection t="10" x="736.0" y="249.0" z="0.0" />
    <detection t="11" x="732.0" y="248.0" z="0.0" />
    <detection t="12" x="729.0" y="250.0" z="0.0" />
    <detection t="13" x="729.0" y="252.0" z="0.0" />
    <detection t="14" x="725.0" y="254.0" z="0.0" />
    <detection t="15" x="723.0" y="255.0" z="0.0" />
    <detection t="16" x="718.0" y="254.0" z="0.0" />
    <detection t="17" x="715.0" y="254.0" z="0.0" />
    <detection t="18" x="712.0" y="255.0" z="0.0" />
    <detection t="19" x="708.0" y="254.0" z="0.0" />
    <detection t="20" x="706.0" y="256.0" z="0.0" />
    <detection t="21" x="703.0" y="258.0" z="0.0" />
    <detection t="22" x="700.0" y="258.0" z="0.0" />
    <detection t="23" x="697.0" y="260.0" z="0.0" />
    <detection t="24" x="695.0" y="261.0" z="0.0" />
    <detection t="25" x="692.0" y="262.0" z="0.0" />
    <detection t="26" x="690.0" y="264.0" z="0.0" />
    <detection t="27" x="690.0" y="265.0" z="0.0" />
    <detection t="28" x="687.0" y="270.0" z="0.0" />
    <detection t="29" x="687.0" y="273.0" z="0.0" />
    <detection t="30" x="684.0" y="276.0" z="0.0" />
    <detection t="31" x="682.0" y="278.0" z="0.0" />
    <detection t="32" x="682.0" y="280.0" z="0.0" />
    <detection t="33" x="683.0" y="281.0" z="0.0" />
    <detection t="34" x="680.0" y="282.0" z="0.0" />
    <detection t="35" x="679.0" y="282.0" z="0.0" />
    <detection t="36" x="681.0" y="283.0" z="0.0" />
    <detection t="37" x="679.0" y="284.0" z="0.0" />
    <detection t="38" x="679.0" y="283.0" z="0.0" />
    <detection t="39" x="677.0" y="278.0" z="0.0" />
    <detection t="40" x="676.0" y="275.0" z="0.0" />
    <detection t="41" x="674.0" y="273.0" z="0.0" />
    <detection t="42" x="670.0" y="271.0" z="0.0" />
    <detection t="43" x="668.0" y="272.0" z="0.0" />
    <detection t="44" x="668.0" y="271.0" z="0.0" />
    <detection t="45" x="667.0" y="270.0" z="0.0" />
    <detection t="46" x="665.0" y="269.0" z="0.0" />
    <detection t="47" x="663.0" y="268.0" z="0.0" />
    <detection t="48" x="662.0" y="267.0" z="0.0" />
    <detection t="49" x="661.0" y="269.0" z="0.0" />
    <detection t="50" x="660.0" y="268.0" z="0.0" />
    <detection t="51" x="659.0" y="268.0" z="0.0" />
    <detection t="52" x="656.0" y="269.0" z="0.0" />
    <detection t="53" x="650.0" y="269.0" z="0.0" />
    <detection t="54" x="648.0" y="269.0" z="0.0" />
    <detection t="55" x="646.0" y="268.0" z="0.0" />
    <detection t="56" x="647.0" y="268.0" z="0.0" />
    <detection t="57" x="644.0" y="270.0" z="0.0" />
    <detection t="58" x="645.0" y="270.0" z="0.0" />
    <detection t="59" x="650.0" y="271.0" z="0.0" />
    <detection t="60" x="653.0" y="271.0" z="0.0" />
    <detection t="61" x="659.0" y="271.0" z="0.0" />
    <detection t="62" x="658.0" y="270.0" z="0.0" />
    <detection t="63" x="653.0" y="268.0" z="0.0" />
    <detection t="64" x="654.0" y="270.0" z="0.0" />
    <detection t="65" x="653.0" y="272.0" z="0.0" />
    <detection t="66" x="648.0" y="275.0" z="0.0" />
    <detection t="67" x="644.0" y="275.0" z="0.0" />
    <detection t="68" x="638.0" y="276.0" z="0.0" />
    <detection t="69" x="634.0" y="277.0" z="0.0" />
    <detection t="70" x="639.0" y="281.0" z="0.0" />
    <detection t="71" x="647.0" y="279.0" z="0.0" />
    <detection t="72" x="648.0" y="277.0" z="0.0" />
    <detection t="73" x="652.0" y="273.0" z="0.0" />
    <detection t="74" x="655.0" y="275.0" z="0.0" />
    <detection t="75" x="654.0" y="278.0" z="0.0" />
    <detection t="76" x="650.0" y="279.0" z="0.0" />
    <detection t="77" x="643.0" y="279.0" z="0.0" />
    <detection t="78" x="639.0" y="278.0" z="0.0" />
    <detection t="79" x="634.0" y="279.0" z="0.0" />
    <detection t="80" x="632.0" y="276.0" z="0.0" />
    <detection t="81" x="633.0" y="273.0" z="0.0" />
    <detection t="82" x="632.0" y="272.0" z="0.0" />
    <detection t="83" x="631.0" y="270.0" z="0.0" />
    <detection t="84" x="629.0" y="273.0" z="0.0" />
    <detection t="85" x="631.0" y="274.0" z="0.0" />
    <detection t="86" x="632.0" y="272.0" z="0.0" />
    <detection t="87" x="633.0" y="274.0" z="0.0" />
  </particle>
  <particle nSpots="22">
    <detection t="0" x="895.0" y="233.0" z="0.0" />
    <detection t="1" x="892.0" y="231.0" z="0.0" />
    <detection t="2" x="890.0" y="231.0" z="0.0" />
    <detection t="3" x="889.0" y="232.0" z="0.0" />
    <detection t="4" x="885.0" y="233.0" z="0.0" />
    <detection t="5" x="882.0" y="230.0" z="0.0" />
    <detection t="6" x="875.0" y="229.0" z="0.0" />
    <detection t="7" x="869.0" y="229.0" z="0.0" />
    <detection t="8" x="868.0" y="227.0" z="0.0" />
    <detection t="9" x="863.0" y="227.0" z="0.0" />
    <detection t="10" x="860.0" y="229.0" z="0.0" />
    <detection t="11" x="855.0" y="232.0" z="0.0" />
    <detection t="12" x="849.0" y="233.0" z="0.0" />
    <detection t="13" x="847.0" y="233.0" z="0.0" />
    <detection t="14" x="847.0" y="235.0" z="0.0" />
    <detection t="15" x="847.0" y="234.0" z="0.0" />
    <detection t="16" x="844.0" y="237.0" z="0.0" />
    <detection t="17" x="838.0" y="235.0" z="0.0" />
    <detection t="18" x="832.0" y="231.0" z="0.0" />
    <detection t="19" x="832.0" y="232.0" z="0.0" />
    <detection t="20" x="831.0" y="230.0" z="0.0" />
    <detection t="21" x="829.0" y="230.0" z="0.0" />
  </particle>
  <particle nSpots="6">
    <detection t="0" x="954.0" y="246.0" z="0.0" />
    <detection t="1" x="945.0" y="245.0" z="0.0" />
    <detection t="2" x="941.0" y="245.0" z="0.0" />
    <detection t="3" x="936.0" y="245.0" z="0.0" />
    <detection t="4" x="933.0" y="242.0" z="0.0" />
    <detection t="5" x="926.0" y="240.0" z="0.0" />
  </particle>
  <particle nSpots="18">
    <detection t="0" x="926.0" y="262.0" z="0.0" />
    <detection t="1" x="923.0" y="262.0" z="0.0" />
    <detection t="2" x="919.0" y="264.0" z="0.0" />
    <detection t="3" x="913.0" y="262.0" z="0.0" />
    <detection t="4" x="910.0" y="261.0" z="0.0" />
    <detection t="5" x="904.0" y="259.0" z="0.0" />
    <detection t="6" x="899.0" y="260.0" z="0.0" />
    <detection t="7" x="896.0" y="257.0" z="0.0" />
    <detection t="8" x="893.0" y="249.0" z="0.0" />
    <detection t="9" x="888.0" y="250.0" z="0.0" />
    <detection t="10" x="885.0" y="250.0" z="0.0" />
    <detection t="11" x="881.0" y="250.0" z="0.0" />
    <detection t="12" x="880.0" y="249.0" z="0.0" />
    <detection t="13" x="877.0" y="249.0" z="0.0" />
    <detection t="14" x="875.0" y="251.0" z="0.0" />
    <detection t="15" x="871.0" y="251.0" z="0.0" />
    <detection t="16" x="866.0" y="254.0" z="0.0" />
    <detection t="17" x="864.0" y="252.0" z="0.0" />
  </particle>
  <particle nSpots="64">
    <detection t="0" x="846.0" y="262.0" z="0.0" />
    <detection t="1" x="843.0" y="264.0" z="0.0" />
    <detection t="2" x="840.0" y="271.0" z="0.0" />
    <detection t="3" x="833.0" y="272.0" z="0.0" />
    <detection t="4" x="828.0" y="273.0" z="0.0" />
    <detection t="5" x="823.0" y="273.0" z="0.0" />
    <detection t="6" x="819.0" y="273.0" z="0.0" />
    <detection t="7" x="814.0" y="272.0" z="0.0" />
    <detection t="8" x="809.0" y="271.0" z="0.0" />
    <detection t="9" x="801.0" y="270.0" z="0.0" />
    <detection t="10" x="794.0" y="270.0" z="0.0" />
    <detection t="11" x="790.0" y="269.0" z="0.0" />
    <detection t="12" x="788.0" y="269.0" z="0.0" />
    <detection t="13" x="786.0" y="266.0" z="0.0" />
    <detection t="14" x="786.0" y="264.0" z="0.0" />
    <detection t="15" x="786.0" y="262.0" z="0.0" />
    <detection t="16" x="787.0" y="262.0" z="0.0" />
    <detection t="17" x="779.0" y="261.0" z="0.0" />
    <detection t="18" x="775.0" y="262.0" z="0.0" />
    <detection t="19" x="770.0" y="262.0" z="0.0" />
    <detection t="20" x="765.0" y="261.0" z="0.0" />
    <detection t="21" x="760.0" y="261.0" z="0.0" />
    <detection t="22" x="766.0" y="250.0" z="0.0" />
    <detection t="23" x="766.0" y="253.0" z="0.0" />
    <detection t="24" x="764.0" y="254.0" z="0.0" />
    <detection t="25" x="767.0" y="254.0" z="0.0" />
    <detection t="26" x="764.0" y="252.0" z="0.0" />
    <detection t="27" x="764.0" y="253.0" z="0.0" />
    <detection t="28" x="762.0" y="255.0" z="0.0" />
    <detection t="29" x="761.0" y="256.0" z="0.0" />
    <detection t="30" x="760.0" y="257.0" z="0.0" />
    <detection t="31" x="761.0" y="260.0" z="0.0" />
    <detection t="32" x="760.0" y="262.0" z="0.0" />
    <detection t="33" x="761.0" y="263.0" z="0.0" />
    <detection t="34" x="766.0" y="262.0" z="0.0" />
    <detection t="35" x="768.0" y="258.0" z="0.0" />
    <detection t="36" x="768.0" y="257.0" z="0.0" />
    <detection t="37" x="765.0" y="255.0" z="0.0" />
    <detection t="38" x="764.0" y="253.0" z="0.0" />
    <detection t="39" x="763.0" y="251.0" z="0.0" />
    <detection t="40" x="764.0" y="251.0" z="0.0" />
    <detection t="41" x="763.0" y="251.0" z="0.0" />
    <detection t="42" x="762.0" y="253.0" z="0.0" />
    <detection t="43" x="764.0" y="257.0" z="0.0" />
    <detection t="44" x="764.0" y="257.0" z="0.0" />
    <detection t="45" x="763.0" y="257.0" z="0.0" />
    <detection t="46" x="762.0" y="256.0" z="0.0" />
    <detection t="47" x="760.0" y="256.0" z="0.0" />
    <detection t="48" x="754.0" y="251.0" z="0.0" />
    <detection t="49" x="745.0" y="247.0" z="0.0" />
    <detection t="50" x="747.0" y="246.0" z="0.0" />
    <detection t="51" x="745.0" y="248.0" z="0.0" />
    <detection t="52" x="741.0" y="248.0" z="0.0" />
    <detection t="53" x="737.0" y="247.0" z="0.0" />
    <detection t="54" x="734.0" y="243.0" z="0.0" />
    <detection t="55" x="724.0" y="245.0" z="0.0" />
    <detection t="56" x="720.0" y="245.0" z="0.0" />
    <detection t="57" x="712.0" y="247.0" z="0.0" />
    <detection t="58" x="705.0" y="246.0" z="0.0" />
    <detection t="59" x="699.0" y="240.0" z="0.0" />
    <detection t="60" x="691.0" y="236.0" z="0.0" />
    <detection t="61" x="684.0" y="235.0" z="0.0" />
    <detection t="62" x="679.0" y="233.0" z="0.0" />
    <detection t="63" x="676.0" y="233.0" z="0.0" />
  </particle>
  <particle nSpots="58">
    <detection t="0" x="733.0" y="256.0" z="0.0" />
    <detection t="1" x="727.0" y="257.0" z="0.0" />
    <detection t="2" x="723.0" y="256.0" z="0.0" />
    <detection t="3" x="716.0" y="255.0" z="0.0" />
    <detection t="4" x="713.0" y="253.0" z="0.0" />
    <detection t="5" x="709.0" y="250.0" z="0.0" />
    <detection t="6" x="706.0" y="248.0" z="0.0" />
    <detection t="7" x="703.0" y="246.0" z="0.0" />
    <detection t="8" x="699.0" y="245.0" z="0.0" />
    <detection t="9" x="696.0" y="247.0" z="0.0" />
    <detection t="10" x="690.0" y="247.0" z="0.0" />
    <detection t="11" x="686.0" y="249.0" z="0.0" />
    <detection t="12" x="681.0" y="254.0" z="0.0" />
    <detection t="13" x="676.0" y="257.0" z="0.0" />
    <detection t="14" x="674.0" y="255.0" z="0.0" />
    <detection t="15" x="672.0" y="252.0" z="0.0" />
    <detection t="16" x="664.0" y="249.0" z="0.0" />
    <detection t="17" x="664.0" y="248.0" z="0.0" />
    <detection t="18" x="661.0" y="248.0" z="0.0" />
    <detection t="19" x="657.0" y="250.0" z="0.0" />
    <detection t="20" x="656.0" y="252.0" z="0.0" />
    <detection t="21" x="655.0" y="252.0" z="0.0" />
    <detection t="22" x="650.0" y="253.0" z="0.0" />
    <detection t="23" x="645.0" y="254.0" z="0.0" />
    <detection t="24" x="645.0" y="254.0" z="0.0" />
    <detection t="25" x="648.0" y="254.0" z="0.0" />
    <detection t="26" x="647.0" y="254.0" z="0.0" />
    <detection t="27" x="648.0" y="253.0" z="0.0" />
    <detection t="28" x="647.0" y="256.0" z="0.0" />
    <detection t="29" x="647.0" y="256.0" z="0.0" />
    <detection t="30" x="648.0" y="256.0" z="0.0" />
    <detection t="31" x="646.0" y="255.0" z="0.0" />
    <detection t="32" x="645.0" y="253.0" z="0.0" />
    <detection t="33" x="643.0" y="252.0" z="0.0" />
    <detection t="34" x="640.0" y="251.0" z="0.0" />
    <detection t="35" x="638.0" y="251.0" z="0.0" />
    <detection t="36" x="636.0" y="252.0" z="0.0" />
    <detection t="37" x="632.0" y="253.0" z="0.0" />
    <detection t="38" x="632.0" y="254.0" z="0.0" />
    <detection t="39" x="632.0" y="252.0" z="0.0" />
    <detection t="40" x="631.0" y="251.0" z="0.0" />
    <detection t="41" x="630.0" y="252.0" z="0.0" />
    <detection t="42" x="625.0" y="252.0" z="0.0" />
    <detection t="43" x="622.0" y="253.0" z="0.0" />
    <detection t="44" x="622.0" y="252.0" z="0.0" />
    <detection t="45" x="621.0" y="249.0" z="0.0" />
    <detection t="46" x="620.0" y="245.0" z="0.0" />
    <detection t="47" x="621.0" y="241.0" z="0.0" />
    <detection t="48" x="622.0" y="231.0" z="0.0" />
    <detection t="49" x="622.0" y="224.0" z="0.0" />
    <detection t="50" x="622.0" y="219.0" z="0.0" />
    <detection t="51" x="620.0" y="219.0" z="0.0" />
    <detection t="52" x="619.0" y="217.0" z="0.0" />
    <detection t="53" x="617.0" y="218.0" z="0.0" />
    <detection t="54" x="607.0" y="220.0" z="0.0" />
    <detection t="55" x="606.0" y="222.0" z="0.0" />
    <detection t="56" x="611.0" y="220.0" z="0.0" />
    <detection t="57" x="607.0" y="214.0" z="0.0" />
  </particle>
  <particle nSpots="8">
    <detection t="0" x="818.0" y="257.0" z="0.0" />
    <detection t="1" x="814.0" y="255.0" z="0.0" />
    <detection t="2" x="812.0" y="255.0" z="0.0" />
    <detection t="3" x="813.0" y="255.0" z="0.0" />
    <detection t="4" x="806.0" y="253.0" z="0.0" />
    <detection t="5" x="803.0" y="251.0" z="0.0" />
    <detection t="6" x="797.0" y="250.0" z="0.0" />
    <detection t="7" x="792.0" y="246.0" z="0.0" />
  </particle>
  <particle nSpots="16">
    <detection t="0" x="866.0" y="193.0" z="0.0" />
    <detection t="1" x="862.0" y="193.0" z="0.0" />
    <detection t="2" x="858.0" y="196.0" z="0.0" />
    <detection t="3" x="857.0" y="196.0" z="0.0" />
    <detection t="4" x="856.0" y="195.0" z="0.0" />
    <detection t="5" x="853.0" y="194.0" z="0.0" />
    <detection t="6" x="847.0" y="194.0" z="0.0" />
    <detection t="7" x="840.0" y="192.0" z="0.0" />
    <detection t="8" x="838.0" y="193.0" z="0.0" />
    <detection t="9" x="839.0" y="193.0" z="0.0" />
    <detection t="10" x="838.0" y="191.0" z="0.0" />
    <detection t="11" x="840.0" y="191.0" z="0.0" />
    <detection t="12" x="837.0" y="190.0" z="0.0" />
    <detection t="13" x="837.0" y="189.0" z="0.0" />
    <detection t="14" x="836.0" y="189.0" z="0.0" />
    <detection t="15" x="835.0" y="193.0" z="0.0" />
  </particle>
  <particle nSpots="84">
    <detection t="0" x="782.0" y="210.0" z="0.0" />
    <detection t="1" x="776.0" y="206.0" z="0.0" />
    <detection t="2" x="770.0" y="204.0" z="0.0" />
    <detection t="3" x="767.0" y="201.0" z="0.0" />
    <detection t="4" x="761.0" y="196.0" z="0.0" />
    <detection t="5" x="758.0" y="194.0" z="0.0" />
    <detection t="6" x="755.0" y="192.0" z="0.0" />
    <detection t="7" x="752.0" y="191.0" z="0.0" />
    <detection t="8" x="748.0" y="191.0" z="0.0" />
    <detection t="9" x="744.0" y="191.0" z="0.0" />
    <detection t="10" x="741.0" y="190.0" z="0.0" />
    <detection t="11" x="738.0" y="188.0" z="0.0" />
    <detection t="12" x="737.0" y="188.0" z="0.0" />
    <detection t="13" x="732.0" y="184.0" z="0.0" />
    <detection t="14" x="728.0" y="184.0" z="0.0" />
    <detection t="15" x="725.0" y="182.0" z="0.0" />
    <detection t="16" x="724.0" y="183.0" z="0.0" />
    <detection t="17" x="722.0" y="182.0" z="0.0" />
    <detection t="18" x="718.0" y="181.0" z="0.0" />
    <detection t="19" x="715.0" y="179.0" z="0.0" />
    <detection t="20" x="713.0" y="177.0" z="0.0" />
    <detection t="21" x="709.0" y="178.0" z="0.0" />
    <detection t="22" x="705.0" y="177.0" z="0.0" />
    <detection t="23" x="702.0" y="178.0" z="0.0" />
    <detection t="24" x="699.0" y="179.0" z="0.0" />
    <detection t="25" x="697.0" y="178.0" z="0.0" />
    <detection t="26" x="693.0" y="178.0" z="0.0" />
    <detection t="27" x="687.0" y="178.0" z="0.0" />
    <detection t="28" x="682.0" y="180.0" z="0.0" />
    <detection t="29" x="677.0" y="180.0" z="0.0" />
    <detection t="30" x="673.0" y="178.0" z="0.0" />
    <detection t="31" x="667.0" y="179.0" z="0.0" />
    <detection t="32" x="664.0" y="179.0" z="0.0" />
    <detection t="33" x="661.0" y="178.0" z="0.0" />
    <detection t="34" x="659.0" y="178.0" z="0.0" />
    <detection t="35" x="655.0" y="178.0" z="0.0" />
    <detection t="36" x="653.0" y="179.0" z="0.0" />
    <detection t="37" x="653.0" y="179.0" z="0.0" />
    <detection t="38" x="652.0" y="177.0" z="0.0" />
    <detection t="39" x="648.0" y="174.0" z="0.0" />
    <detection t="40" x="646.0" y="173.0" z="0.0" />
    <detection t="41" x="643.0" y="169.0" z="0.0" />
    <detection t="42" x="642.0" y="167.0" z="0.0" />
    <detection t="43" x="640.0" y="163.0" z="0.0" />
    <detection t="44" x="638.0" y="160.0" z="0.0" />
    <detection t="45" x="636.0" y="160.0" z="0.0" />
    <detection t="46" x="635.0" y="159.0" z="0.0" />
    <detection t="47" x="633.0" y="160.0" z="0.0" />
    <detection t="48" x="632.0" y="159.0" z="0.0" />
    <detection t="49" x="629.0" y="159.0" z="0.0" />
    <detection t="50" x="627.0" y="159.0" z="0.0" />
    <detection t="51" x="624.0" y="162.0" z="0.0" />
    <detection t="52" x="622.0" y="162.0" z="0.0" />
    <detection t="53" x="622.0" y="163.0" z="0.0" />
    <detection t="54" x="619.0" y="163.0" z="0.0" />
    <detection t="55" x="616.0" y="162.0" z="0.0" />
    <detection t="56" x="611.0" y="159.0" z="0.0" />
    <detection t="57" x="612.0" y="162.0" z="0.0" />
    <detection t="58" x="609.0" y="163.0" z="0.0" />
    <detection t="59" x="607.0" y="166.0" z="0.0" />
    <detection t="60" x="603.0" y="167.0" z="0.0" />
    <detection t="61" x="599.0" y="166.0" z="0.0" />
    <detection t="62" x="599.0" y="166.0" z="0.0" />
    <detection t="63" x="602.0" y="167.0" z="0.0" />
    <detection t="64" x="610.0" y="171.0" z="0.0" />
    <detection t="65" x="619.0" y="174.0" z="0.0" />
    <detection t="66" x="616.0" y="174.0" z="0.0" />
    <detection t="67" x="614.0" y="173.0" z="0.0" />
    <detection t="68" x="616.0" y="175.0" z="0.0" />
    <detection t="69" x="615.0" y="173.0" z="0.0" />
    <detection t="70" x="613.0" y="172.0" z="0.0" />
    <detection t="71" x="618.0" y="164.0" z="0.0" />
    <detection t="72" x="621.0" y="167.0" z="0.0" />
    <detection t="73" x="623.0" y="171.0" z="0.0" />
    <detection t="74" x="626.0" y="171.0" z="0.0" />
    <detection t="75" x="621.0" y="167.0" z="0.0" />
    <detection t="76" x="618.0" y="169.0" z="0.0" />
    <detection t="77" x="609.0" y="173.0" z="0.0" />
    <detection t="78" x="614.0" y="170.0" z="0.0" />
    <detection t="79" x="613.0" y="169.0" z="0.0" />
    <detection t="80" x="606.0" y="174.0" z="0.0" />
    <detection t="81" x="597.0" y="174.0" z="0.0" />
    <detection t="82" x="590.0" y="174.0" z="0.0" />
    <detection t="83" x="581.0" y="170.0" z="0.0" />
  </particle>
  <particle nSpots="71">
    <detection t="0" x="729.0" y="182.0" z="0.0" />
    <detection t="1" x="723.0" y="182.0" z="0.0" />
    <detection t="2" x="716.0" y="181.0" z="0.0" />
    <detection t="3" x="712.0" y="180.0" z="0.0" />
    <detection t="4" x="707.0" y="178.0" z="0.0" />
    <detection t="5" x="702.0" y="176.0" z="0.0" />
    <detection t="6" x="696.0" y="174.0" z="0.0" />
    <detection t="7" x="692.0" y="173.0" z="0.0" />
    <detection t="8" x="685.0" y="172.0" z="0.0" />
    <detection t="9" x="677.0" y="173.0" z="0.0" />
    <detection t="10" x="671.0" y="172.0" z="0.0" />
    <detection t="11" x="668.0" y="174.0" z="0.0" />
    <detection t="12" x="666.0" y="175.0" z="0.0" />
    <detection t="13" x="664.0" y="174.0" z="0.0" />
    <detection t="14" x="661.0" y="173.0" z="0.0" />
    <detection t="15" x="660.0" y="171.0" z="0.0" />
    <detection t="16" x="656.0" y="169.0" z="0.0" />
    <detection t="17" x="652.0" y="168.0" z="0.0" />
    <detection t="18" x="651.0" y="170.0" z="0.0" />
    <detection t="19" x="650.0" y="171.0" z="0.0" />
    <detection t="20" x="649.0" y="172.0" z="0.0" />
    <detection t="21" x="647.0" y="173.0" z="0.0" />
    <detection t="22" x="644.0" y="172.0" z="0.0" />
    <detection t="23" x="643.0" y="174.0" z="0.0" />
    <detection t="24" x="641.0" y="174.0" z="0.0" />
    <detection t="25" x="639.0" y="174.0" z="0.0" />
    <detection t="26" x="640.0" y="174.0" z="0.0" />
    <detection t="27" x="639.0" y="173.0" z="0.0" />
    <detection t="28" x="636.0" y="170.0" z="0.0" />
    <detection t="29" x="629.0" y="166.0" z="0.0" />
    <detection t="30" x="623.0" y="161.0" z="0.0" />
    <detection t="31" x="620.0" y="149.0" z="0.0" />
    <detection t="32" x="618.0" y="146.0" z="0.0" />
    <detection t="33" x="616.0" y="140.0" z="0.0" />
    <detection t="34" x="612.0" y="139.0" z="0.0" />
    <detection t="35" x="607.0" y="136.0" z="0.0" />
    <detection t="36" x="599.0" y="132.0" z="0.0" />
    <detection t="37" x="596.0" y="125.0" z="0.0" />
    <detection t="38" x="594.0" y="124.0" z="0.0" />
    <detection t="39" x="597.0" y="119.0" z="0.0" />
    <detection t="40" x="599.0" y="114.0" z="0.0" />
    <detection t="41" x="598.0" y="112.0" z="0.0" />
    <detection t="42" x="596.0" y="113.0" z="0.0" />
    <detection t="43" x="593.0" y="119.0" z="0.0" />
    <detection t="44" x="598.0" y="117.0" z="0.0" />
    <detection t="45" x="601.0" y="114.0" z="0.0" />
    <detection t="46" x="603.0" y="116.0" z="0.0" />
    <detection t="47" x="602.0" y="116.0" z="0.0" />
    <detection t="48" x="602.0" y="117.0" z="0.0" />
    <detection t="49" x="601.0" y="120.0" z="0.0" />
    <detection t="50" x="599.0" y="120.0" z="0.0" />
    <detection t="51" x="599.0" y="121.0" z="0.0" />
    <detection t="52" x="604.0" y="126.0" z="0.0" />
    <detection t="53" x="606.0" y="132.0" z="0.0" />
    <detection t="54" x="601.0" y="135.0" z="0.0" />
    <detection t="55" x="600.0" y="137.0" z="0.0" />
    <detection t="56" x="600.0" y="139.0" z="0.0" />
    <detection t="57" x="597.0" y="139.0" z="0.0" />
    <detection t="58" x="593.0" y="140.0" z="0.0" />
    <detection t="59" x="595.0" y="145.0" z="0.0" />
    <detection t="60" x="598.0" y="145.0" z="0.0" />
    <detection t="61" x="598.0" y="139.0" z="0.0" />
    <detection t="62" x="599.0" y="137.0" z="0.0" />
    <detection t="63" x="598.0" y="139.0" z="0.0" />
    <detection t="64" x="598.0" y="139.0" z="0.0" />
    <detection t="65" x="601.0" y="141.0" z="0.0" />
    <detection t="66" x="605.0" y="142.0" z="0.0" />
    <detection t="67" x="607.0" y="142.0" z="0.0" />
    <detection t="68" x="604.0" y="147.0" z="0.0" />
    <detection t="69" x="602.0" y="147.0" z="0.0" />
    <detection t="70" x="603.0" y="147.0" z="0.0" />
  </particle>
  <particle nSpots="48">
    <detection t="0" x="927.0" y="186.0" z="0.0" />
    <detection t="1" x="921.0" y="188.0" z="0.0" />
    <detection t="2" x="918.0" y="189.0" z="0.0" />
    <detection t="3" x="919.0" y="187.0" z="0.0" />
    <detection t="4" x="917.0" y="190.0" z="0.0" />
    <detection t="5" x="913.0" y="190.0" z="0.0" />
    <detection t="6" x="911.0" y="195.0" z="0.0" />
    <detection t="7" x="904.0" y="190.0" z="0.0" />
    <detection t="8" x="901.0" y="187.0" z="0.0" />
    <detection t="9" x="899.0" y="188.0" z="0.0" />
    <detection t="10" x="895.0" y="185.0" z="0.0" />
    <detection t="11" x="891.0" y="180.0" z="0.0" />
    <detection t="12" x="889.0" y="179.0" z="0.0" />
    <detection t="13" x="887.0" y="182.0" z="0.0" />
    <detection t="14" x="886.0" y="191.0" z="0.0" />
    <detection t="15" x="885.0" y="191.0" z="0.0" />
    <detection t="16" x="886.0" y="193.0" z="0.0" />
    <detection t="17" x="883.0" y="193.0" z="0.0" />
    <detection t="18" x="880.0" y="191.0" z="0.0" />
    <detection t="19" x="882.0" y="189.0" z="0.0" />
    <detection t="20" x="882.0" y="187.0" z="0.0" />
    <detection t="21" x="879.0" y="186.0" z="0.0" />
    <detection t="22" x="876.0" y="185.0" z="0.0" />
    <detection t="23" x="875.0" y="185.0" z="0.0" />
    <detection t="24" x="875.0" y="187.0" z="0.0" />
    <detection t="25" x="876.0" y="187.0" z="0.0" />
    <detection t="26" x="876.0" y="187.0" z="0.0" />
    <detection t="27" x="875.0" y="187.0" z="0.0" />
    <detection t="28" x="877.0" y="187.0" z="0.0" />
    <detection t="29" x="876.0" y="186.0" z="0.0" />
    <detection t="30" x="877.0" y="187.0" z="0.0" />
    <detection t="31" x="884.0" y="190.0" z="0.0" />
    <detection t="32" x="882.0" y="188.0" z="0.0" />
    <detection t="33" x="881.0" y="188.0" z="0.0" />
    <detection t="34" x="894.0" y="185.0" z="0.0" />
    <detection t="35" x="903.0" y="184.0" z="0.0" />
    <detection t="36" x="899.0" y="184.0" z="0.0" />
    <detection t="37" x="903.0" y="176.0" z="0.0" />
    <detection t="38" x="899.0" y="178.0" z="0.0" />
    <detection t="39" x="899.0" y="176.0" z="0.0" />
    <detection t="40" x="896.0" y="172.0" z="0.0" />
    <detection t="41" x="890.0" y="170.0" z="0.0" />
    <detection t="42" x="884.0" y="170.0" z="0.0" />
    <detection t="43" x="880.0" y="169.0" z="0.0" />
    <detection t="44" x="876.0" y="171.0" z="0.0" />
    <detection t="45" x="867.0" y="173.0" z="0.0" />
    <detection t="46" x="865.0" y="176.0" z="0.0" />
    <detection t="47" x="861.0" y="181.0" z="0.0" />
  </particle>
  <particle nSpots="54">
    <detection t="0" x="936.0" y="226.0" z="0.0" />
    <detection t="1" x="927.0" y="219.0" z="0.0" />
    <detection t="2" x="919.0" y="223.0" z="0.0" />
    <detection t="3" x="914.0" y="217.0" z="0.0" />
    <detection t="4" x="908.0" y="221.0" z="0.0" />
    <detection t="5" x="906.0" y="217.0" z="0.0" />
    <detection t="6" x="902.0" y="230.0" z="0.0" />
    <detection t="7" x="905.0" y="226.0" z="0.0" />
    <detection t="8" x="907.0" y="219.0" z="0.0" />
    <detection t="9" x="904.0" y="219.0" z="0.0" />
    <detection t="10" x="896.0" y="217.0" z="0.0" />
    <detection t="11" x="885.0" y="216.0" z="0.0" />
    <detection t="12" x="887.0" y="213.0" z="0.0" />
    <detection t="13" x="891.0" y="218.0" z="0.0" />
    <detection t="14" x="891.0" y="221.0" z="0.0" />
    <detection t="15" x="887.0" y="220.0" z="0.0" />
    <detection t="16" x="879.0" y="226.0" z="0.0" />
    <detection t="17" x="873.0" y="229.0" z="0.0" />
    <detection t="18" x="864.0" y="234.0" z="0.0" />
    <detection t="19" x="863.0" y="230.0" z="0.0" />
    <detection t="20" x="852.0" y="231.0" z="0.0" />
    <detection t="21" x="856.0" y="233.0" z="0.0" />
    <detection t="22" x="846.0" y="231.0" z="0.0" />
    <detection t="23" x="844.0" y="235.0" z="0.0" />
    <detection t="24" x="843.0" y="231.0" z="0.0" />
    <detection t="25" x="838.0" y="232.0" z="0.0" />
    <detection t="26" x="837.0" y="232.0" z="0.0" />
    <detection t="27" x="828.0" y="229.0" z="0.0" />
    <detection t="28" x="821.0" y="226.0" z="0.0" />
    <detection t="29" x="822.0" y="222.0" z="0.0" />
    <detection t="30" x="820.0" y="221.0" z="0.0" />
    <detection t="31" x="827.0" y="225.0" z="0.0" />
    <detection t="32" x="832.0" y="221.0" z="0.0" />
    <detection t="33" x="832.0" y="221.0" z="0.0" />
    <detection t="34" x="826.0" y="220.0" z="0.0" />
    <detection t="35" x="818.0" y="219.0" z="0.0" />
    <detection t="36" x="819.0" y="220.0" z="0.0" />
    <detection t="37" x="823.0" y="223.0" z="0.0" />
    <detection t="38" x="827.0" y="231.0" z="0.0" />
    <detection t="39" x="823.0" y="231.0" z="0.0" />
    <detection t="40" x="823.0" y="232.0" z="0.0" />
    <detection t="41" x="815.0" y="229.0" z="0.0" />
    <detection t="42" x="812.0" y="233.0" z="0.0" />
    <detection t="43" x="816.0" y="227.0" z="0.0" />
    <detection t="44" x="821.0" y="235.0" z="0.0" />
    <detection t="45" x="825.0" y="229.0" z="0.0" />
    <detection t="46" x="819.0" y="228.0" z="0.0" />
    <detection t="47" x="816.0" y="231.0" z="0.0" />
    <detection t="48" x="810.0" y="228.0" z="0.0" />
    <detection t="49" x="814.0" y="228.0" z="0.0" />
    <detection t="50" x="812.0" y="230.0" z="0.0" />
    <detection t="51" x="818.0" y="229.0" z="0.0" />
    <detection t="52" x="818.0" y="229.0" z="0.0" />
    <detection t="53" x="813.0" y="239.0" z="0.0" />
  </particle>
  <particle nSpots="48">
    <detection t="0" x="859.0" y="224.0" z="0.0" />
    <detection t="1" x="852.0" y="228.0" z="0.0" />
    <detection t="2" x="847.0" y="231.0" z="0.0" />
    <detection t="3" x="844.0" y="230.0" z="0.0" />
    <detection t="4" x="838.0" y="233.0" z="0.0" />
    <detection t="5" x="838.0" y="233.0" z="0.0" />
    <detection t="6" x="833.0" y="232.0" z="0.0" />
    <detection t="7" x="832.0" y="229.0" z="0.0" />
    <detection t="8" x="828.0" y="227.0" z="0.0" />
    <detection t="9" x="822.0" y="225.0" z="0.0" />
    <detection t="10" x="817.0" y="222.0" z="0.0" />
    <detection t="11" x="810.0" y="220.0" z="0.0" />
    <detection t="12" x="803.0" y="219.0" z="0.0" />
    <detection t="13" x="800.0" y="217.0" z="0.0" />
    <detection t="14" x="797.0" y="217.0" z="0.0" />
    <detection t="15" x="793.0" y="215.0" z="0.0" />
    <detection t="16" x="790.0" y="215.0" z="0.0" />
    <detection t="17" x="781.0" y="223.0" z="0.0" />
    <detection t="18" x="777.0" y="227.0" z="0.0" />
    <detection t="19" x="777.0" y="229.0" z="0.0" />
    <detection t="20" x="777.0" y="230.0" z="0.0" />
    <detection t="21" x="774.0" y="234.0" z="0.0" />
    <detection t="22" x="766.0" y="223.0" z="0.0" />
    <detection t="23" x="760.0" y="225.0" z="0.0" />
    <detection t="24" x="758.0" y="226.0" z="0.0" />
    <detection t="25" x="754.0" y="227.0" z="0.0" />
    <detection t="26" x="745.0" y="234.0" z="0.0" />
    <detection t="27" x="735.0" y="237.0" z="0.0" />
    <detection t="28" x="726.0" y="244.0" z="0.0" />
    <detection t="29" x="715.0" y="242.0" z="0.0" />
    <detection t="30" x="704.0" y="242.0" z="0.0" />
    <detection t="31" x="693.0" y="243.0" z="0.0" />
    <detection t="32" x="691.0" y="242.0" z="0.0" />
    <detection t="33" x="685.0" y="242.0" z="0.0" />
    <detection t="34" x="678.0" y="243.0" z="0.0" />
    <detection t="35" x="672.0" y="242.0" z="0.0" />
    <detection t="36" x="667.0" y="242.0" z="0.0" />
    <detection t="37" x="663.0" y="240.0" z="0.0" />
    <detection t="38" x="658.0" y="236.0" z="0.0" />
    <detection t="39" x="657.0" y="232.0" z="0.0" />
    <detection t="40" x="657.0" y="229.0" z="0.0" />
    <detection t="41" x="653.0" y="227.0" z="0.0" />
    <detection t="42" x="648.0" y="227.0" z="0.0" />
    <detection t="43" x="645.0" y="228.0" z="0.0" />
    <detection t="44" x="639.0" y="226.0" z="0.0" />
    <detection t="45" x="637.0" y="222.0" z="0.0" />
    <detection t="46" x="631.0" y="218.0" z="0.0" />
    <detection t="47" x="630.0" y="220.0" z="0.0" />
  </particle>
  <particle nSpots="36">
    <detection t="0" x="959.0" y="208.0" z="0.0" />
    <detection t="1" x="959.0" y="204.0" z="0.0" />
    <detection t="2" x="959.0" y="203.0" z="0.0" />
    <detection t="3" x="955.0" y="202.0" z="0.0" />
    <detection t="4" x="948.0" y="199.0" z="0.0" />
    <detection t="5" x="942.0" y="195.0" z="0.0" />
    <detection t="6" x="938.0" y="192.0" z="0.0" />
    <detection t="7" x="934.0" y="190.0" z="0.0" />
    <detection t="8" x="935.0" y="187.0" z="0.0" />
    <detection t="9" x="935.0" y="184.0" z="0.0" />
    <detection t="10" x="932.0" y="186.0" z="0.0" />
    <detection t="11" x="926.0" y="186.0" z="0.0" />
    <detection t="12" x="926.0" y="185.0" z="0.0" />
    <detection t="13" x="923.0" y="184.0" z="0.0" />
    <detection t="14" x="921.0" y="185.0" z="0.0" />
    <detection t="15" x="922.0" y="186.0" z="0.0" />
    <detection t="16" x="922.0" y="190.0" z="0.0" />
    <detection t="17" x="922.0" y="189.0" z="0.0" />
    <detection t="18" x="924.0" y="191.0" z="0.0" />
    <detection t="19" x="923.0" y="189.0" z="0.0" />
    <detection t="20" x="921.0" y="189.0" z="0.0" />
    <detection t="21" x="915.0" y="188.0" z="0.0" />
    <detection t="22" x="911.0" y="188.0" z="0.0" />
    <detection t="23" x="908.0" y="189.0" z="0.0" />
    <detection t="24" x="910.0" y="190.0" z="0.0" />
    <detection t="25" x="911.0" y="192.0" z="0.0" />
    <detection t="26" x="912.0" y="195.0" z="0.0" />
    <detection t="27" x="910.0" y="195.0" z="0.0" />
    <detection t="28" x="910.0" y="197.0" z="0.0" />
    <detection t="29" x="907.0" y="200.0" z="0.0" />
    <detection t="30" x="908.0" y="203.0" z="0.0" />
    <detection t="31" x="909.0" y="204.0" z="0.0" />
    <detection t="32" x="907.0" y="207.0" z="0.0" />
    <detection t="33" x="901.0" y="205.0" z="0.0" />
    <detection t="34" x="894.0" y="205.0" z="0.0" />
    <detection t="35" x="883.0" y="212.0" z="0.0" />
  </particle>
  <particle nSpots="79">
    <detection t="0" x="821.0" y="217.0" z="0.0" />
    <detection t="1" x="814.0" y="213.0" z="0.0" />
    <detection t="2" x="807.0" y="214.0" z="0.0" />
    <detection t="3" x="806.0" y="214.0" z="0.0" />
    <detection t="4" x="803.0" y="212.0" z="0.0" />
    <detection t="5" x="796.0" y="212.0" z="0.0" />
    <detection t="6" x="792.0" y="215.0" z="0.0" />
    <detection t="7" x="790.0" y="212.0" z="0.0" />
    <detection t="8" x="789.0" y="211.0" z="0.0" />
    <detection t="9" x="788.0" y="210.0" z="0.0" />
    <detection t="10" x="784.0" y="210.0" z="0.0" />
    <detection t="11" x="777.0" y="208.0" z="0.0" />
    <detection t="12" x="772.0" y="207.0" z="0.0" />
    <detection t="13" x="767.0" y="209.0" z="0.0" />
    <detection t="14" x="759.0" y="212.0" z="0.0" />
    <detection t="15" x="753.0" y="212.0" z="0.0" />
    <detection t="16" x="747.0" y="215.0" z="0.0" />
    <detection t="17" x="745.0" y="217.0" z="0.0" />
    <detection t="18" x="743.0" y="218.0" z="0.0" />
    <detection t="19" x="740.0" y="221.0" z="0.0" />
    <detection t="20" x="737.0" y="220.0" z="0.0" />
    <detection t="21" x="733.0" y="220.0" z="0.0" />
    <detection t="22" x="730.0" y="218.0" z="0.0" />
    <detection t="23" x="728.0" y="218.0" z="0.0" />
    <detection t="24" x="728.0" y="218.0" z="0.0" />
    <detection t="25" x="727.0" y="217.0" z="0.0" />
    <detection t="26" x="723.0" y="216.0" z="0.0" />
    <detection t="27" x="720.0" y="215.0" z="0.0" />
    <detection t="28" x="718.0" y="216.0" z="0.0" />
    <detection t="29" x="717.0" y="215.0" z="0.0" />
    <detection t="30" x="717.0" y="218.0" z="0.0" />
    <detection t="31" x="718.0" y="219.0" z="0.0" />
    <detection t="32" x="720.0" y="219.0" z="0.0" />
    <detection t="33" x="720.0" y="220.0" z="0.0" />
    <detection t="34" x="719.0" y="220.0" z="0.0" />
    <detection t="35" x="716.0" y="221.0" z="0.0" />
    <detection t="36" x="716.0" y="222.0" z="0.0" />
    <detection t="37" x="715.0" y="221.0" z="0.0" />
    <detection t="38" x="714.0" y="220.0" z="0.0" />
    <detection t="39" x="712.0" y="220.0" z="0.0" />
    <detection t="40" x="711.0" y="218.0" z="0.0" />
    <detection t="41" x="710.0" y="218.0" z="0.0" />
    <detection t="42" x="705.0" y="218.0" z="0.0" />
    <detection t="43" x="707.0" y="219.0" z="0.0" />
    <detection t="44" x="706.0" y="219.0" z="0.0" />
    <detection t="45" x="706.0" y="219.0" z="0.0" />
    <detection t="46" x="702.0" y="219.0" z="0.0" />
    <detection t="47" x="704.0" y="218.0" z="0.0" />
    <detection t="48" x="702.0" y="217.0" z="0.0" />
    <detection t="49" x="703.0" y="218.0" z="0.0" />
    <detection t="50" x="705.0" y="218.0" z="0.0" />
    <detection t="51" x="702.0" y="217.0" z="0.0" />
    <detection t="52" x="696.0" y="215.0" z="0.0" />
    <detection t="53" x="692.0" y="213.0" z="0.0" />
    <detection t="54" x="687.0" y="212.0" z="0.0" />
    <detection t="55" x="686.0" y="210.0" z="0.0" />
    <detection t="56" x="679.0" y="212.0" z="0.0" />
    <detection t="57" x="674.0" y="214.0" z="0.0" />
    <detection t="58" x="670.0" y="214.0" z="0.0" />
    <detection t="59" x="662.0" y="217.0" z="0.0" />
    <detection t="60" x="654.0" y="219.0" z="0.0" />
    <detection t="61" x="652.0" y="216.0" z="0.0" />
    <detection t="62" x="648.0" y="218.0" z="0.0" />
    <detection t="63" x="648.0" y="221.0" z="0.0" />
    <detection t="64" x="653.0" y="224.0" z="0.0" />
    <detection t="65" x="645.0" y="225.0" z="0.0" />
    <detection t="66" x="642.0" y="224.0" z="0.0" />
    <detection t="67" x="645.0" y="224.0" z="0.0" />
    <detection t="68" x="640.0" y="225.0" z="0.0" />
    <detection t="69" x="640.0" y="226.0" z="0.0" />
    <detection t="70" x="643.0" y="226.0" z="0.0" />
    <detection t="71" x="645.0" y="228.0" z="0.0" />
    <detection t="72" x="641.0" y="228.0" z="0.0" />
    <detection t="73" x="637.0" y="233.0" z="0.0" />
    <detection t="74" x="624.0" y="240.0" z="0.0" />
    <detection t="75" x="618.0" y="237.0" z="0.0" />
    <detection t="76" x="618.0" y="232.0" z="0.0" />
    <detection t="77" x="618.0" y="233.0" z="0.0" />
    <detection t="78" x="622.0" y="231.0" z="0.0" />
  </particle>
  <particle nSpots="12">
    <detection t="1" x="917.0" y="156.0" z="0.0" />
    <detection t="2" x="919.0" y="158.0" z="0.0" />
    <detection t="3" x="922.0" y="159.0" z="0.0" />
    <detection t="4" x="920.0" y="162.0" z="0.0" />
    <detection t="5" x="921.0" y="164.0" z="0.0" />
    <detection t="6" x="924.0" y="165.0" z="0.0" />
    <detection t="7" x="924.0" y="166.0" z="0.0" />
    <detection t="8" x="926.0" y="166.0" z="0.0" />
    <detection t="9" x="925.0" y="166.0" z="0.0" />
    <detection t="10" x="922.0" y="166.0" z="0.0" />
    <detection t="11" x="921.0" y="167.0" z="0.0" />
    <detection t="12" x="920.0" y="170.0" z="0.0" />
  </particle>
  <particle nSpots="95">
    <detection t="0" x="255.0" y="156.0" z="0.0" />
    <detection t="1" x="256.0" y="156.0" z="0.0" />
    <detection t="2" x="255.0" y="158.0" z="0.0" />
    <detection t="3" x="255.0" y="158.0" z="0.0" />
    <detection t="4" x="256.0" y="159.0" z="0.0" />
    <detection t="5" x="255.0" y="160.0" z="0.0" />
    <detection t="6" x="255.0" y="162.0" z="0.0" />
    <detection t="7" x="255.0" y="162.0" z="0.0" />
    <detection t="8" x="255.0" y="165.0" z="0.0" />
    <detection t="9" x="256.0" y="164.0" z="0.0" />
    <detection t="10" x="254.0" y="162.0" z="0.0" />
    <detection t="11" x="254.0" y="164.0" z="0.0" />
    <detection t="12" x="253.0" y="164.0" z="0.0" />
    <detection t="13" x="253.0" y="162.0" z="0.0" />
    <detection t="14" x="253.0" y="162.0" z="0.0" />
    <detection t="15" x="253.0" y="163.0" z="0.0" />
    <detection t="16" x="253.0" y="161.0" z="0.0" />
    <detection t="17" x="253.0" y="163.0" z="0.0" />
    <detection t="18" x="254.0" y="163.0" z="0.0" />
    <detection t="19" x="254.0" y="163.0" z="0.0" />
    <detection t="20" x="255.0" y="165.0" z="0.0" />
    <detection t="21" x="255.0" y="165.0" z="0.0" />
    <detection t="22" x="256.0" y="166.0" z="0.0" />
    <detection t="23" x="255.0" y="166.0" z="0.0" />
    <detection t="24" x="256.0" y="167.0" z="0.0" />
    <detection t="25" x="256.0" y="167.0" z="0.0" />
    <detection t="26" x="255.0" y="166.0" z="0.0" />
    <detection t="27" x="254.0" y="169.0" z="0.0" />
    <detection t="28" x="255.0" y="171.0" z="0.0" />
    <detection t="29" x="255.0" y="173.0" z="0.0" />
    <detection t="30" x="255.0" y="175.0" z="0.0" />
    <detection t="31" x="254.0" y="176.0" z="0.0" />
    <detection t="32" x="254.0" y="178.0" z="0.0" />
    <detection t="33" x="254.0" y="178.0" z="0.0" />
    <detection t="34" x="255.0" y="177.0" z="0.0" />
    <detection t="35" x="255.0" y="176.0" z="0.0" />
    <detection t="36" x="254.0" y="178.0" z="0.0" />
    <detection t="37" x="254.0" y="176.0" z="0.0" />
    <detection t="38" x="252.0" y="173.0" z="0.0" />
    <detection t="39" x="253.0" y="169.0" z="0.0" />
    <detection t="40" x="252.0" y="170.0" z="0.0" />
    <detection t="41" x="253.0" y="169.0" z="0.0" />
    <detection t="42" x="252.0" y="169.0" z="0.0" />
    <detection t="43" x="252.0" y="168.0" z="0.0" />
    <detection t="44" x="252.0" y="166.0" z="0.0" />
    <detection t="45" x="252.0" y="167.0" z="0.0" />
    <detection t="46" x="251.0" y="165.0" z="0.0" />
    <detection t="47" x="251.0" y="163.0" z="0.0" />
    <detection t="48" x="251.0" y="164.0" z="0.0" />
    <detection t="49" x="251.0" y="164.0" z="0.0" />
    <detection t="50" x="251.0" y="163.0" z="0.0" />
    <detection t="51" x="251.0" y="162.0" z="0.0" />
    <detection t="52" x="250.0" y="160.0" z="0.0" />
    <detection t="53" x="249.0" y="159.0" z="0.0" />
    <detection t="54" x="248.0" y="160.0" z="0.0" />
    <detection t="55" x="247.0" y="161.0" z="0.0" />
    <detection t="56" x="247.0" y="162.0" z="0.0" />
    <detection t="57" x="246.0" y="164.0" z="0.0" />
    <detection t="58" x="247.0" y="165.0" z="0.0" />
    <detection t="59" x="247.0" y="165.0" z="0.0" />
    <detection t="60" x="246.0" y="167.0" z="0.0" />
    <detection t="61" x="247.0" y="167.0" z="0.0" />
    <detection t="62" x="247.0" y="167.0" z="0.0" />
    <detection t="63" x="246.0" y="167.0" z="0.0" />
    <detection t="64" x="247.0" y="165.0" z="0.0" />
    <detection t="65" x="247.0" y="167.0" z="0.0" />
    <detection t="66" x="247.0" y="163.0" z="0.0" />
    <detection t="67" x="248.0" y="162.0" z="0.0" />
    <detection t="68" x="248.0" y="161.0" z="0.0" />
    <detection t="69" x="248.0" y="161.0" z="0.0" />
    <detection t="70" x="247.0" y="160.0" z="0.0" />
    <detection t="71" x="248.0" y="162.0" z="0.0" />
    <detection t="72" x="249.0" y="161.0" z="0.0" />
    <detection t="73" x="249.0" y="162.0" z="0.0" />
    <detection t="74" x="250.0" y="163.0" z="0.0" />
    <detection t="75" x="250.0" y="161.0" z="0.0" />
    <detection t="76" x="250.0" y="162.0" z="0.0" />
    <detection t="77" x="250.0" y="163.0" z="0.0" />
    <detection t="78" x="249.0" y="164.0" z="0.0" />
    <detection t="79" x="249.0" y="162.0" z="0.0" />
    <detection t="80" x="250.0" y="163.0" z="0.0" />
    <detection t="81" x="251.0" y="165.0" z="0.0" />
    <detection t="82" x="251.0" y="164.0" z="0.0" />
    <detection t="83" x="251.0" y="166.0" z="0.0" />
    <detection t="84" x="251.0" y="165.0" z="0.0" />
    <detection t="85" x="251.0" y="168.0" z="0.0" />
    <detection t="86" x="250.0" y="170.0" z="0.0" />
    <detection t="87" x="250.0" y="171.0" z="0.0" />
    <detection t="88" x="251.0" y="173.0" z="0.0" />
    <detection t="89" x="252.0" y="173.0" z="0.0" />
    <detection t="90" x="252.0" y="171.0" z="0.0" />
    <detection t="91" x="252.0" y="169.0" z="0.0" />
    <detection t="92" x="253.0" y="170.0" z="0.0" />
    <detection t="93" x="252.0" y="170.0" z="0.0" />
    <detection t="94" x="253.0" y="167.0" z="0.0" />
  </particle>
  <particle nSpots="39">
    <detection t="0" x="834.0" y="150.0" z="0.0" />
    <detection t="1" x="834.0" y="153.0" z="0.0" />
    <detection t="2" x="834.0" y="156.0" z="0.0" />
    <detection t="3" x="829.0" y="157.0" z="0.0" />
    <detection t="4" x="824.0" y="158.0" z="0.0" />
    <detection t="5" x="823.0" y="159.0" z="0.0" />
    <detection t="6" x="823.0" y="158.0" z="0.0" />
    <detection t="7" x="821.0" y="156.0" z="0.0" />
    <detection t="8" x="817.0" y="153.0" z="0.0" />
    <detection t="9" x="816.0" y="148.0" z="0.0" />
    <detection t="10" x="809.0" y="146.0" z="0.0" />
    <detection t="11" x="810.0" y="151.0" z="0.0" />
    <detection t="12" x="807.0" y="153.0" z="0.0" />
    <detection t="13" x="805.0" y="159.0" z="0.0" />
    <detection t="14" x="801.0" y="160.0" z="0.0" />
    <detection t="15" x="797.0" y="161.0" z="0.0" />
    <detection t="16" x="794.0" y="162.0" z="0.0" />
    <detection t="17" x="787.0" y="160.0" z="0.0" />
    <detection t="18" x="782.0" y="160.0" z="0.0" />
    <detection t="19" x="778.0" y="161.0" z="0.0" />
    <detection t="20" x="776.0" y="160.0" z="0.0" />
    <detection t="21" x="772.0" y="161.0" z="0.0" />
    <detection t="22" x="770.0" y="164.0" z="0.0" />
    <detection t="23" x="767.0" y="166.0" z="0.0" />
    <detection t="24" x="766.0" y="166.0" z="0.0" />
    <detection t="25" x="765.0" y="166.0" z="0.0" />
    <detection t="26" x="765.0" y="167.0" z="0.0" />
    <detection t="27" x="764.0" y="167.0" z="0.0" />
    <detection t="28" x="764.0" y="170.0" z="0.0" />
    <detection t="29" x="764.0" y="170.0" z="0.0" />
    <detection t="30" x="762.0" y="171.0" z="0.0" />
    <detection t="31" x="759.0" y="174.0" z="0.0" />
    <detection t="32" x="759.0" y="175.0" z="0.0" />
    <detection t="33" x="761.0" y="174.0" z="0.0" />
    <detection t="34" x="762.0" y="173.0" z="0.0" />
    <detection t="35" x="770.0" y="177.0" z="0.0" />
    <detection t="36" x="766.0" y="177.0" z="0.0" />
    <detection t="37" x="761.0" y="175.0" z="0.0" />
    <detection t="38" x="762.0" y="177.0" z="0.0" />
  </particle>
  <particle nSpots="34">
    <detection t="4" x="888.0" y="154.0" z="0.0" />
    <detection t="5" x="885.0" y="154.0" z="0.0" />
    <detection t="6" x="886.0" y="150.0" z="0.0" />
    <detection t="7" x="886.0" y="147.0" z="0.0" />
    <detection t="8" x="886.0" y="147.0" z="0.0" />
    <detection t="9" x="883.0" y="147.0" z="0.0" />
    <detection t="10" x="882.0" y="146.0" z="0.0" />
    <detection t="11" x="877.0" y="144.0" z="0.0" />
    <detection t="12" x="873.0" y="143.0" z="0.0" />
    <detection t="13" x="866.0" y="142.0" z="0.0" />
    <detection t="14" x="859.0" y="139.0" z="0.0" />
    <detection t="15" x="858.0" y="143.0" z="0.0" />
    <detection t="16" x="854.0" y="146.0" z="0.0" />
    <detection t="17" x="856.0" y="149.0" z="0.0" />
    <detection t="18" x="856.0" y="149.0" z="0.0" />
    <detection t="19" x="858.0" y="151.0" z="0.0" />
    <detection t="20" x="861.0" y="152.0" z="0.0" />
    <detection t="21" x="859.0" y="152.0" z="0.0" />
    <detection t="22" x="858.0" y="153.0" z="0.0" />
    <detection t="23" x="855.0" y="155.0" z="0.0" />
    <detection t="24" x="854.0" y="156.0" z="0.0" />
    <detection t="25" x="859.0" y="156.0" z="0.0" />
    <detection t="26" x="859.0" y="158.0" z="0.0" />
    <detection t="27" x="856.0" y="158.0" z="0.0" />
    <detection t="28" x="856.0" y="156.0" z="0.0" />
    <detection t="29" x="854.0" y="151.0" z="0.0" />
    <detection t="30" x="852.0" y="152.0" z="0.0" />
    <detection t="31" x="852.0" y="154.0" z="0.0" />
    <detection t="32" x="850.0" y="153.0" z="0.0" />
    <detection t="33" x="849.0" y="155.0" z="0.0" />
    <detection t="34" x="847.0" y="156.0" z="0.0" />
    <detection t="35" x="845.0" y="157.0" z="0.0" />
    <detection t="36" x="839.0" y="157.0" z="0.0" />
    <detection t="37" x="836.0" y="160.0" z="0.0" />
  </particle>
  <particle nSpots="60">
    <detection t="0" x="808.0" y="173.0" z="0.0" />
    <detection t="1" x="805.0" y="173.0" z="0.0" />
    <detection t="2" x="802.0" y="173.0" z="0.0" />
    <detection t="3" x="801.0" y="173.0" z="0.0" />
    <detection t="4" x="799.0" y="174.0" z="0.0" />
    <detection t="5" x="794.0" y="169.0" z="0.0" />
    <detection t="6" x="794.0" y="170.0" z="0.0" />
    <detection t="7" x="791.0" y="172.0" z="0.0" />
    <detection t="8" x="787.0" y="168.0" z="0.0" />
    <detection t="9" x="793.0" y="170.0" z="0.0" />
    <detection t="10" x="785.0" y="172.0" z="0.0" />
    <detection t="11" x="783.0" y="171.0" z="0.0" />
    <detection t="12" x="780.0" y="171.0" z="0.0" />
    <detection t="13" x="780.0" y="174.0" z="0.0" />
    <detection t="14" x="777.0" y="175.0" z="0.0" />
    <detection t="15" x="769.0" y="172.0" z="0.0" />
    <detection t="16" x="764.0" y="170.0" z="0.0" />
    <detection t="17" x="758.0" y="168.0" z="0.0" />
    <detection t="18" x="756.0" y="169.0" z="0.0" />
    <detection t="19" x="748.0" y="170.0" z="0.0" />
    <detection t="20" x="746.0" y="168.0" z="0.0" />
    <detection t="21" x="742.0" y="170.0" z="0.0" />
    <detection t="22" x="741.0" y="172.0" z="0.0" />
    <detection t="23" x="739.0" y="174.0" z="0.0" />
    <detection t="24" x="737.0" y="176.0" z="0.0" />
    <detection t="25" x="737.0" y="177.0" z="0.0" />
    <detection t="26" x="736.0" y="176.0" z="0.0" />
    <detection t="27" x="736.0" y="176.0" z="0.0" />
    <detection t="28" x="736.0" y="180.0" z="0.0" />
    <detection t="29" x="734.0" y="179.0" z="0.0" />
    <detection t="30" x="731.0" y="185.0" z="0.0" />
    <detection t="31" x="726.0" y="184.0" z="0.0" />
    <detection t="32" x="722.0" y="182.0" z="0.0" />
    <detection t="33" x="723.0" y="179.0" z="0.0" />
    <detection t="34" x="721.0" y="177.0" z="0.0" />
    <detection t="35" x="720.0" y="175.0" z="0.0" />
    <detection t="36" x="719.0" y="175.0" z="0.0" />
    <detection t="37" x="718.0" y="173.0" z="0.0" />
    <detection t="38" x="717.0" y="173.0" z="0.0" />
    <detection t="39" x="714.0" y="172.0" z="0.0" />
    <detection t="40" x="714.0" y="174.0" z="0.0" />
    <detection t="41" x="711.0" y="175.0" z="0.0" />
    <detection t="42" x="707.0" y="177.0" z="0.0" />
    <detection t="43" x="711.0" y="177.0" z="0.0" />
    <detection t="44" x="711.0" y="178.0" z="0.0" />
    <detection t="45" x="711.0" y="178.0" z="0.0" />
    <detection t="46" x="710.0" y="178.0" z="0.0" />
    <detection t="47" x="706.0" y="180.0" z="0.0" />
    <detection t="48" x="707.0" y="176.0" z="0.0" />
    <detection t="49" x="704.0" y="172.0" z="0.0" />
    <detection t="50" x="703.0" y="173.0" z="0.0" />
    <detection t="51" x="705.0" y="175.0" z="0.0" />
    <detection t="52" x="705.0" y="176.0" z="0.0" />
    <detection t="53" x="705.0" y="176.0" z="0.0" />
    <detection t="54" x="702.0" y="171.0" z="0.0" />
    <detection t="55" x="698.0" y="166.0" z="0.0" />
    <detection t="56" x="696.0" y="164.0" z="0.0" />
    <detection t="57" x="695.0" y="162.0" z="0.0" />
    <detection t="58" x="696.0" y="158.0" z="0.0" />
    <detection t="59" x="696.0" y="157.0" z="0.0" />
  </particle>
  <particle nSpots="36">
    <detection t="0" x="890.0" y="161.0" z="0.0" />
    <detection t="1" x="884.0" y="162.0" z="0.0" />
    <detection t="2" x="881.0" y="164.0" z="0.0" />
    <detection t="3" x="879.0" y="167.0" z="0.0" />
    <detection t="4" x="875.0" y="167.0" z="0.0" />
    <detection t="5" x="871.0" y="165.0" z="0.0" />
    <detection t="6" x="867.0" y="166.0" z="0.0" />
    <detection t="7" x="865.0" y="167.0" z="0.0" />
    <detection t="8" x="859.0" y="166.0" z="0.0" />
    <detection t="9" x="857.0" y="165.0" z="0.0" />
    <detection t="10" x="851.0" y="164.0" z="0.0" />
    <detection t="11" x="847.0" y="166.0" z="0.0" />
    <detection t="12" x="844.0" y="167.0" z="0.0" />
    <detection t="13" x="842.0" y="165.0" z="0.0" />
    <detection t="14" x="839.0" y="167.0" z="0.0" />
    <detection t="15" x="834.0" y="167.0" z="0.0" />
    <detection t="16" x="832.0" y="166.0" z="0.0" />
    <detection t="17" x="828.0" y="164.0" z="0.0" />
    <detection t="18" x="824.0" y="164.0" z="0.0" />
    <detection t="19" x="821.0" y="163.0" z="0.0" />
    <detection t="20" x="821.0" y="162.0" z="0.0" />
    <detection t="21" x="819.0" y="161.0" z="0.0" />
    <detection t="22" x="814.0" y="159.0" z="0.0" />
    <detection t="23" x="807.0" y="156.0" z="0.0" />
    <detection t="24" x="804.0" y="154.0" z="0.0" />
    <detection t="25" x="801.0" y="151.0" z="0.0" />
    <detection t="26" x="800.0" y="152.0" z="0.0" />
    <detection t="27" x="801.0" y="153.0" z="0.0" />
    <detection t="28" x="806.0" y="155.0" z="0.0" />
    <detection t="29" x="803.0" y="154.0" z="0.0" />
    <detection t="30" x="802.0" y="154.0" z="0.0" />
    <detection t="31" x="799.0" y="155.0" z="0.0" />
    <detection t="32" x="797.0" y="155.0" z="0.0" />
    <detection t="33" x="800.0" y="157.0" z="0.0" />
    <detection t="34" x="802.0" y="159.0" z="0.0" />
    <detection t="35" x="808.0" y="167.0" z="0.0" />
  </particle>
  <particle nSpots="16">
    <detection t="2" x="743.0" y="174.0" z="0.0" />
    <detection t="3" x="737.0" y="170.0" z="0.0" />
    <detection t="4" x="735.0" y="167.0" z="0.0" />
    <detection t="5" x="727.0" y="162.0" z="0.0" />
    <detection t="6" x="720.0" y="162.0" z="0.0" />
    <detection t="7" x="714.0" y="162.0" z="0.0" />
    <detection t="8" x="711.0" y="160.0" z="0.0" />
    <detection t="9" x="708.0" y="158.0" z="0.0" />
    <detection t="10" x="704.0" y="156.0" z="0.0" />
    <detection t="11" x="700.0" y="154.0" z="0.0" />
    <detection t="12" x="698.0" y="155.0" z="0.0" />
    <detection t="13" x="694.0" y="156.0" z="0.0" />
    <detection t="14" x="690.0" y="157.0" z="0.0" />
    <detection t="15" x="686.0" y="155.0" z="0.0" />
    <detection t="16" x="680.0" y="153.0" z="0.0" />
    <detection t="17" x="672.0" y="153.0" z="0.0" />
  </particle>
  <particle nSpots="58">
    <detection t="0" x="713.0" y="165.0" z="0.0" />
    <detection t="1" x="702.0" y="169.0" z="0.0" />
    <detection t="2" x="693.0" y="169.0" z="0.0" />
    <detection t="3" x="688.0" y="167.0" z="0.0" />
    <detection t="4" x="685.0" y="167.0" z="0.0" />
    <detection t="5" x="679.0" y="165.0" z="0.0" />
    <detection t="6" x="674.0" y="165.0" z="0.0" />
    <detection t="7" x="668.0" y="164.0" z="0.0" />
    <detection t="8" x="659.0" y="160.0" z="0.0" />
    <detection t="9" x="652.0" y="158.0" z="0.0" />
    <detection t="10" x="644.0" y="153.0" z="0.0" />
    <detection t="11" x="639.0" y="152.0" z="0.0" />
    <detection t="12" x="636.0" y="155.0" z="0.0" />
    <detection t="13" x="633.0" y="156.0" z="0.0" />
    <detection t="14" x="631.0" y="155.0" z="0.0" />
    <detection t="15" x="629.0" y="152.0" z="0.0" />
    <detection t="16" x="625.0" y="151.0" z="0.0" />
    <detection t="17" x="619.0" y="145.0" z="0.0" />
    <detection t="18" x="614.0" y="141.0" z="0.0" />
    <detection t="19" x="610.0" y="139.0" z="0.0" />
    <detection t="20" x="607.0" y="133.0" z="0.0" />
    <detection t="21" x="600.0" y="130.0" z="0.0" />
    <detection t="22" x="598.0" y="126.0" z="0.0" />
    <detection t="23" x="592.0" y="123.0" z="0.0" />
    <detection t="24" x="589.0" y="118.0" z="0.0" />
    <detection t="25" x="583.0" y="115.0" z="0.0" />
    <detection t="26" x="577.0" y="114.0" z="0.0" />
    <detection t="27" x="571.0" y="116.0" z="0.0" />
    <detection t="28" x="570.0" y="114.0" z="0.0" />
    <detection t="29" x="563.0" y="114.0" z="0.0" />
    <detection t="30" x="557.0" y="115.0" z="0.0" />
    <detection t="31" x="553.0" y="113.0" z="0.0" />
    <detection t="32" x="549.0" y="113.0" z="0.0" />
    <detection t="33" x="545.0" y="112.0" z="0.0" />
    <detection t="34" x="541.0" y="111.0" z="0.0" />
    <detection t="35" x="539.0" y="107.0" z="0.0" />
    <detection t="36" x="538.0" y="103.0" z="0.0" />
    <detection t="37" x="536.0" y="99.0" z="0.0" />
    <detection t="38" x="536.0" y="92.0" z="0.0" />
    <detection t="39" x="535.0" y="87.0" z="0.0" />
    <detection t="40" x="534.0" y="91.0" z="0.0" />
    <detection t="41" x="532.0" y="90.0" z="0.0" />
    <detection t="42" x="532.0" y="90.0" z="0.0" />
    <detection t="43" x="532.0" y="85.0" z="0.0" />
    <detection t="44" x="533.0" y="80.0" z="0.0" />
    <detection t="45" x="535.0" y="76.0" z="0.0" />
    <detection t="46" x="536.0" y="70.0" z="0.0" />
    <detection t="47" x="535.0" y="68.0" z="0.0" />
    <detection t="48" x="533.0" y="68.0" z="0.0" />
    <detection t="49" x="531.0" y="67.0" z="0.0" />
    <detection t="50" x="529.0" y="67.0" z="0.0" />
    <detection t="51" x="527.0" y="68.0" z="0.0" />
    <detection t="52" x="528.0" y="66.0" z="0.0" />
    <detection t="53" x="530.0" y="65.0" z="0.0" />
    <detection t="54" x="523.0" y="68.0" z="0.0" />
    <detection t="55" x="521.0" y="70.0" z="0.0" />
    <detection t="56" x="517.0" y="68.0" z="0.0" />
    <detection t="57" x="519.0" y="62.0" z="0.0" />
  </particle>
  <particle nSpots="33">
    <detection t="4" x="777.0" y="134.0" z="0.0" />
    <detection t="5" x="780.0" y="131.0" z="0.0" />
    <detection t="6" x="779.0" y="128.0" z="0.0" />
    <detection t="7" x="773.0" y="123.0" z="0.0" />
    <detection t="8" x="766.0" y="115.0" z="0.0" />
    <detection t="9" x="755.0" y="109.0" z="0.0" />
    <detection t="10" x="748.0" y="105.0" z="0.0" />
    <detection t="11" x="743.0" y="94.0" z="0.0" />
    <detection t="12" x="734.0" y="90.0" z="0.0" />
    <detection t="13" x="727.0" y="90.0" z="0.0" />
    <detection t="14" x="723.0" y="86.0" z="0.0" />
    <detection t="15" x="722.0" y="86.0" z="0.0" />
    <detection t="16" x="720.0" y="86.0" z="0.0" />
    <detection t="17" x="717.0" y="86.0" z="0.0" />
    <detection t="18" x="716.0" y="87.0" z="0.0" />
    <detection t="19" x="712.0" y="89.0" z="0.0" />
    <detection t="20" x="711.0" y="89.0" z="0.0" />
    <detection t="21" x="709.0" y="89.0" z="0.0" />
    <detection t="22" x="706.0" y="90.0" z="0.0" />
    <detection t="23" x="700.0" y="92.0" z="0.0" />
    <detection t="24" x="697.0" y="90.0" z="0.0" />
    <detection t="25" x="695.0" y="88.0" z="0.0" />
    <detection t="26" x="694.0" y="89.0" z="0.0" />
    <detection t="27" x="687.0" y="91.0" z="0.0" />
    <detection t="28" x="682.0" y="92.0" z="0.0" />
    <detection t="29" x="680.0" y="91.0" z="0.0" />
    <detection t="30" x="679.0" y="91.0" z="0.0" />
    <detection t="31" x="676.0" y="90.0" z="0.0" />
    <detection t="32" x="675.0" y="91.0" z="0.0" />
    <detection t="33" x="676.0" y="88.0" z="0.0" />
    <detection t="34" x="673.0" y="86.0" z="0.0" />
    <detection t="35" x="676.0" y="80.0" z="0.0" />
    <detection t="36" x="675.0" y="77.0" z="0.0" />
  </particle>
  <particle nSpots="108">
    <detection t="2" x="874.0" y="121.0" z="0.0" />
    <detection t="3" x="875.0" y="125.0" z="0.0" />
    <detection t="4" x="872.0" y="125.0" z="0.0" />
    <detection t="5" x="867.0" y="126.0" z="0.0" />
    <detection t="6" x="865.0" y="128.0" z="0.0" />
    <detection t="7" x="864.0" y="128.0" z="0.0" />
    <detection t="8" x="860.0" y="126.0" z="0.0" />
    <detection t="9" x="858.0" y="123.0" z="0.0" />
    <detection t="10" x="854.0" y="121.0" z="0.0" />
    <detection t="11" x="849.0" y="118.0" z="0.0" />
    <detection t="12" x="844.0" y="118.0" z="0.0" />
    <detection t="13" x="838.0" y="118.0" z="0.0" />
    <detection t="14" x="827.0" y="116.0" z="0.0" />
    <detection t="15" x="817.0" y="109.0" z="0.0" />
    <detection t="16" x="807.0" y="109.0" z="0.0" />
    <detection t="17" x="801.0" y="108.0" z="0.0" />
    <detection t="18" x="801.0" y="108.0" z="0.0" />
    <detection t="19" x="800.0" y="106.0" z="0.0" />
    <detection t="20" x="798.0" y="103.0" z="0.0" />
    <detection t="21" x="796.0" y="102.0" z="0.0" />
    <detection t="22" x="795.0" y="102.0" z="0.0" />
    <detection t="23" x="793.0" y="101.0" z="0.0" />
    <detection t="24" x="793.0" y="101.0" z="0.0" />
    <detection t="25" x="791.0" y="102.0" z="0.0" />
    <detection t="26" x="789.0" y="102.0" z="0.0" />
    <detection t="27" x="789.0" y="103.0" z="0.0" />
    <detection t="28" x="787.0" y="104.0" z="0.0" />
    <detection t="29" x="785.0" y="104.0" z="0.0" />
    <detection t="30" x="782.0" y="104.0" z="0.0" />
    <detection t="31" x="779.0" y="107.0" z="0.0" />
    <detection t="32" x="777.0" y="110.0" z="0.0" />
    <detection t="33" x="775.0" y="109.0" z="0.0" />
    <detection t="34" x="773.0" y="107.0" z="0.0" />
    <detection t="35" x="771.0" y="108.0" z="0.0" />
    <detection t="36" x="771.0" y="111.0" z="0.0" />
    <detection t="37" x="772.0" y="113.0" z="0.0" />
    <detection t="38" x="769.0" y="113.0" z="0.0" />
    <detection t="39" x="769.0" y="115.0" z="0.0" />
    <detection t="40" x="766.0" y="114.0" z="0.0" />
    <detection t="41" x="763.0" y="114.0" z="0.0" />
    <detection t="42" x="761.0" y="115.0" z="0.0" />
    <detection t="43" x="755.0" y="114.0" z="0.0" />
    <detection t="44" x="750.0" y="114.0" z="0.0" />
    <detection t="45" x="746.0" y="113.0" z="0.0" />
    <detection t="46" x="744.0" y="113.0" z="0.0" />
    <detection t="47" x="744.0" y="114.0" z="0.0" />
    <detection t="48" x="740.0" y="113.0" z="0.0" />
    <detection t="49" x="736.0" y="115.0" z="0.0" />
    <detection t="50" x="730.0" y="118.0" z="0.0" />
    <detection t="51" x="727.0" y="124.0" z="0.0" />
    <detection t="52" x="722.0" y="120.0" z="0.0" />
    <detection t="53" x="719.0" y="120.0" z="0.0" />
    <detection t="54" x="717.0" y="121.0" z="0.0" />
    <detection t="55" x="714.0" y="120.0" z="0.0" />
    <detection t="56" x="713.0" y="119.0" z="0.0" />
    <detection t="57" x="713.0" y="118.0" z="0.0" />
    <detection t="58" x="711.0" y="118.0" z="0.0" />
    <detection t="59" x="708.0" y="117.0" z="0.0" />
    <detection t="60" x="708.0" y="116.0" z="0.0" />
    <detection t="61" x="707.0" y="113.0" z="0.0" />
    <detection t="62" x="708.0" y="110.0" z="0.0" />
    <detection t="63" x="705.0" y="112.0" z="0.0" />
    <detection t="64" x="703.0" y="113.0" z="0.0" />
    <detection t="65" x="700.0" y="114.0" z="0.0" />
    <detection t="66" x="697.0" y="117.0" z="0.0" />
    <detection t="67" x="699.0" y="116.0" z="0.0" />
    <detection t="68" x="702.0" y="118.0" z="0.0" />
    <detection t="69" x="706.0" y="118.0" z="0.0" />
    <detection t="70" x="708.0" y="120.0" z="0.0" />
    <detection t="71" x="708.0" y="123.0" z="0.0" />
    <detection t="72" x="706.0" y="126.0" z="0.0" />
    <detection t="73" x="708.0" y="127.0" z="0.0" />
    <detection t="74" x="716.0" y="130.0" z="0.0" />
    <detection t="75" x="715.0" y="131.0" z="0.0" />
    <detection t="76" x="714.0" y="132.0" z="0.0" />
    <detection t="77" x="716.0" y="131.0" z="0.0" />
    <detection t="78" x="716.0" y="131.0" z="0.0" />
    <detection t="79" x="716.0" y="132.0" z="0.0" />
    <detection t="80" x="713.0" y="133.0" z="0.0" />
    <detection t="81" x="707.0" y="133.0" z="0.0" />
    <detection t="82" x="704.0" y="130.0" z="0.0" />
    <detection t="83" x="704.0" y="130.0" z="0.0" />
    <detection t="84" x="704.0" y="133.0" z="0.0" />
    <detection t="85" x="702.0" y="136.0" z="0.0" />
    <detection t="86" x="702.0" y="138.0" z="0.0" />
    <detection t="87" x="703.0" y="140.0" z="0.0" />
    <detection t="88" x="703.0" y="139.0" z="0.0" />
    <detection t="89" x="700.0" y="138.0" z="0.0" />
    <detection t="90" x="699.0" y="139.0" z="0.0" />
    <detection t="91" x="701.0" y="140.0" z="0.0" />
    <detection t="92" x="703.0" y="141.0" z="0.0" />
    <detection t="93" x="702.0" y="142.0" z="0.0" />
    <detection t="94" x="702.0" y="142.0" z="0.0" />
    <detection t="95" x="701.0" y="142.0" z="0.0" />
    <detection t="96" x="700.0" y="139.0" z="0.0" />
    <detection t="97" x="699.0" y="135.0" z="0.0" />
    <detection t="98" x="696.0" y="133.0" z="0.0" />
    <detection t="99" x="697.0" y="131.0" z="0.0" />
    <detection t="100" x="696.0" y="131.0" z="0.0" />
    <detection t="101" x="696.0" y="130.0" z="0.0" />
    <detection t="102" x="694.0" y="128.0" z="0.0" />
    <detection t="103" x="692.0" y="128.0" z="0.0" />
    <detection t="104" x="693.0" y="127.0" z="0.0" />
    <detection t="105" x="690.0" y="126.0" z="0.0" />
    <detection t="106" x="689.0" y="125.0" z="0.0" />
    <detection t="107" x="684.0" y="123.0" z="0.0" />
    <detection t="108" x="682.0" y="125.0" z="0.0" />
    <detection t="109" x="676.0" y="127.0" z="0.0" />
  </particle>
  <particle nSpots="7">
    <detection t="1" x="672.0" y="127.0" z="0.0" />
    <detection t="2" x="682.0" y="119.0" z="0.0" />
    <detection t="3" x="686.0" y="118.0" z="0.0" />
    <detection t="4" x="688.0" y="120.0" z="0.0" />
    <detection t="5" x="695.0" y="118.0" z="0.0" />
    <detection t="6" x="709.0" y="118.0" z="0.0" />
    <detection t="7" x="712.0" y="119.0" z="0.0" />
  </particle>
  <particle nSpots="96">
    <detection t="0" x="257.0" y="118.0" z="0.0" />
    <detection t="1" x="256.0" y="117.0" z="0.0" />
    <detection t="2" x="258.0" y="117.0" z="0.0" />
    <detection t="3" x="258.0" y="116.0" z="0.0" />
    <detection t="4" x="258.0" y="117.0" z="0.0" />
    <detection t="5" x="257.0" y="116.0" z="0.0" />
    <detection t="6" x="259.0" y="117.0" z="0.0" />
    <detection t="7" x="258.0" y="117.0" z="0.0" />
    <detection t="8" x="259.0" y="119.0" z="0.0" />
    <detection t="9" x="260.0" y="117.0" z="0.0" />
    <detection t="10" x="258.0" y="117.0" z="0.0" />
    <detection t="11" x="259.0" y="117.0" z="0.0" />
    <detection t="12" x="259.0" y="117.0" z="0.0" />
    <detection t="13" x="259.0" y="117.0" z="0.0" />
    <detection t="14" x="257.0" y="119.0" z="0.0" />
    <detection t="15" x="259.0" y="119.0" z="0.0" />
    <detection t="16" x="259.0" y="119.0" z="0.0" />
    <detection t="17" x="260.0" y="119.0" z="0.0" />
    <detection t="18" x="260.0" y="120.0" z="0.0" />
    <detection t="19" x="261.0" y="119.0" z="0.0" />
    <detection t="20" x="263.0" y="119.0" z="0.0" />
    <detection t="21" x="263.0" y="119.0" z="0.0" />
    <detection t="22" x="264.0" y="119.0" z="0.0" />
    <detection t="23" x="262.0" y="119.0" z="0.0" />
    <detection t="24" x="263.0" y="119.0" z="0.0" />
    <detection t="25" x="264.0" y="117.0" z="0.0" />
    <detection t="26" x="263.0" y="118.0" z="0.0" />
    <detection t="27" x="263.0" y="120.0" z="0.0" />
    <detection t="28" x="263.0" y="120.0" z="0.0" />
    <detection t="29" x="264.0" y="118.0" z="0.0" />
    <detection t="30" x="266.0" y="118.0" z="0.0" />
    <detection t="31" x="264.0" y="120.0" z="0.0" />
    <detection t="32" x="264.0" y="120.0" z="0.0" />
    <detection t="33" x="265.0" y="119.0" z="0.0" />
    <detection t="34" x="265.0" y="120.0" z="0.0" />
    <detection t="35" x="266.0" y="117.0" z="0.0" />
    <detection t="36" x="265.0" y="117.0" z="0.0" />
    <detection t="37" x="264.0" y="118.0" z="0.0" />
    <detection t="38" x="263.0" y="118.0" z="0.0" />
    <detection t="39" x="262.0" y="119.0" z="0.0" />
    <detection t="40" x="262.0" y="119.0" z="0.0" />
    <detection t="41" x="261.0" y="119.0" z="0.0" />
    <detection t="42" x="258.0" y="120.0" z="0.0" />
    <detection t="43" x="256.0" y="121.0" z="0.0" />
    <detection t="44" x="255.0" y="124.0" z="0.0" />
    <detection t="45" x="254.0" y="124.0" z="0.0" />
    <detection t="46" x="254.0" y="122.0" z="0.0" />
    <detection t="47" x="254.0" y="121.0" z="0.0" />
    <detection t="48" x="253.0" y="123.0" z="0.0" />
    <detection t="49" x="253.0" y="124.0" z="0.0" />
    <detection t="50" x="253.0" y="125.0" z="0.0" />
    <detection t="51" x="254.0" y="125.0" z="0.0" />
    <detection t="52" x="255.0" y="125.0" z="0.0" />
    <detection t="53" x="254.0" y="126.0" z="0.0" />
    <detection t="54" x="254.0" y="124.0" z="0.0" />
    <detection t="55" x="253.0" y="124.0" z="0.0" />
    <detection t="56" x="254.0" y="126.0" z="0.0" />
    <detection t="57" x="252.0" y="125.0" z="0.0" />
    <detection t="58" x="252.0" y="127.0" z="0.0" />
    <detection t="59" x="251.0" y="129.0" z="0.0" />
    <detection t="60" x="249.0" y="130.0" z="0.0" />
    <detection t="61" x="250.0" y="130.0" z="0.0" />
    <detection t="62" x="249.0" y="131.0" z="0.0" />
    <detection t="63" x="249.0" y="130.0" z="0.0" />
    <detection t="64" x="250.0" y="129.0" z="0.0" />
    <detection t="65" x="252.0" y="128.0" z="0.0" />
    <detection t="66" x="253.0" y="128.0" z="0.0" />
    <detection t="67" x="253.0" y="128.0" z="0.0" />
    <detection t="68" x="252.0" y="128.0" z="0.0" />
    <detection t="69" x="253.0" y="127.0" z="0.0" />
    <detection t="70" x="253.0" y="128.0" z="0.0" />
    <detection t="71" x="255.0" y="127.0" z="0.0" />
    <detection t="72" x="256.0" y="126.0" z="0.0" />
    <detection t="73" x="257.0" y="126.0" z="0.0" />
    <detection t="74" x="256.0" y="126.0" z="0.0" />
    <detection t="75" x="256.0" y="125.0" z="0.0" />
    <detection t="76" x="256.0" y="126.0" z="0.0" />
    <detection t="77" x="255.0" y="126.0" z="0.0" />
    <detection t="78" x="254.0" y="126.0" z="0.0" />
    <detection t="79" x="254.0" y="123.0" z="0.0" />
    <detection t="80" x="255.0" y="122.0" z="0.0" />
    <detection t="81" x="257.0" y="121.0" z="0.0" />
    <detection t="82" x="257.0" y="120.0" z="0.0" />
    <detection t="83" x="258.0" y="120.0" z="0.0" />
    <detection t="84" x="256.0" y="118.0" z="0.0" />
    <detection t="85" x="256.0" y="117.0" z="0.0" />
    <detection t="86" x="256.0" y="117.0" z="0.0" />
    <detection t="87" x="255.0" y="116.0" z="0.0" />
    <detection t="88" x="257.0" y="115.0" z="0.0" />
    <detection t="89" x="256.0" y="115.0" z="0.0" />
    <detection t="90" x="256.0" y="116.0" z="0.0" />
    <detection t="91" x="255.0" y="116.0" z="0.0" />
    <detection t="92" x="257.0" y="115.0" z="0.0" />
    <detection t="93" x="258.0" y="115.0" z="0.0" />
    <detection t="94" x="258.0" y="115.0" z="0.0" />
    <detection t="95" x="260.0" y="101.0" z="0.0" />
  </particle>
  <particle nSpots="54">
    <detection t="0" x="779.0" y="150.0" z="0.0" />
    <detection t="1" x="775.0" y="153.0" z="0.0" />
    <detection t="2" x="772.0" y="154.0" z="0.0" />
    <detection t="3" x="770.0" y="153.0" z="0.0" />
    <detection t="4" x="769.0" y="152.0" z="0.0" />
    <detection t="5" x="763.0" y="149.0" z="0.0" />
    <detection t="6" x="760.0" y="151.0" z="0.0" />
    <detection t="7" x="758.0" y="152.0" z="0.0" />
    <detection t="8" x="755.0" y="155.0" z="0.0" />
    <detection t="9" x="756.0" y="155.0" z="0.0" />
    <detection t="10" x="753.0" y="154.0" z="0.0" />
    <detection t="11" x="753.0" y="151.0" z="0.0" />
    <detection t="12" x="750.0" y="149.0" z="0.0" />
    <detection t="13" x="749.0" y="149.0" z="0.0" />
    <detection t="14" x="746.0" y="149.0" z="0.0" />
    <detection t="15" x="741.0" y="149.0" z="0.0" />
    <detection t="16" x="735.0" y="149.0" z="0.0" />
    <detection t="17" x="732.0" y="147.0" z="0.0" />
    <detection t="18" x="729.0" y="147.0" z="0.0" />
    <detection t="19" x="723.0" y="146.0" z="0.0" />
    <detection t="20" x="718.0" y="144.0" z="0.0" />
    <detection t="21" x="715.0" y="144.0" z="0.0" />
    <detection t="22" x="712.0" y="143.0" z="0.0" />
    <detection t="23" x="709.0" y="144.0" z="0.0" />
    <detection t="24" x="708.0" y="143.0" z="0.0" />
    <detection t="25" x="707.0" y="143.0" z="0.0" />
    <detection t="26" x="707.0" y="144.0" z="0.0" />
    <detection t="27" x="706.0" y="145.0" z="0.0" />
    <detection t="28" x="706.0" y="149.0" z="0.0" />
    <detection t="29" x="706.0" y="151.0" z="0.0" />
    <detection t="30" x="706.0" y="154.0" z="0.0" />
    <detection t="31" x="704.0" y="156.0" z="0.0" />
    <detection t="32" x="701.0" y="155.0" z="0.0" />
    <detection t="33" x="701.0" y="153.0" z="0.0" />
    <detection t="34" x="700.0" y="153.0" z="0.0" />
    <detection t="35" x="701.0" y="154.0" z="0.0" />
    <detection t="36" x="699.0" y="152.0" z="0.0" />
    <detection t="37" x="697.0" y="151.0" z="0.0" />
    <detection t="38" x="695.0" y="151.0" z="0.0" />
    <detection t="39" x="692.0" y="151.0" z="0.0" />
    <detection t="40" x="690.0" y="152.0" z="0.0" />
    <detection t="41" x="687.0" y="151.0" z="0.0" />
    <detection t="42" x="682.0" y="150.0" z="0.0" />
    <detection t="43" x="683.0" y="151.0" z="0.0" />
    <detection t="44" x="682.0" y="151.0" z="0.0" />
    <detection t="45" x="683.0" y="155.0" z="0.0" />
    <detection t="46" x="683.0" y="155.0" z="0.0" />
    <detection t="47" x="684.0" y="156.0" z="0.0" />
    <detection t="48" x="686.0" y="159.0" z="0.0" />
    <detection t="49" x="687.0" y="160.0" z="0.0" />
    <detection t="50" x="686.0" y="159.0" z="0.0" />
    <detection t="51" x="691.0" y="163.0" z="0.0" />
    <detection t="52" x="690.0" y="162.0" z="0.0" />
    <detection t="53" x="692.0" y="161.0" z="0.0" />
  </particle>
  <particle nSpots="107">
    <detection t="0" x="665.0" y="156.0" z="0.0" />
    <detection t="1" x="655.0" y="155.0" z="0.0" />
    <detection t="2" x="651.0" y="152.0" z="0.0" />
    <detection t="3" x="649.0" y="151.0" z="0.0" />
    <detection t="4" x="644.0" y="150.0" z="0.0" />
    <detection t="5" x="641.0" y="147.0" z="0.0" />
    <detection t="6" x="636.0" y="144.0" z="0.0" />
    <detection t="7" x="628.0" y="139.0" z="0.0" />
    <detection t="8" x="619.0" y="134.0" z="0.0" />
    <detection t="9" x="612.0" y="131.0" z="0.0" />
    <detection t="10" x="606.0" y="126.0" z="0.0" />
    <detection t="11" x="600.0" y="121.0" z="0.0" />
    <detection t="12" x="596.0" y="118.0" z="0.0" />
    <detection t="13" x="591.0" y="112.0" z="0.0" />
    <detection t="14" x="587.0" y="109.0" z="0.0" />
    <detection t="15" x="586.0" y="106.0" z="0.0" />
    <detection t="16" x="584.0" y="104.0" z="0.0" />
    <detection t="17" x="582.0" y="102.0" z="0.0" />
    <detection t="18" x="579.0" y="100.0" z="0.0" />
    <detection t="19" x="578.0" y="99.0" z="0.0" />
    <detection t="20" x="578.0" y="95.0" z="0.0" />
    <detection t="21" x="578.0" y="96.0" z="0.0" />
    <detection t="22" x="579.0" y="95.0" z="0.0" />
    <detection t="23" x="579.0" y="95.0" z="0.0" />
    <detection t="24" x="576.0" y="91.0" z="0.0" />
    <detection t="25" x="574.0" y="89.0" z="0.0" />
    <detection t="26" x="571.0" y="88.0" z="0.0" />
    <detection t="27" x="569.0" y="88.0" z="0.0" />
    <detection t="28" x="565.0" y="85.0" z="0.0" />
    <detection t="29" x="564.0" y="85.0" z="0.0" />
    <detection t="30" x="562.0" y="83.0" z="0.0" />
    <detection t="31" x="562.0" y="82.0" z="0.0" />
    <detection t="32" x="561.0" y="85.0" z="0.0" />
    <detection t="33" x="561.0" y="87.0" z="0.0" />
    <detection t="34" x="560.0" y="85.0" z="0.0" />
    <detection t="35" x="560.0" y="83.0" z="0.0" />
    <detection t="36" x="560.0" y="82.0" z="0.0" />
    <detection t="37" x="558.0" y="79.0" z="0.0" />
    <detection t="38" x="558.0" y="78.0" z="0.0" />
    <detection t="39" x="558.0" y="77.0" z="0.0" />
    <detection t="40" x="558.0" y="75.0" z="0.0" />
    <detection t="41" x="559.0" y="74.0" z="0.0" />
    <detection t="42" x="559.0" y="72.0" z="0.0" />
    <detection t="43" x="561.0" y="71.0" z="0.0" />
    <detection t="44" x="563.0" y="70.0" z="0.0" />
    <detection t="45" x="564.0" y="69.0" z="0.0" />
    <detection t="46" x="565.0" y="72.0" z="0.0" />
    <detection t="47" x="563.0" y="72.0" z="0.0" />
    <detection t="48" x="560.0" y="70.0" z="0.0" />
    <detection t="49" x="558.0" y="70.0" z="0.0" />
    <detection t="50" x="554.0" y="68.0" z="0.0" />
    <detection t="51" x="553.0" y="69.0" z="0.0" />
    <detection t="52" x="548.0" y="68.0" z="0.0" />
    <detection t="53" x="542.0" y="66.0" z="0.0" />
    <detection t="54" x="541.0" y="64.0" z="0.0" />
    <detection t="55" x="539.0" y="61.0" z="0.0" />
    <detection t="56" x="538.0" y="59.0" z="0.0" />
    <detection t="57" x="532.0" y="58.0" z="0.0" />
    <detection t="58" x="525.0" y="58.0" z="0.0" />
    <detection t="59" x="523.0" y="58.0" z="0.0" />
    <detection t="60" x="523.0" y="56.0" z="0.0" />
    <detection t="61" x="525.0" y="53.0" z="0.0" />
    <detection t="62" x="526.0" y="51.0" z="0.0" />
    <detection t="63" x="524.0" y="52.0" z="0.0" />
    <detection t="64" x="520.0" y="52.0" z="0.0" />
    <detection t="65" x="510.0" y="51.0" z="0.0" />
    <detection t="66" x="509.0" y="49.0" z="0.0" />
    <detection t="67" x="508.0" y="42.0" z="0.0" />
    <detection t="68" x="506.0" y="36.0" z="0.0" />
    <detection t="69" x="503.0" y="31.0" z="0.0" />
    <detection t="70" x="503.0" y="22.0" z="0.0" />
    <detection t="71" x="502.0" y="18.0" z="0.0" />
    <detection t="72" x="503.0" y="17.0" z="0.0" />
    <detection t="73" x="503.0" y="15.0" z="0.0" />
    <detection t="74" x="503.0" y="11.0" z="0.0" />
    <detection t="75" x="501.0" y="6.0" z="0.0" />
    <detection t="76" x="500.0" y="0.0" z="0.0" />
    <detection t="77" x="499.0" y="0.0" z="0.0" />
    <detection t="78" x="500.0" y="1.0" z="0.0" />
    <detection t="79" x="500.0" y="7.0" z="0.0" />
    <detection t="80" x="500.0" y="6.0" z="0.0" />
    <detection t="81" x="500.0" y="9.0" z="0.0" />
    <detection t="82" x="501.0" y="5.0" z="0.0" />
    <detection t="83" x="501.0" y="0.0" z="0.0" />
    <detection t="84" x="503.0" y="0.0" z="0.0" />
    <detection t="85" x="503.0" y="0.0" z="0.0" />
    <detection t="86" x="501.0" y="0.0" z="0.0" />
    <detection t="87" x="498.0" y="0.0" z="0.0" />
    <detection t="88" x="497.0" y="0.0" z="0.0" />
    <detection t="89" x="496.0" y="0.0" z="0.0" />
    <detection t="90" x="495.0" y="4.0" z="0.0" />
    <detection t="91" x="494.0" y="0.0" z="0.0" />
    <detection t="92" x="492.0" y="0.0" z="0.0" />
    <detection t="93" x="491.0" y="0.0" z="0.0" />
    <detection t="94" x="490.0" y="0.0" z="0.0" />
    <detection t="95" x="490.0" y="0.0" z="0.0" />
    <detection t="96" x="488.0" y="0.0" z="0.0" />
    <detection t="97" x="486.0" y="0.0" z="0.0" />
    <detection t="98" x="486.0" y="0.0" z="0.0" />
    <detection t="99" x="485.0" y="0.0" z="0.0" />
    <detection t="100" x="484.0" y="0.0" z="0.0" />
    <detection t="101" x="485.0" y="0.0" z="0.0" />
    <detection t="102" x="483.0" y="0.0" z="0.0" />
    <detection t="103" x="480.0" y="0.0" z="0.0" />
    <detection t="104" x="480.0" y="0.0" z="0.0" />
    <detection t="105" x="485.0" y="0.0" z="0.0" />
    <detection t="106" x="486.0" y="0.0" z="0.0" />
  </particle>
  <particle nSpots="24">
    <detection t="0" x="959.0" y="139.0" z="0.0" />
    <detection t="1" x="959.0" y="135.0" z="0.0" />
    <detection t="2" x="952.0" y="135.0" z="0.0" />
    <detection t="3" x="943.0" y="134.0" z="0.0" />
    <detection t="4" x="937.0" y="134.0" z="0.0" />
    <detection t="5" x="934.0" y="132.0" z="0.0" />
    <detection t="6" x="930.0" y="132.0" z="0.0" />
    <detection t="7" x="930.0" y="130.0" z="0.0" />
    <detection t="8" x="925.0" y="130.0" z="0.0" />
    <detection t="9" x="925.0" y="131.0" z="0.0" />
    <detection t="10" x="924.0" y="132.0" z="0.0" />
    <detection t="11" x="921.0" y="132.0" z="0.0" />
    <detection t="12" x="918.0" y="132.0" z="0.0" />
    <detection t="13" x="915.0" y="131.0" z="0.0" />
    <detection t="14" x="910.0" y="130.0" z="0.0" />
    <detection t="15" x="907.0" y="131.0" z="0.0" />
    <detection t="16" x="906.0" y="131.0" z="0.0" />
    <detection t="17" x="901.0" y="130.0" z="0.0" />
    <detection t="18" x="894.0" y="125.0" z="0.0" />
    <detection t="19" x="885.0" y="118.0" z="0.0" />
    <detection t="20" x="887.0" y="116.0" z="0.0" />
    <detection t="21" x="884.0" y="115.0" z="0.0" />
    <detection t="22" x="881.0" y="115.0" z="0.0" />
    <detection t="23" x="876.0" y="114.0" z="0.0" />
  </particle>
  <particle nSpots="6">
    <detection t="2" x="822.0" y="130.0" z="0.0" />
    <detection t="3" x="823.0" y="133.0" z="0.0" />
    <detection t="4" x="824.0" y="134.0" z="0.0" />
    <detection t="5" x="818.0" y="131.0" z="0.0" />
    <detection t="6" x="814.0" y="132.0" z="0.0" />
    <detection t="7" x="812.0" y="132.0" z="0.0" />
  </particle>
  <particle nSpots="15">
    <detection t="0" x="890.0" y="434.0" z="0.0" />
    <detection t="1" x="895.0" y="431.0" z="0.0" />
    <detection t="2" x="900.0" y="432.0" z="0.0" />
    <detection t="3" x="903.0" y="436.0" z="0.0" />
    <detection t="4" x="904.0" y="443.0" z="0.0" />
    <detection t="5" x="910.0" y="450.0" z="0.0" />
    <detection t="6" x="904.0" y="449.0" z="0.0" />
    <detection t="7" x="892.0" y="445.0" z="0.0" />
    <detection t="8" x="883.0" y="439.0" z="0.0" />
    <detection t="9" x="877.0" y="435.0" z="0.0" />
    <detection t="10" x="873.0" y="429.0" z="0.0" />
    <detection t="11" x="871.0" y="421.0" z="0.0" />
    <detection t="12" x="869.0" y="417.0" z="0.0" />
    <detection t="13" x="870.0" y="416.0" z="0.0" />
    <detection t="14" x="874.0" y="416.0" z="0.0" />
  </particle>
  <particle nSpots="23">
    <detection t="0" x="851.0" y="433.0" z="0.0" />
    <detection t="1" x="851.0" y="432.0" z="0.0" />
    <detection t="2" x="853.0" y="438.0" z="0.0" />
    <detection t="3" x="857.0" y="444.0" z="0.0" />
    <detection t="4" x="858.0" y="445.0" z="0.0" />
    <detection t="5" x="859.0" y="445.0" z="0.0" />
    <detection t="6" x="859.0" y="446.0" z="0.0" />
    <detection t="7" x="866.0" y="456.0" z="0.0" />
    <detection t="8" x="864.0" y="458.0" z="0.0" />
    <detection t="9" x="859.0" y="455.0" z="0.0" />
    <detection t="10" x="857.0" y="455.0" z="0.0" />
    <detection t="11" x="855.0" y="456.0" z="0.0" />
    <detection t="12" x="857.0" y="458.0" z="0.0" />
    <detection t="13" x="853.0" y="456.0" z="0.0" />
    <detection t="14" x="847.0" y="454.0" z="0.0" />
    <detection t="15" x="847.0" y="454.0" z="0.0" />
    <detection t="16" x="848.0" y="456.0" z="0.0" />
    <detection t="17" x="850.0" y="455.0" z="0.0" />
    <detection t="18" x="853.0" y="457.0" z="0.0" />
    <detection t="19" x="854.0" y="457.0" z="0.0" />
    <detection t="20" x="855.0" y="456.0" z="0.0" />
    <detection t="21" x="854.0" y="455.0" z="0.0" />
    <detection t="22" x="862.0" y="457.0" z="0.0" />
  </particle>
  <particle nSpots="5">
    <detection t="2" x="822.0" y="452.0" z="0.0" />
    <detection t="3" x="826.0" y="453.0" z="0.0" />
    <detection t="4" x="823.0" y="449.0" z="0.0" />
    <detection t="5" x="823.0" y="447.0" z="0.0" />
    <detection t="6" x="822.0" y="444.0" z="0.0" />
  </particle>
  <particle nSpots="74">
    <detection t="0" x="785.0" y="464.0" z="0.0" />
    <detection t="1" x="780.0" y="463.0" z="0.0" />
    <detection t="2" x="776.0" y="461.0" z="0.0" />
    <detection t="3" x="776.0" y="462.0" z="0.0" />
    <detection t="4" x="773.0" y="461.0" z="0.0" />
    <detection t="5" x="771.0" y="460.0" z="0.0" />
    <detection t="6" x="765.0" y="459.0" z="0.0" />
    <detection t="7" x="764.0" y="458.0" z="0.0" />
    <detection t="8" x="759.0" y="459.0" z="0.0" />
    <detection t="9" x="757.0" y="461.0" z="0.0" />
    <detection t="10" x="757.0" y="464.0" z="0.0" />
    <detection t="11" x="757.0" y="469.0" z="0.0" />
    <detection t="12" x="757.0" y="472.0" z="0.0" />
    <detection t="13" x="758.0" y="471.0" z="0.0" />
    <detection t="14" x="755.0" y="473.0" z="0.0" />
    <detection t="15" x="753.0" y="472.0" z="0.0" />
    <detection t="16" x="753.0" y="469.0" z="0.0" />
    <detection t="17" x="751.0" y="467.0" z="0.0" />
    <detection t="18" x="751.0" y="464.0" z="0.0" />
    <detection t="19" x="750.0" y="462.0" z="0.0" />
    <detection t="20" x="748.0" y="457.0" z="0.0" />
    <detection t="21" x="746.0" y="455.0" z="0.0" />
    <detection t="22" x="743.0" y="452.0" z="0.0" />
    <detection t="23" x="739.0" y="451.0" z="0.0" />
    <detection t="24" x="737.0" y="450.0" z="0.0" />
    <detection t="25" x="735.0" y="450.0" z="0.0" />
    <detection t="26" x="733.0" y="449.0" z="0.0" />
    <detection t="27" x="731.0" y="450.0" z="0.0" />
    <detection t="28" x="729.0" y="452.0" z="0.0" />
    <detection t="29" x="729.0" y="454.0" z="0.0" />
    <detection t="30" x="728.0" y="456.0" z="0.0" />
    <detection t="31" x="726.0" y="459.0" z="0.0" />
    <detection t="32" x="722.0" y="462.0" z="0.0" />
    <detection t="33" x="718.0" y="463.0" z="0.0" />
    <detection t="34" x="716.0" y="468.0" z="0.0" />
    <detection t="35" x="716.0" y="471.0" z="0.0" />
    <detection t="36" x="715.0" y="474.0" z="0.0" />
    <detection t="37" x="716.0" y="474.0" z="0.0" />
    <detection t="38" x="714.0" y="476.0" z="0.0" />
    <detection t="39" x="712.0" y="478.0" z="0.0" />
    <detection t="40" x="710.0" y="482.0" z="0.0" />
    <detection t="41" x="709.0" y="485.0" z="0.0" />
    <detection t="42" x="709.0" y="491.0" z="0.0" />
    <detection t="43" x="708.0" y="494.0" z="0.0" />
    <detection t="44" x="708.0" y="495.0" z="0.0" />
    <detection t="45" x="704.0" y="491.0" z="0.0" />
    <detection t="46" x="701.0" y="492.0" z="0.0" />
    <detection t="47" x="700.0" y="494.0" z="0.0" />
    <detection t="48" x="702.0" y="498.0" z="0.0" />
    <detection t="49" x="699.0" y="499.0" z="0.0" />
    <detection t="50" x="697.0" y="501.0" z="0.0" />
    <detection t="51" x="696.0" y="503.0" z="0.0" />
    <detection t="52" x="693.0" y="503.0" z="0.0" />
    <detection t="53" x="693.0" y="504.0" z="0.0" />
    <detection t="54" x="691.0" y="503.0" z="0.0" />
    <detection t="55" x="690.0" y="503.0" z="0.0" />
    <detection t="56" x="695.0" y="503.0" z="0.0" />
    <detection t="57" x="692.0" y="513.0" z="0.0" />
    <detection t="58" x="703.0" y="509.0" z="0.0" />
    <detection t="59" x="704.0" y="515.0" z="0.0" />
    <detection t="60" x="709.0" y="516.0" z="0.0" />
    <detection t="61" x="711.0" y="523.0" z="0.0" />
    <detection t="62" x="713.0" y="526.0" z="0.0" />
    <detection t="63" x="714.0" y="529.0" z="0.0" />
    <detection t="64" x="715.0" y="533.0" z="0.0" />
    <detection t="65" x="713.0" y="534.0" z="0.0" />
    <detection t="66" x="716.0" y="534.0" z="0.0" />
    <detection t="67" x="716.0" y="536.0" z="0.0" />
    <detection t="68" x="719.0" y="537.0" z="0.0" />
    <detection t="69" x="721.0" y="536.0" z="0.0" />
    <detection t="70" x="726.0" y="535.0" z="0.0" />
    <detection t="71" x="728.0" y="541.0" z="0.0" />
    <detection t="72" x="729.0" y="546.0" z="0.0" />
    <detection t="73" x="731.0" y="551.0" z="0.0" />
  </particle>
  <particle nSpots="7">
    <detection t="0" x="873.0" y="460.0" z="0.0" />
    <detection t="1" x="872.0" y="460.0" z="0.0" />
    <detection t="2" x="874.0" y="466.0" z="0.0" />
    <detection t="3" x="875.0" y="467.0" z="0.0" />
    <detection t="4" x="876.0" y="467.0" z="0.0" />
    <detection t="5" x="876.0" y="466.0" z="0.0" />
    <detection t="6" x="877.0" y="467.0" z="0.0" />
  </particle>
  <particle nSpots="18">
    <detection t="0" x="827.0" y="473.0" z="0.0" />
    <detection t="1" x="823.0" y="471.0" z="0.0" />
    <detection t="2" x="821.0" y="473.0" z="0.0" />
    <detection t="3" x="819.0" y="474.0" z="0.0" />
    <detection t="4" x="818.0" y="473.0" z="0.0" />
    <detection t="5" x="820.0" y="473.0" z="0.0" />
    <detection t="6" x="821.0" y="471.0" z="0.0" />
    <detection t="7" x="820.0" y="473.0" z="0.0" />
    <detection t="8" x="817.0" y="474.0" z="0.0" />
    <detection t="9" x="817.0" y="473.0" z="0.0" />
    <detection t="10" x="817.0" y="474.0" z="0.0" />
    <detection t="11" x="817.0" y="475.0" z="0.0" />
    <detection t="12" x="817.0" y="474.0" z="0.0" />
    <detection t="13" x="816.0" y="474.0" z="0.0" />
    <detection t="14" x="815.0" y="477.0" z="0.0" />
    <detection t="15" x="815.0" y="478.0" z="0.0" />
    <detection t="16" x="815.0" y="479.0" z="0.0" />
    <detection t="17" x="814.0" y="469.0" z="0.0" />
  </particle>
  <particle nSpots="69">
    <detection t="0" x="959.0" y="475.0" z="0.0" />
    <detection t="1" x="959.0" y="475.0" z="0.0" />
    <detection t="2" x="959.0" y="474.0" z="0.0" />
    <detection t="3" x="959.0" y="473.0" z="0.0" />
    <detection t="4" x="951.0" y="475.0" z="0.0" />
    <detection t="5" x="948.0" y="474.0" z="0.0" />
    <detection t="6" x="940.0" y="471.0" z="0.0" />
    <detection t="7" x="937.0" y="472.0" z="0.0" />
    <detection t="8" x="936.0" y="476.0" z="0.0" />
    <detection t="9" x="937.0" y="477.0" z="0.0" />
    <detection t="10" x="936.0" y="476.0" z="0.0" />
    <detection t="11" x="942.0" y="479.0" z="0.0" />
    <detection t="12" x="938.0" y="477.0" z="0.0" />
    <detection t="13" x="938.0" y="477.0" z="0.0" />
    <detection t="14" x="936.0" y="476.0" z="0.0" />
    <detection t="15" x="927.0" y="468.0" z="0.0" />
    <detection t="16" x="929.0" y="474.0" z="0.0" />
    <detection t="17" x="932.0" y="478.0" z="0.0" />
    <detection t="18" x="933.0" y="485.0" z="0.0" />
    <detection t="19" x="925.0" y="489.0" z="0.0" />
    <detection t="20" x="919.0" y="490.0" z="0.0" />
    <detection t="21" x="933.0" y="486.0" z="0.0" />
    <detection t="22" x="934.0" y="486.0" z="0.0" />
    <detection t="23" x="934.0" y="485.0" z="0.0" />
    <detection t="24" x="932.0" y="488.0" z="0.0" />
    <detection t="25" x="933.0" y="485.0" z="0.0" />
    <detection t="26" x="932.0" y="484.0" z="0.0" />
    <detection t="27" x="931.0" y="485.0" z="0.0" />
    <detection t="28" x="930.0" y="490.0" z="0.0" />
    <detection t="29" x="930.0" y="495.0" z="0.0" />
    <detection t="30" x="930.0" y="497.0" z="0.0" />
    <detection t="31" x="928.0" y="497.0" z="0.0" />
    <detection t="32" x="930.0" y="499.0" z="0.0" />
    <detection t="33" x="932.0" y="499.0" z="0.0" />
    <detection t="34" x="932.0" y="498.0" z="0.0" />
    <detection t="35" x="931.0" y="499.0" z="0.0" />
    <detection t="36" x="931.0" y="503.0" z="0.0" />
    <detection t="37" x="929.0" y="505.0" z="0.0" />
    <detection t="38" x="927.0" y="508.0" z="0.0" />
    <detection t="39" x="927.0" y="508.0" z="0.0" />
    <detection t="40" x="926.0" y="508.0" z="0.0" />
    <detection t="41" x="926.0" y="509.0" z="0.0" />
    <detection t="42" x="924.0" y="511.0" z="0.0" />
    <detection t="43" x="926.0" y="510.0" z="0.0" />
    <detection t="44" x="926.0" y="513.0" z="0.0" />
    <detection t="45" x="925.0" y="515.0" z="0.0" />
    <detection t="46" x="923.0" y="516.0" z="0.0" />
    <detection t="47" x="920.0" y="514.0" z="0.0" />
    <detection t="48" x="921.0" y="513.0" z="0.0" />
    <detection t="49" x="921.0" y="516.0" z="0.0" />
    <detection t="50" x="922.0" y="518.0" z="0.0" />
    <detection t="51" x="922.0" y="521.0" z="0.0" />
    <detection t="52" x="920.0" y="525.0" z="0.0" />
    <detection t="53" x="919.0" y="524.0" z="0.0" />
    <detection t="54" x="920.0" y="525.0" z="0.0" />
    <detection t="55" x="919.0" y="525.0" z="0.0" />
    <detection t="56" x="916.0" y="525.0" z="0.0" />
    <detection t="57" x="914.0" y="528.0" z="0.0" />
    <detection t="58" x="911.0" y="529.0" z="0.0" />
    <detection t="59" x="908.0" y="528.0" z="0.0" />
    <detection t="60" x="902.0" y="527.0" z="0.0" />
    <detection t="61" x="895.0" y="528.0" z="0.0" />
    <detection t="62" x="892.0" y="529.0" z="0.0" />
    <detection t="63" x="894.0" y="528.0" z="0.0" />
    <detection t="64" x="893.0" y="529.0" z="0.0" />
    <detection t="65" x="895.0" y="533.0" z="0.0" />
    <detection t="66" x="891.0" y="531.0" z="0.0" />
    <detection t="67" x="892.0" y="532.0" z="0.0" />
    <detection t="68" x="896.0" y="535.0" z="0.0" />
  </particle>
  <particle nSpots="7">
    <detection t="0" x="824.0" y="400.0" z="0.0" />
    <detection t="1" x="817.0" y="394.0" z="0.0" />
    <detection t="2" x="813.0" y="390.0" z="0.0" />
    <detection t="3" x="807.0" y="388.0" z="0.0" />
    <detection t="4" x="803.0" y="385.0" z="0.0" />
    <detection t="5" x="800.0" y="385.0" z="0.0" />
    <detection t="6" x="799.0" y="385.0" z="0.0" />
  </particle>
  <particle nSpots="29">
    <detection t="0" x="930.0" y="395.0" z="0.0" />
    <detection t="1" x="924.0" y="393.0" z="0.0" />
    <detection t="2" x="918.0" y="391.0" z="0.0" />
    <detection t="3" x="917.0" y="390.0" z="0.0" />
    <detection t="4" x="914.0" y="390.0" z="0.0" />
    <detection t="5" x="911.0" y="387.0" z="0.0" />
    <detection t="6" x="907.0" y="386.0" z="0.0" />
    <detection t="7" x="903.0" y="386.0" z="0.0" />
    <detection t="8" x="901.0" y="384.0" z="0.0" />
    <detection t="9" x="898.0" y="382.0" z="0.0" />
    <detection t="10" x="892.0" y="380.0" z="0.0" />
    <detection t="11" x="891.0" y="379.0" z="0.0" />
    <detection t="12" x="890.0" y="378.0" z="0.0" />
    <detection t="13" x="890.0" y="377.0" z="0.0" />
    <detection t="14" x="889.0" y="376.0" z="0.0" />
    <detection t="15" x="887.0" y="379.0" z="0.0" />
    <detection t="16" x="881.0" y="379.0" z="0.0" />
    <detection t="17" x="880.0" y="379.0" z="0.0" />
    <detection t="18" x="890.0" y="380.0" z="0.0" />
    <detection t="19" x="894.0" y="380.0" z="0.0" />
    <detection t="20" x="882.0" y="378.0" z="0.0" />
    <detection t="21" x="887.0" y="379.0" z="0.0" />
    <detection t="22" x="878.0" y="375.0" z="0.0" />
    <detection t="23" x="873.0" y="376.0" z="0.0" />
    <detection t="24" x="869.0" y="376.0" z="0.0" />
    <detection t="25" x="866.0" y="380.0" z="0.0" />
    <detection t="26" x="865.0" y="382.0" z="0.0" />
    <detection t="27" x="862.0" y="380.0" z="0.0" />
    <detection t="28" x="858.0" y="375.0" z="0.0" />
  </particle>
  <particle nSpots="11">
    <detection t="2" x="959.0" y="403.0" z="0.0" />
    <detection t="3" x="959.0" y="401.0" z="0.0" />
    <detection t="4" x="959.0" y="400.0" z="0.0" />
    <detection t="5" x="959.0" y="401.0" z="0.0" />
    <detection t="6" x="951.0" y="401.0" z="0.0" />
    <detection t="7" x="946.0" y="403.0" z="0.0" />
    <detection t="8" x="939.0" y="401.0" z="0.0" />
    <detection t="9" x="935.0" y="398.0" z="0.0" />
    <detection t="10" x="929.0" y="396.0" z="0.0" />
    <detection t="11" x="926.0" y="396.0" z="0.0" />
    <detection t="12" x="925.0" y="398.0" z="0.0" />
  </particle>
  <particle nSpots="89">
    <detection t="1" x="773.0" y="410.0" z="0.0" />
    <detection t="2" x="770.0" y="406.0" z="0.0" />
    <detection t="3" x="771.0" y="402.0" z="0.0" />
    <detection t="4" x="772.0" y="402.0" z="0.0" />
    <detection t="5" x="775.0" y="403.0" z="0.0" />
    <detection t="6" x="774.0" y="403.0" z="0.0" />
    <detection t="7" x="772.0" y="404.0" z="0.0" />
    <detection t="8" x="771.0" y="406.0" z="0.0" />
    <detection t="9" x="770.0" y="406.0" z="0.0" />
    <detection t="10" x="769.0" y="406.0" z="0.0" />
    <detection t="11" x="769.0" y="407.0" z="0.0" />
    <detection t="12" x="765.0" y="405.0" z="0.0" />
    <detection t="13" x="759.0" y="402.0" z="0.0" />
    <detection t="14" x="757.0" y="405.0" z="0.0" />
    <detection t="15" x="754.0" y="406.0" z="0.0" />
    <detection t="16" x="754.0" y="405.0" z="0.0" />
    <detection t="17" x="753.0" y="405.0" z="0.0" />
    <detection t="18" x="753.0" y="403.0" z="0.0" />
    <detection t="19" x="753.0" y="404.0" z="0.0" />
    <detection t="20" x="753.0" y="405.0" z="0.0" />
    <detection t="21" x="752.0" y="405.0" z="0.0" />
    <detection t="22" x="754.0" y="405.0" z="0.0" />
    <detection t="23" x="755.0" y="406.0" z="0.0" />
    <detection t="24" x="754.0" y="407.0" z="0.0" />
    <detection t="25" x="752.0" y="405.0" z="0.0" />
    <detection t="26" x="751.0" y="402.0" z="0.0" />
    <detection t="27" x="747.0" y="403.0" z="0.0" />
    <detection t="28" x="740.0" y="403.0" z="0.0" />
    <detection t="29" x="734.0" y="404.0" z="0.0" />
    <detection t="30" x="728.0" y="402.0" z="0.0" />
    <detection t="31" x="726.0" y="401.0" z="0.0" />
    <detection t="32" x="725.0" y="399.0" z="0.0" />
    <detection t="33" x="722.0" y="398.0" z="0.0" />
    <detection t="34" x="717.0" y="404.0" z="0.0" />
    <detection t="35" x="712.0" y="416.0" z="0.0" />
    <detection t="36" x="710.0" y="420.0" z="0.0" />
    <detection t="37" x="707.0" y="421.0" z="0.0" />
    <detection t="38" x="708.0" y="424.0" z="0.0" />
    <detection t="39" x="709.0" y="425.0" z="0.0" />
    <detection t="40" x="709.0" y="424.0" z="0.0" />
    <detection t="41" x="710.0" y="425.0" z="0.0" />
    <detection t="42" x="710.0" y="426.0" z="0.0" />
    <detection t="43" x="712.0" y="427.0" z="0.0" />
    <detection t="44" x="709.0" y="427.0" z="0.0" />
    <detection t="45" x="709.0" y="427.0" z="0.0" />
    <detection t="46" x="707.0" y="427.0" z="0.0" />
    <detection t="47" x="707.0" y="428.0" z="0.0" />
    <detection t="48" x="705.0" y="430.0" z="0.0" />
    <detection t="49" x="704.0" y="434.0" z="0.0" />
    <detection t="50" x="701.0" y="434.0" z="0.0" />
    <detection t="51" x="700.0" y="436.0" z="0.0" />
    <detection t="52" x="700.0" y="438.0" z="0.0" />
    <detection t="53" x="698.0" y="442.0" z="0.0" />
    <detection t="54" x="699.0" y="445.0" z="0.0" />
    <detection t="55" x="698.0" y="444.0" z="0.0" />
    <detection t="56" x="698.0" y="445.0" z="0.0" />
    <detection t="57" x="695.0" y="447.0" z="0.0" />
    <detection t="58" x="692.0" y="450.0" z="0.0" />
    <detection t="59" x="691.0" y="453.0" z="0.0" />
    <detection t="60" x="688.0" y="455.0" z="0.0" />
    <detection t="61" x="686.0" y="461.0" z="0.0" />
    <detection t="62" x="685.0" y="462.0" z="0.0" />
    <detection t="63" x="683.0" y="462.0" z="0.0" />
    <detection t="64" x="682.0" y="464.0" z="0.0" />
    <detection t="65" x="680.0" y="467.0" z="0.0" />
    <detection t="66" x="679.0" y="467.0" z="0.0" />
    <detection t="67" x="679.0" y="468.0" z="0.0" />
    <detection t="68" x="683.0" y="470.0" z="0.0" />
    <detection t="69" x="685.0" y="472.0" z="0.0" />
    <detection t="70" x="687.0" y="475.0" z="0.0" />
    <detection t="71" x="688.0" y="477.0" z="0.0" />
    <detection t="72" x="690.0" y="475.0" z="0.0" />
    <detection t="73" x="689.0" y="476.0" z="0.0" />
    <detection t="74" x="689.0" y="476.0" z="0.0" />
    <detection t="75" x="687.0" y="475.0" z="0.0" />
    <detection t="76" x="688.0" y="472.0" z="0.0" />
    <detection t="77" x="685.0" y="470.0" z="0.0" />
    <detection t="78" x="683.0" y="472.0" z="0.0" />
    <detection t="79" x="690.0" y="472.0" z="0.0" />
    <detection t="80" x="699.0" y="469.0" z="0.0" />
    <detection t="81" x="694.0" y="468.0" z="0.0" />
    <detection t="82" x="691.0" y="466.0" z="0.0" />
    <detection t="83" x="682.0" y="465.0" z="0.0" />
    <detection t="84" x="682.0" y="466.0" z="0.0" />
    <detection t="85" x="688.0" y="465.0" z="0.0" />
    <detection t="86" x="690.0" y="464.0" z="0.0" />
    <detection t="87" x="700.0" y="466.0" z="0.0" />
    <detection t="88" x="703.0" y="464.0" z="0.0" />
    <detection t="89" x="694.0" y="460.0" z="0.0" />
  </particle>
  <particle nSpots="19">
    <detection t="0" x="889.0" y="407.0" z="0.0" />
    <detection t="1" x="886.0" y="412.0" z="0.0" />
    <detection t="2" x="879.0" y="407.0" z="0.0" />
    <detection t="3" x="876.0" y="407.0" z="0.0" />
    <detection t="4" x="873.0" y="408.0" z="0.0" />
    <detection t="5" x="874.0" y="409.0" z="0.0" />
    <detection t="6" x="879.0" y="410.0" z="0.0" />
    <detection t="7" x="878.0" y="410.0" z="0.0" />
    <detection t="8" x="878.0" y="411.0" z="0.0" />
    <detection t="9" x="880.0" y="410.0" z="0.0" />
    <detection t="10" x="881.0" y="411.0" z="0.0" />
    <detection t="11" x="882.0" y="411.0" z="0.0" />
    <detection t="12" x="881.0" y="409.0" z="0.0" />
    <detection t="13" x="881.0" y="405.0" z="0.0" />
    <detection t="14" x="883.0" y="405.0" z="0.0" />
    <detection t="15" x="886.0" y="405.0" z="0.0" />
    <detection t="16" x="885.0" y="406.0" z="0.0" />
    <detection t="17" x="890.0" y="408.0" z="0.0" />
    <detection t="18" x="888.0" y="407.0" z="0.0" />
  </particle>
  <particle nSpots="38">
    <detection t="1" x="822.0" y="422.0" z="0.0" />
    <detection t="2" x="820.0" y="419.0" z="0.0" />
    <detection t="3" x="818.0" y="419.0" z="0.0" />
    <detection t="4" x="817.0" y="417.0" z="0.0" />
    <detection t="5" x="818.0" y="422.0" z="0.0" />
    <detection t="6" x="820.0" y="422.0" z="0.0" />
    <detection t="7" x="811.0" y="413.0" z="0.0" />
    <detection t="8" x="806.0" y="408.0" z="0.0" />
    <detection t="9" x="800.0" y="405.0" z="0.0" />
    <detection t="10" x="797.0" y="405.0" z="0.0" />
    <detection t="11" x="795.0" y="403.0" z="0.0" />
    <detection t="12" x="792.0" y="399.0" z="0.0" />
    <detection t="13" x="788.0" y="394.0" z="0.0" />
    <detection t="14" x="785.0" y="391.0" z="0.0" />
    <detection t="15" x="786.0" y="389.0" z="0.0" />
    <detection t="16" x="782.0" y="387.0" z="0.0" />
    <detection t="17" x="778.0" y="382.0" z="0.0" />
    <detection t="18" x="777.0" y="380.0" z="0.0" />
    <detection t="19" x="777.0" y="381.0" z="0.0" />
    <detection t="20" x="778.0" y="382.0" z="0.0" />
    <detection t="21" x="780.0" y="382.0" z="0.0" />
    <detection t="22" x="781.0" y="381.0" z="0.0" />
    <detection t="23" x="780.0" y="378.0" z="0.0" />
    <detection t="24" x="785.0" y="380.0" z="0.0" />
    <detection t="25" x="789.0" y="379.0" z="0.0" />
    <detection t="26" x="792.0" y="377.0" z="0.0" />
    <detection t="27" x="793.0" y="377.0" z="0.0" />
    <detection t="28" x="795.0" y="377.0" z="0.0" />
    <detection t="29" x="799.0" y="378.0" z="0.0" />
    <detection t="30" x="800.0" y="374.0" z="0.0" />
    <detection t="31" x="800.0" y="374.0" z="0.0" />
    <detection t="32" x="805.0" y="384.0" z="0.0" />
    <detection t="33" x="807.0" y="390.0" z="0.0" />
    <detection t="34" x="811.0" y="392.0" z="0.0" />
    <detection t="35" x="812.0" y="394.0" z="0.0" />
    <detection t="36" x="811.0" y="393.0" z="0.0" />
    <detection t="37" x="818.0" y="395.0" z="0.0" />
    <detection t="38" x="814.0" y="395.0" z="0.0" />
  </particle>
  <particle nSpots="29">
    <detection t="1" x="959.0" y="435.0" z="0.0" />
    <detection t="2" x="959.0" y="431.0" z="0.0" />
    <detection t="3" x="949.0" y="429.0" z="0.0" />
    <detection t="4" x="942.0" y="423.0" z="0.0" />
    <detection t="5" x="936.0" y="423.0" z="0.0" />
    <detection t="6" x="934.0" y="423.0" z="0.0" />
    <detection t="7" x="930.0" y="422.0" z="0.0" />
    <detection t="8" x="928.0" y="425.0" z="0.0" />
    <detection t="9" x="927.0" y="421.0" z="0.0" />
    <detection t="10" x="926.0" y="423.0" z="0.0" />
    <detection t="11" x="927.0" y="418.0" z="0.0" />
    <detection t="12" x="928.0" y="416.0" z="0.0" />
    <detection t="13" x="925.0" y="413.0" z="0.0" />
    <detection t="14" x="929.0" y="414.0" z="0.0" />
    <detection t="15" x="930.0" y="414.0" z="0.0" />
    <detection t="16" x="932.0" y="422.0" z="0.0" />
    <detection t="17" x="935.0" y="422.0" z="0.0" />
    <detection t="18" x="934.0" y="425.0" z="0.0" />
    <detection t="19" x="928.0" y="423.0" z="0.0" />
    <detection t="20" x="926.0" y="422.0" z="0.0" />
    <detection t="21" x="926.0" y="421.0" z="0.0" />
    <detection t="22" x="929.0" y="423.0" z="0.0" />
    <detection t="23" x="927.0" y="427.0" z="0.0" />
    <detection t="24" x="928.0" y="426.0" z="0.0" />
    <detection t="25" x="924.0" y="421.0" z="0.0" />
    <detection t="26" x="921.0" y="419.0" z="0.0" />
    <detection t="27" x="921.0" y="417.0" z="0.0" />
    <detection t="28" x="920.0" y="415.0" z="0.0" />
    <detection t="29" x="912.0" y="417.0" z="0.0" />
  </particle>
  <particle nSpots="42">
    <detection t="0" x="790.0" y="421.0" z="0.0" />
    <detection t="1" x="791.0" y="426.0" z="0.0" />
    <detection t="2" x="788.0" y="428.0" z="0.0" />
    <detection t="3" x="787.0" y="429.0" z="0.0" />
    <detection t="4" x="788.0" y="435.0" z="0.0" />
    <detection t="5" x="792.0" y="435.0" z="0.0" />
    <detection t="6" x="792.0" y="435.0" z="0.0" />
    <detection t="7" x="793.0" y="438.0" z="0.0" />
    <detection t="8" x="793.0" y="441.0" z="0.0" />
    <detection t="9" x="791.0" y="440.0" z="0.0" />
    <detection t="10" x="789.0" y="439.0" z="0.0" />
    <detection t="11" x="785.0" y="437.0" z="0.0" />
    <detection t="12" x="781.0" y="438.0" z="0.0" />
    <detection t="13" x="776.0" y="433.0" z="0.0" />
    <detection t="14" x="774.0" y="432.0" z="0.0" />
    <detection t="15" x="774.0" y="430.0" z="0.0" />
    <detection t="16" x="772.0" y="427.0" z="0.0" />
    <detection t="17" x="772.0" y="428.0" z="0.0" />
    <detection t="18" x="776.0" y="429.0" z="0.0" />
    <detection t="19" x="781.0" y="428.0" z="0.0" />
    <detection t="20" x="782.0" y="428.0" z="0.0" />
    <detection t="21" x="782.0" y="429.0" z="0.0" />
    <detection t="22" x="781.0" y="429.0" z="0.0" />
    <detection t="23" x="779.0" y="429.0" z="0.0" />
    <detection t="24" x="778.0" y="427.0" z="0.0" />
    <detection t="25" x="777.0" y="425.0" z="0.0" />
    <detection t="26" x="773.0" y="424.0" z="0.0" />
    <detection t="27" x="772.0" y="424.0" z="0.0" />
    <detection t="28" x="766.0" y="420.0" z="0.0" />
    <detection t="29" x="758.0" y="417.0" z="0.0" />
    <detection t="30" x="756.0" y="417.0" z="0.0" />
    <detection t="31" x="755.0" y="419.0" z="0.0" />
    <detection t="32" x="749.0" y="423.0" z="0.0" />
    <detection t="33" x="746.0" y="424.0" z="0.0" />
    <detection t="34" x="750.0" y="422.0" z="0.0" />
    <detection t="35" x="753.0" y="421.0" z="0.0" />
    <detection t="36" x="752.0" y="420.0" z="0.0" />
    <detection t="37" x="751.0" y="422.0" z="0.0" />
    <detection t="38" x="752.0" y="425.0" z="0.0" />
    <detection t="39" x="752.0" y="427.0" z="0.0" />
    <detection t="40" x="750.0" y="429.0" z="0.0" />
    <detection t="41" x="746.0" y="425.0" z="0.0" />
  </particle>
  <particle nSpots="72">
    <detection t="0" x="931.0" y="338.0" z="0.0" />
    <detection t="1" x="929.0" y="336.0" z="0.0" />
    <detection t="2" x="930.0" y="338.0" z="0.0" />
    <detection t="3" x="933.0" y="337.0" z="0.0" />
    <detection t="4" x="936.0" y="335.0" z="0.0" />
    <detection t="5" x="939.0" y="335.0" z="0.0" />
    <detection t="6" x="940.0" y="337.0" z="0.0" />
    <detection t="7" x="932.0" y="340.0" z="0.0" />
    <detection t="8" x="925.0" y="342.0" z="0.0" />
    <detection t="9" x="919.0" y="338.0" z="0.0" />
    <detection t="10" x="915.0" y="336.0" z="0.0" />
    <detection t="11" x="913.0" y="332.0" z="0.0" />
    <detection t="12" x="908.0" y="335.0" z="0.0" />
    <detection t="13" x="902.0" y="331.0" z="0.0" />
    <detection t="14" x="895.0" y="328.0" z="0.0" />
    <detection t="15" x="886.0" y="326.0" z="0.0" />
    <detection t="16" x="882.0" y="328.0" z="0.0" />
    <detection t="17" x="876.0" y="329.0" z="0.0" />
    <detection t="18" x="872.0" y="329.0" z="0.0" />
    <detection t="19" x="867.0" y="327.0" z="0.0" />
    <detection t="20" x="865.0" y="327.0" z="0.0" />
    <detection t="21" x="864.0" y="325.0" z="0.0" />
    <detection t="22" x="864.0" y="326.0" z="0.0" />
    <detection t="23" x="861.0" y="327.0" z="0.0" />
    <detection t="24" x="859.0" y="329.0" z="0.0" />
    <detection t="25" x="861.0" y="329.0" z="0.0" />
    <detection t="26" x="863.0" y="328.0" z="0.0" />
    <detection t="27" x="865.0" y="326.0" z="0.0" />
    <detection t="28" x="866.0" y="323.0" z="0.0" />
    <detection t="29" x="866.0" y="323.0" z="0.0" />
    <detection t="30" x="862.0" y="323.0" z="0.0" />
    <detection t="31" x="859.0" y="324.0" z="0.0" />
    <detection t="32" x="856.0" y="320.0" z="0.0" />
    <detection t="33" x="853.0" y="317.0" z="0.0" />
    <detection t="34" x="849.0" y="315.0" z="0.0" />
    <detection t="35" x="850.0" y="314.0" z="0.0" />
    <detection t="36" x="849.0" y="318.0" z="0.0" />
    <detection t="37" x="847.0" y="318.0" z="0.0" />
    <detection t="38" x="847.0" y="320.0" z="0.0" />
    <detection t="39" x="845.0" y="319.0" z="0.0" />
    <detection t="40" x="845.0" y="317.0" z="0.0" />
    <detection t="41" x="844.0" y="316.0" z="0.0" />
    <detection t="42" x="840.0" y="315.0" z="0.0" />
    <detection t="43" x="836.0" y="315.0" z="0.0" />
    <detection t="44" x="835.0" y="316.0" z="0.0" />
    <detection t="45" x="832.0" y="315.0" z="0.0" />
    <detection t="46" x="830.0" y="315.0" z="0.0" />
    <detection t="47" x="828.0" y="313.0" z="0.0" />
    <detection t="48" x="828.0" y="312.0" z="0.0" />
    <detection t="49" x="826.0" y="310.0" z="0.0" />
    <detection t="50" x="825.0" y="308.0" z="0.0" />
    <detection t="51" x="822.0" y="305.0" z="0.0" />
    <detection t="52" x="818.0" y="303.0" z="0.0" />
    <detection t="53" x="815.0" y="301.0" z="0.0" />
    <detection t="54" x="812.0" y="304.0" z="0.0" />
    <detection t="55" x="810.0" y="305.0" z="0.0" />
    <detection t="56" x="814.0" y="302.0" z="0.0" />
    <detection t="57" x="812.0" y="303.0" z="0.0" />
    <detection t="58" x="812.0" y="304.0" z="0.0" />
    <detection t="59" x="811.0" y="304.0" z="0.0" />
    <detection t="60" x="814.0" y="303.0" z="0.0" />
    <detection t="61" x="814.0" y="303.0" z="0.0" />
    <detection t="62" x="814.0" y="300.0" z="0.0" />
    <detection t="63" x="815.0" y="300.0" z="0.0" />
    <detection t="64" x="815.0" y="300.0" z="0.0" />
    <detection t="65" x="821.0" y="302.0" z="0.0" />
    <detection t="66" x="821.0" y="300.0" z="0.0" />
    <detection t="67" x="828.0" y="301.0" z="0.0" />
    <detection t="68" x="827.0" y="301.0" z="0.0" />
    <detection t="69" x="813.0" y="297.0" z="0.0" />
    <detection t="70" x="811.0" y="297.0" z="0.0" />
    <detection t="71" x="825.0" y="300.0" z="0.0" />
  </particle>
  <particle nSpots="27">
    <detection t="0" x="855.0" y="318.0" z="0.0" />
    <detection t="1" x="848.0" y="320.0" z="0.0" />
    <detection t="2" x="838.0" y="322.0" z="0.0" />
    <detection t="3" x="834.0" y="323.0" z="0.0" />
    <detection t="4" x="835.0" y="323.0" z="0.0" />
    <detection t="5" x="831.0" y="325.0" z="0.0" />
    <detection t="6" x="828.0" y="325.0" z="0.0" />
    <detection t="7" x="826.0" y="325.0" z="0.0" />
    <detection t="8" x="822.0" y="325.0" z="0.0" />
    <detection t="9" x="809.0" y="322.0" z="0.0" />
    <detection t="10" x="801.0" y="321.0" z="0.0" />
    <detection t="11" x="796.0" y="321.0" z="0.0" />
    <detection t="12" x="787.0" y="319.0" z="0.0" />
    <detection t="13" x="783.0" y="319.0" z="0.0" />
    <detection t="14" x="778.0" y="318.0" z="0.0" />
    <detection t="15" x="774.0" y="318.0" z="0.0" />
    <detection t="16" x="771.0" y="315.0" z="0.0" />
    <detection t="17" x="767.0" y="313.0" z="0.0" />
    <detection t="18" x="763.0" y="311.0" z="0.0" />
    <detection t="19" x="760.0" y="311.0" z="0.0" />
    <detection t="20" x="756.0" y="311.0" z="0.0" />
    <detection t="21" x="749.0" y="311.0" z="0.0" />
    <detection t="22" x="743.0" y="312.0" z="0.0" />
    <detection t="23" x="737.0" y="310.0" z="0.0" />
    <detection t="24" x="733.0" y="305.0" z="0.0" />
    <detection t="25" x="733.0" y="304.0" z="0.0" />
    <detection t="26" x="730.0" y="304.0" z="0.0" />
  </particle>
  <particle nSpots="9">
    <detection t="0" x="875.0" y="345.0" z="0.0" />
    <detection t="1" x="871.0" y="340.0" z="0.0" />
    <detection t="2" x="866.0" y="341.0" z="0.0" />
    <detection t="3" x="864.0" y="342.0" z="0.0" />
    <detection t="4" x="865.0" y="344.0" z="0.0" />
    <detection t="5" x="867.0" y="342.0" z="0.0" />
    <detection t="6" x="867.0" y="345.0" z="0.0" />
    <detection t="7" x="873.0" y="349.0" z="0.0" />
    <detection t="8" x="864.0" y="343.0" z="0.0" />
  </particle>
  <particle nSpots="39">
    <detection t="0" x="793.0" y="350.0" z="0.0" />
    <detection t="1" x="787.0" y="348.0" z="0.0" />
    <detection t="2" x="780.0" y="345.0" z="0.0" />
    <detection t="3" x="777.0" y="344.0" z="0.0" />
    <detection t="4" x="775.0" y="342.0" z="0.0" />
    <detection t="5" x="779.0" y="346.0" z="0.0" />
    <detection t="6" x="787.0" y="352.0" z="0.0" />
    <detection t="7" x="797.0" y="359.0" z="0.0" />
    <detection t="8" x="800.0" y="360.0" z="0.0" />
    <detection t="9" x="801.0" y="360.0" z="0.0" />
    <detection t="10" x="793.0" y="361.0" z="0.0" />
    <detection t="11" x="785.0" y="356.0" z="0.0" />
    <detection t="12" x="781.0" y="353.0" z="0.0" />
    <detection t="13" x="777.0" y="352.0" z="0.0" />
    <detection t="14" x="773.0" y="351.0" z="0.0" />
    <detection t="15" x="760.0" y="352.0" z="0.0" />
    <detection t="16" x="746.0" y="347.0" z="0.0" />
    <detection t="17" x="736.0" y="339.0" z="0.0" />
    <detection t="18" x="731.0" y="332.0" z="0.0" />
    <detection t="19" x="729.0" y="330.0" z="0.0" />
    <detection t="20" x="726.0" y="327.0" z="0.0" />
    <detection t="21" x="724.0" y="324.0" z="0.0" />
    <detection t="22" x="725.0" y="323.0" z="0.0" />
    <detection t="23" x="725.0" y="322.0" z="0.0" />
    <detection t="24" x="723.0" y="320.0" z="0.0" />
    <detection t="25" x="720.0" y="318.0" z="0.0" />
    <detection t="26" x="713.0" y="317.0" z="0.0" />
    <detection t="27" x="712.0" y="316.0" z="0.0" />
    <detection t="28" x="713.0" y="315.0" z="0.0" />
    <detection t="29" x="714.0" y="315.0" z="0.0" />
    <detection t="30" x="711.0" y="316.0" z="0.0" />
    <detection t="31" x="715.0" y="308.0" z="0.0" />
    <detection t="32" x="718.0" y="306.0" z="0.0" />
    <detection t="33" x="715.0" y="306.0" z="0.0" />
    <detection t="34" x="717.0" y="305.0" z="0.0" />
    <detection t="35" x="720.0" y="303.0" z="0.0" />
    <detection t="36" x="716.0" y="305.0" z="0.0" />
    <detection t="37" x="716.0" y="305.0" z="0.0" />
    <detection t="38" x="711.0" y="307.0" z="0.0" />
  </particle>
  <particle nSpots="43">
    <detection t="0" x="868.0" y="361.0" z="0.0" />
    <detection t="1" x="862.0" y="361.0" z="0.0" />
    <detection t="2" x="855.0" y="360.0" z="0.0" />
    <detection t="3" x="851.0" y="361.0" z="0.0" />
    <detection t="4" x="847.0" y="361.0" z="0.0" />
    <detection t="5" x="845.0" y="361.0" z="0.0" />
    <detection t="6" x="846.0" y="360.0" z="0.0" />
    <detection t="7" x="842.0" y="359.0" z="0.0" />
    <detection t="8" x="838.0" y="357.0" z="0.0" />
    <detection t="9" x="837.0" y="352.0" z="0.0" />
    <detection t="10" x="833.0" y="353.0" z="0.0" />
    <detection t="11" x="834.0" y="353.0" z="0.0" />
    <detection t="12" x="831.0" y="349.0" z="0.0" />
    <detection t="13" x="831.0" y="344.0" z="0.0" />
    <detection t="14" x="825.0" y="343.0" z="0.0" />
    <detection t="15" x="821.0" y="341.0" z="0.0" />
    <detection t="16" x="816.0" y="340.0" z="0.0" />
    <detection t="17" x="815.0" y="338.0" z="0.0" />
    <detection t="18" x="811.0" y="338.0" z="0.0" />
    <detection t="19" x="809.0" y="336.0" z="0.0" />
    <detection t="20" x="807.0" y="334.0" z="0.0" />
    <detection t="21" x="804.0" y="338.0" z="0.0" />
    <detection t="22" x="802.0" y="340.0" z="0.0" />
    <detection t="23" x="803.0" y="345.0" z="0.0" />
    <detection t="24" x="802.0" y="342.0" z="0.0" />
    <detection t="25" x="792.0" y="341.0" z="0.0" />
    <detection t="26" x="792.0" y="339.0" z="0.0" />
    <detection t="27" x="798.0" y="342.0" z="0.0" />
    <detection t="28" x="800.0" y="344.0" z="0.0" />
    <detection t="29" x="802.0" y="341.0" z="0.0" />
    <detection t="30" x="799.0" y="337.0" z="0.0" />
    <detection t="31" x="797.0" y="334.0" z="0.0" />
    <detection t="32" x="795.0" y="330.0" z="0.0" />
    <detection t="33" x="792.0" y="329.0" z="0.0" />
    <detection t="34" x="790.0" y="328.0" z="0.0" />
    <detection t="35" x="787.0" y="326.0" z="0.0" />
    <detection t="36" x="781.0" y="324.0" z="0.0" />
    <detection t="37" x="777.0" y="326.0" z="0.0" />
    <detection t="38" x="773.0" y="327.0" z="0.0" />
    <detection t="39" x="772.0" y="328.0" z="0.0" />
    <detection t="40" x="770.0" y="327.0" z="0.0" />
    <detection t="41" x="764.0" y="329.0" z="0.0" />
    <detection t="42" x="776.0" y="336.0" z="0.0" />
  </particle>
  <particle nSpots="7">
    <detection t="2" x="911.0" y="358.0" z="0.0" />
    <detection t="3" x="908.0" y="357.0" z="0.0" />
    <detection t="4" x="908.0" y="356.0" z="0.0" />
    <detection t="5" x="905.0" y="353.0" z="0.0" />
    <detection t="6" x="902.0" y="352.0" z="0.0" />
    <detection t="7" x="899.0" y="352.0" z="0.0" />
    <detection t="8" x="892.0" y="350.0" z="0.0" />
  </particle>
  <particle nSpots="15">
    <detection t="0" x="886.0" y="389.0" z="0.0" />
    <detection t="1" x="883.0" y="386.0" z="0.0" />
    <detection t="2" x="875.0" y="384.0" z="0.0" />
    <detection t="3" x="873.0" y="382.0" z="0.0" />
    <detection t="4" x="874.0" y="382.0" z="0.0" />
    <detection t="5" x="871.0" y="381.0" z="0.0" />
    <detection t="6" x="870.0" y="381.0" z="0.0" />
    <detection t="7" x="863.0" y="382.0" z="0.0" />
    <detection t="8" x="859.0" y="381.0" z="0.0" />
    <detection t="9" x="848.0" y="383.0" z="0.0" />
    <detection t="10" x="846.0" y="385.0" z="0.0" />
    <detection t="11" x="844.0" y="385.0" z="0.0" />
    <detection t="12" x="837.0" y="385.0" z="0.0" />
    <detection t="13" x="828.0" y="384.0" z="0.0" />
    <detection t="14" x="822.0" y="382.0" z="0.0" />
  </particle>
  <particle nSpots="12">
    <detection t="1" x="933.0" y="365.0" z="0.0" />
    <detection t="2" x="931.0" y="371.0" z="0.0" />
    <detection t="3" x="931.0" y="372.0" z="0.0" />
    <detection t="4" x="931.0" y="373.0" z="0.0" />
    <detection t="5" x="930.0" y="372.0" z="0.0" />
    <detection t="6" x="930.0" y="374.0" z="0.0" />
    <detection t="7" x="929.0" y="375.0" z="0.0" />
    <detection t="8" x="925.0" y="375.0" z="0.0" />
    <detection t="9" x="919.0" y="371.0" z="0.0" />
    <detection t="10" x="912.0" y="368.0" z="0.0" />
    <detection t="11" x="910.0" y="365.0" z="0.0" />
    <detection t="12" x="909.0" y="365.0" z="0.0" />
  </particle>
  <particle nSpots="34">
    <detection t="0" x="886.0" y="280.0" z="0.0" />
    <detection t="1" x="881.0" y="279.0" z="0.0" />
    <detection t="2" x="879.0" y="278.0" z="0.0" />
    <detection t="3" x="874.0" y="282.0" z="0.0" />
    <detection t="4" x="875.0" y="283.0" z="0.0" />
    <detection t="5" x="873.0" y="284.0" z="0.0" />
    <detection t="6" x="871.0" y="284.0" z="0.0" />
    <detection t="7" x="869.0" y="283.0" z="0.0" />
    <detection t="8" x="869.0" y="284.0" z="0.0" />
    <detection t="9" x="863.0" y="284.0" z="0.0" />
    <detection t="10" x="856.0" y="283.0" z="0.0" />
    <detection t="11" x="853.0" y="279.0" z="0.0" />
    <detection t="12" x="848.0" y="280.0" z="0.0" />
    <detection t="13" x="846.0" y="278.0" z="0.0" />
    <detection t="14" x="843.0" y="275.0" z="0.0" />
    <detection t="15" x="835.0" y="273.0" z="0.0" />
    <detection t="16" x="828.0" y="274.0" z="0.0" />
    <detection t="17" x="825.0" y="274.0" z="0.0" />
    <detection t="18" x="831.0" y="268.0" z="0.0" />
    <detection t="19" x="827.0" y="268.0" z="0.0" />
    <detection t="20" x="825.0" y="268.0" z="0.0" />
    <detection t="21" x="819.0" y="264.0" z="0.0" />
    <detection t="22" x="817.0" y="262.0" z="0.0" />
    <detection t="23" x="813.0" y="261.0" z="0.0" />
    <detection t="24" x="810.0" y="261.0" z="0.0" />
    <detection t="25" x="809.0" y="260.0" z="0.0" />
    <detection t="26" x="806.0" y="259.0" z="0.0" />
    <detection t="27" x="805.0" y="258.0" z="0.0" />
    <detection t="28" x="801.0" y="258.0" z="0.0" />
    <detection t="29" x="798.0" y="257.0" z="0.0" />
    <detection t="30" x="795.0" y="255.0" z="0.0" />
    <detection t="31" x="792.0" y="252.0" z="0.0" />
    <detection t="32" x="790.0" y="252.0" z="0.0" />
    <detection t="33" x="787.0" y="251.0" z="0.0" />
  </particle>
  <particle nSpots="31">
    <detection t="0" x="741.0" y="287.0" z="0.0" />
    <detection t="1" x="738.0" y="285.0" z="0.0" />
    <detection t="2" x="730.0" y="284.0" z="0.0" />
    <detection t="3" x="726.0" y="282.0" z="0.0" />
    <detection t="4" x="722.0" y="283.0" z="0.0" />
    <detection t="5" x="713.0" y="287.0" z="0.0" />
    <detection t="6" x="706.0" y="286.0" z="0.0" />
    <detection t="7" x="702.0" y="288.0" z="0.0" />
    <detection t="8" x="696.0" y="287.0" z="0.0" />
    <detection t="9" x="691.0" y="286.0" z="0.0" />
    <detection t="10" x="686.0" y="286.0" z="0.0" />
    <detection t="11" x="683.0" y="285.0" z="0.0" />
    <detection t="12" x="682.0" y="284.0" z="0.0" />
    <detection t="13" x="681.0" y="285.0" z="0.0" />
    <detection t="14" x="677.0" y="288.0" z="0.0" />
    <detection t="15" x="676.0" y="287.0" z="0.0" />
    <detection t="16" x="675.0" y="288.0" z="0.0" />
    <detection t="17" x="681.0" y="288.0" z="0.0" />
    <detection t="18" x="680.0" y="287.0" z="0.0" />
    <detection t="19" x="677.0" y="286.0" z="0.0" />
    <detection t="20" x="675.0" y="287.0" z="0.0" />
    <detection t="21" x="675.0" y="287.0" z="0.0" />
    <detection t="22" x="674.0" y="287.0" z="0.0" />
    <detection t="23" x="672.0" y="287.0" z="0.0" />
    <detection t="24" x="672.0" y="285.0" z="0.0" />
    <detection t="25" x="671.0" y="288.0" z="0.0" />
    <detection t="26" x="666.0" y="290.0" z="0.0" />
    <detection t="27" x="667.0" y="288.0" z="0.0" />
    <detection t="28" x="667.0" y="288.0" z="0.0" />
    <detection t="29" x="670.0" y="292.0" z="0.0" />
    <detection t="30" x="667.0" y="303.0" z="0.0" />
  </particle>
  <particle nSpots="24">
    <detection t="0" x="795.0" y="299.0" z="0.0" />
    <detection t="1" x="788.0" y="297.0" z="0.0" />
    <detection t="2" x="781.0" y="298.0" z="0.0" />
    <detection t="3" x="775.0" y="298.0" z="0.0" />
    <detection t="4" x="774.0" y="297.0" z="0.0" />
    <detection t="5" x="772.0" y="296.0" z="0.0" />
    <detection t="6" x="763.0" y="297.0" z="0.0" />
    <detection t="7" x="759.0" y="298.0" z="0.0" />
    <detection t="8" x="751.0" y="297.0" z="0.0" />
    <detection t="9" x="746.0" y="297.0" z="0.0" />
    <detection t="10" x="740.0" y="297.0" z="0.0" />
    <detection t="11" x="735.0" y="296.0" z="0.0" />
    <detection t="12" x="733.0" y="294.0" z="0.0" />
    <detection t="13" x="734.0" y="292.0" z="0.0" />
    <detection t="14" x="732.0" y="290.0" z="0.0" />
    <detection t="15" x="730.0" y="288.0" z="0.0" />
    <detection t="16" x="729.0" y="287.0" z="0.0" />
    <detection t="17" x="730.0" y="286.0" z="0.0" />
    <detection t="18" x="730.0" y="286.0" z="0.0" />
    <detection t="19" x="728.0" y="285.0" z="0.0" />
    <detection t="20" x="729.0" y="287.0" z="0.0" />
    <detection t="21" x="732.0" y="289.0" z="0.0" />
    <detection t="22" x="728.0" y="288.0" z="0.0" />
    <detection t="23" x="731.0" y="292.0" z="0.0" />
  </particle>
  <particle nSpots="45">
    <detection t="0" x="959.0" y="291.0" z="0.0" />
    <detection t="1" x="959.0" y="290.0" z="0.0" />
    <detection t="2" x="949.0" y="288.0" z="0.0" />
    <detection t="3" x="943.0" y="288.0" z="0.0" />
    <detection t="4" x="940.0" y="284.0" z="0.0" />
    <detection t="5" x="939.0" y="282.0" z="0.0" />
    <detection t="6" x="938.0" y="281.0" z="0.0" />
    <detection t="7" x="939.0" y="280.0" z="0.0" />
    <detection t="8" x="936.0" y="279.0" z="0.0" />
    <detection t="9" x="930.0" y="277.0" z="0.0" />
    <detection t="10" x="920.0" y="277.0" z="0.0" />
    <detection t="11" x="917.0" y="277.0" z="0.0" />
    <detection t="12" x="913.0" y="278.0" z="0.0" />
    <detection t="13" x="906.0" y="279.0" z="0.0" />
    <detection t="14" x="901.0" y="279.0" z="0.0" />
    <detection t="15" x="895.0" y="278.0" z="0.0" />
    <detection t="16" x="883.0" y="274.0" z="0.0" />
    <detection t="17" x="874.0" y="275.0" z="0.0" />
    <detection t="18" x="870.0" y="274.0" z="0.0" />
    <detection t="19" x="866.0" y="274.0" z="0.0" />
    <detection t="20" x="862.0" y="272.0" z="0.0" />
    <detection t="21" x="860.0" y="271.0" z="0.0" />
    <detection t="22" x="860.0" y="271.0" z="0.0" />
    <detection t="23" x="869.0" y="271.0" z="0.0" />
    <detection t="24" x="875.0" y="279.0" z="0.0" />
    <detection t="25" x="879.0" y="283.0" z="0.0" />
    <detection t="26" x="884.0" y="285.0" z="0.0" />
    <detection t="27" x="885.0" y="283.0" z="0.0" />
    <detection t="28" x="887.0" y="281.0" z="0.0" />
    <detection t="29" x="887.0" y="279.0" z="0.0" />
    <detection t="30" x="883.0" y="280.0" z="0.0" />
    <detection t="31" x="887.0" y="291.0" z="0.0" />
    <detection t="32" x="890.0" y="295.0" z="0.0" />
    <detection t="33" x="890.0" y="297.0" z="0.0" />
    <detection t="34" x="887.0" y="296.0" z="0.0" />
    <detection t="35" x="889.0" y="296.0" z="0.0" />
    <detection t="36" x="887.0" y="294.0" z="0.0" />
    <detection t="37" x="886.0" y="294.0" z="0.0" />
    <detection t="38" x="885.0" y="297.0" z="0.0" />
    <detection t="39" x="884.0" y="299.0" z="0.0" />
    <detection t="40" x="886.0" y="297.0" z="0.0" />
    <detection t="41" x="885.0" y="295.0" z="0.0" />
    <detection t="42" x="883.0" y="294.0" z="0.0" />
    <detection t="43" x="879.0" y="293.0" z="0.0" />
    <detection t="44" x="878.0" y="294.0" z="0.0" />
  </particle>
  <particle nSpots="26">
    <detection t="0" x="915.0" y="302.0" z="0.0" />
    <detection t="1" x="911.0" y="301.0" z="0.0" />
    <detection t="2" x="909.0" y="303.0" z="0.0" />
    <detection t="3" x="908.0" y="307.0" z="0.0" />
    <detection t="4" x="908.0" y="307.0" z="0.0" />
    <detection t="5" x="908.0" y="310.0" z="0.0" />
    <detection t="6" x="907.0" y="311.0" z="0.0" />
    <detection t="7" x="904.0" y="305.0" z="0.0" />
    <detection t="8" x="902.0" y="309.0" z="0.0" />
    <detection t="9" x="893.0" y="308.0" z="0.0" />
    <detection t="10" x="883.0" y="309.0" z="0.0" />
    <detection t="11" x="890.0" y="310.0" z="0.0" />
    <detection t="12" x="889.0" y="306.0" z="0.0" />
    <detection t="13" x="880.0" y="304.0" z="0.0" />
    <detection t="14" x="873.0" y="303.0" z="0.0" />
    <detection t="15" x="867.0" y="300.0" z="0.0" />
    <detection t="16" x="864.0" y="302.0" z="0.0" />
    <detection t="17" x="864.0" y="298.0" z="0.0" />
    <detection t="18" x="865.0" y="299.0" z="0.0" />
    <detection t="19" x="860.0" y="297.0" z="0.0" />
    <detection t="20" x="857.0" y="298.0" z="0.0" />
    <detection t="21" x="857.0" y="298.0" z="0.0" />
    <detection t="22" x="853.0" y="299.0" z="0.0" />
    <detection t="23" x="853.0" y="301.0" z="0.0" />
    <detection t="24" x="846.0" y="302.0" z="0.0" />
    <detection t="25" x="842.0" y="303.0" z="0.0" />
  </particle>
  <particle nSpots="10">
    <detection t="0" x="817.0" y="296.0" z="0.0" />
    <detection t="1" x="817.0" y="298.0" z="0.0" />
    <detection t="2" x="816.0" y="300.0" z="0.0" />
    <detection t="3" x="812.0" y="300.0" z="0.0" />
    <detection t="4" x="811.0" y="300.0" z="0.0" />
    <detection t="5" x="810.0" y="300.0" z="0.0" />
    <detection t="6" x="810.0" y="300.0" z="0.0" />
    <detection t="7" x="809.0" y="300.0" z="0.0" />
    <detection t="8" x="807.0" y="302.0" z="0.0" />
    <detection t="9" x="803.0" y="305.0" z="0.0" />
  </particle>
  <particle nSpots="11">
    <detection t="2" x="866.0" y="307.0" z="0.0" />
    <detection t="3" x="866.0" y="306.0" z="0.0" />
    <detection t="4" x="866.0" y="308.0" z="0.0" />
    <detection t="5" x="864.0" y="309.0" z="0.0" />
    <detection t="6" x="863.0" y="310.0" z="0.0" />
    <detection t="7" x="859.0" y="312.0" z="0.0" />
    <detection t="8" x="853.0" y="312.0" z="0.0" />
    <detection t="9" x="847.0" y="314.0" z="0.0" />
    <detection t="10" x="841.0" y="316.0" z="0.0" />
    <detection t="11" x="841.0" y="317.0" z="0.0" />
    <detection t="12" x="844.0" y="326.0" z="0.0" />
  </particle>
  <particle nSpots="157">
    <detection t="0" x="820.0" y="671.0" z="0.0" />
    <detection t="1" x="816.0" y="670.0" z="0.0" />
    <detection t="2" x="810.0" y="670.0" z="0.0" />
    <detection t="3" x="797.0" y="668.0" z="0.0" />
    <detection t="4" x="791.0" y="668.0" z="0.0" />
    <detection t="5" x="789.0" y="668.0" z="0.0" />
    <detection t="6" x="787.0" y="668.0" z="0.0" />
    <detection t="7" x="783.0" y="668.0" z="0.0" />
    <detection t="8" x="778.0" y="666.0" z="0.0" />
    <detection t="9" x="774.0" y="664.0" z="0.0" />
    <detection t="10" x="768.0" y="665.0" z="0.0" />
    <detection t="11" x="767.0" y="666.0" z="0.0" />
    <detection t="12" x="763.0" y="666.0" z="0.0" />
    <detection t="13" x="761.0" y="664.0" z="0.0" />
    <detection t="14" x="759.0" y="666.0" z="0.0" />
    <detection t="15" x="759.0" y="665.0" z="0.0" />
    <detection t="16" x="755.0" y="662.0" z="0.0" />
    <detection t="17" x="751.0" y="661.0" z="0.0" />
    <detection t="18" x="748.0" y="661.0" z="0.0" />
    <detection t="19" x="749.0" y="664.0" z="0.0" />
    <detection t="20" x="747.0" y="663.0" z="0.0" />
    <detection t="21" x="745.0" y="662.0" z="0.0" />
    <detection t="22" x="741.0" y="660.0" z="0.0" />
    <detection t="23" x="738.0" y="660.0" z="0.0" />
    <detection t="24" x="734.0" y="659.0" z="0.0" />
    <detection t="25" x="733.0" y="658.0" z="0.0" />
    <detection t="26" x="727.0" y="659.0" z="0.0" />
    <detection t="27" x="724.0" y="658.0" z="0.0" />
    <detection t="28" x="724.0" y="660.0" z="0.0" />
    <detection t="29" x="722.0" y="663.0" z="0.0" />
    <detection t="30" x="716.0" y="665.0" z="0.0" />
    <detection t="31" x="712.0" y="664.0" z="0.0" />
    <detection t="32" x="708.0" y="665.0" z="0.0" />
    <detection t="33" x="706.0" y="665.0" z="0.0" />
    <detection t="34" x="700.0" y="665.0" z="0.0" />
    <detection t="35" x="699.0" y="668.0" z="0.0" />
    <detection t="36" x="698.0" y="667.0" z="0.0" />
    <detection t="37" x="695.0" y="668.0" z="0.0" />
    <detection t="38" x="694.0" y="670.0" z="0.0" />
    <detection t="39" x="695.0" y="667.0" z="0.0" />
    <detection t="40" x="693.0" y="667.0" z="0.0" />
    <detection t="41" x="694.0" y="666.0" z="0.0" />
    <detection t="42" x="691.0" y="663.0" z="0.0" />
    <detection t="43" x="688.0" y="664.0" z="0.0" />
    <detection t="44" x="690.0" y="668.0" z="0.0" />
    <detection t="45" x="697.0" y="674.0" z="0.0" />
    <detection t="46" x="697.0" y="673.0" z="0.0" />
    <detection t="47" x="699.0" y="675.0" z="0.0" />
    <detection t="48" x="699.0" y="677.0" z="0.0" />
    <detection t="49" x="693.0" y="671.0" z="0.0" />
    <detection t="50" x="688.0" y="669.0" z="0.0" />
    <detection t="51" x="685.0" y="667.0" z="0.0" />
    <detection t="52" x="683.0" y="666.0" z="0.0" />
    <detection t="53" x="679.0" y="665.0" z="0.0" />
    <detection t="54" x="667.0" y="663.0" z="0.0" />
    <detection t="55" x="660.0" y="660.0" z="0.0" />
    <detection t="56" x="658.0" y="659.0" z="0.0" />
    <detection t="57" x="657.0" y="659.0" z="0.0" />
    <detection t="58" x="657.0" y="660.0" z="0.0" />
    <detection t="59" x="657.0" y="660.0" z="0.0" />
    <detection t="60" x="654.0" y="660.0" z="0.0" />
    <detection t="61" x="653.0" y="659.0" z="0.0" />
    <detection t="62" x="652.0" y="658.0" z="0.0" />
    <detection t="63" x="654.0" y="659.0" z="0.0" />
    <detection t="64" x="656.0" y="659.0" z="0.0" />
    <detection t="65" x="656.0" y="660.0" z="0.0" />
    <detection t="66" x="655.0" y="661.0" z="0.0" />
    <detection t="67" x="659.0" y="656.0" z="0.0" />
    <detection t="68" x="653.0" y="661.0" z="0.0" />
    <detection t="69" x="649.0" y="656.0" z="0.0" />
    <detection t="70" x="647.0" y="653.0" z="0.0" />
    <detection t="71" x="645.0" y="652.0" z="0.0" />
    <detection t="72" x="646.0" y="650.0" z="0.0" />
    <detection t="73" x="647.0" y="652.0" z="0.0" />
    <detection t="74" x="647.0" y="656.0" z="0.0" />
    <detection t="75" x="647.0" y="664.0" z="0.0" />
    <detection t="76" x="644.0" y="666.0" z="0.0" />
    <detection t="77" x="637.0" y="667.0" z="0.0" />
    <detection t="78" x="635.0" y="661.0" z="0.0" />
    <detection t="79" x="638.0" y="653.0" z="0.0" />
    <detection t="80" x="638.0" y="646.0" z="0.0" />
    <detection t="81" x="636.0" y="645.0" z="0.0" />
    <detection t="82" x="634.0" y="641.0" z="0.0" />
    <detection t="83" x="632.0" y="638.0" z="0.0" />
    <detection t="84" x="628.0" y="639.0" z="0.0" />
    <detection t="85" x="625.0" y="642.0" z="0.0" />
    <detection t="86" x="620.0" y="647.0" z="0.0" />
    <detection t="87" x="612.0" y="653.0" z="0.0" />
    <detection t="88" x="608.0" y="655.0" z="0.0" />
    <detection t="89" x="607.0" y="658.0" z="0.0" />
    <detection t="90" x="606.0" y="660.0" z="0.0" />
    <detection t="91" x="606.0" y="660.0" z="0.0" />
    <detection t="92" x="606.0" y="663.0" z="0.0" />
    <detection t="93" x="606.0" y="665.0" z="0.0" />
    <detection t="94" x="606.0" y="667.0" z="0.0" />
    <detection t="95" x="603.0" y="665.0" z="0.0" />
    <detection t="96" x="600.0" y="664.0" z="0.0" />
    <detection t="97" x="596.0" y="660.0" z="0.0" />
    <detection t="98" x="597.0" y="659.0" z="0.0" />
    <detection t="99" x="595.0" y="657.0" z="0.0" />
    <detection t="100" x="594.0" y="658.0" z="0.0" />
    <detection t="101" x="594.0" y="657.0" z="0.0" />
    <detection t="102" x="592.0" y="655.0" z="0.0" />
    <detection t="103" x="588.0" y="653.0" z="0.0" />
    <detection t="104" x="584.0" y="650.0" z="0.0" />
    <detection t="105" x="585.0" y="649.0" z="0.0" />
    <detection t="106" x="584.0" y="651.0" z="0.0" />
    <detection t="107" x="585.0" y="653.0" z="0.0" />
    <detection t="108" x="585.0" y="652.0" z="0.0" />
    <detection t="109" x="587.0" y="653.0" z="0.0" />
    <detection t="110" x="587.0" y="652.0" z="0.0" />
    <detection t="111" x="590.0" y="656.0" z="0.0" />
    <detection t="112" x="590.0" y="659.0" z="0.0" />
    <detection t="113" x="590.0" y="665.0" z="0.0" />
    <detection t="114" x="591.0" y="669.0" z="0.0" />
    <detection t="115" x="594.0" y="672.0" z="0.0" />
    <detection t="116" x="596.0" y="673.0" z="0.0" />
    <detection t="117" x="593.0" y="668.0" z="0.0" />
    <detection t="118" x="592.0" y="665.0" z="0.0" />
    <detection t="119" x="592.0" y="666.0" z="0.0" />
    <detection t="120" x="593.0" y="670.0" z="0.0" />
    <detection t="121" x="594.0" y="671.0" z="0.0" />
    <detection t="122" x="595.0" y="669.0" z="0.0" />
    <detection t="123" x="592.0" y="668.0" z="0.0" />
    <detection t="124" x="593.0" y="669.0" z="0.0" />
    <detection t="125" x="594.0" y="669.0" z="0.0" />
    <detection t="126" x="594.0" y="671.0" z="0.0" />
    <detection t="127" x="592.0" y="673.0" z="0.0" />
    <detection t="128" x="590.0" y="672.0" z="0.0" />
    <detection t="129" x="590.0" y="672.0" z="0.0" />
    <detection t="130" x="589.0" y="674.0" z="0.0" />
    <detection t="131" x="588.0" y="678.0" z="0.0" />
    <detection t="132" x="586.0" y="683.0" z="0.0" />
    <detection t="133" x="583.0" y="687.0" z="0.0" />
    <detection t="134" x="580.0" y="688.0" z="0.0" />
    <detection t="135" x="579.0" y="690.0" z="0.0" />
    <detection t="136" x="574.0" y="690.0" z="0.0" />
    <detection t="137" x="570.0" y="687.0" z="0.0" />
    <detection t="138" x="571.0" y="686.0" z="0.0" />
    <detection t="139" x="568.0" y="686.0" z="0.0" />
    <detection t="140" x="562.0" y="686.0" z="0.0" />
    <detection t="141" x="557.0" y="686.0" z="0.0" />
    <detection t="142" x="555.0" y="687.0" z="0.0" />
    <detection t="143" x="557.0" y="690.0" z="0.0" />
    <detection t="144" x="555.0" y="692.0" z="0.0" />
    <detection t="145" x="553.0" y="696.0" z="0.0" />
    <detection t="146" x="550.0" y="700.0" z="0.0" />
    <detection t="147" x="546.0" y="699.0" z="0.0" />
    <detection t="148" x="540.0" y="699.0" z="0.0" />
    <detection t="149" x="536.0" y="699.0" z="0.0" />
    <detection t="150" x="529.0" y="699.0" z="0.0" />
    <detection t="151" x="524.0" y="697.0" z="0.0" />
    <detection t="152" x="518.0" y="697.0" z="0.0" />
    <detection t="153" x="510.0" y="698.0" z="0.0" />
    <detection t="154" x="507.0" y="698.0" z="0.0" />
    <detection t="155" x="505.0" y="698.0" z="0.0" />
    <detection t="156" x="501.0" y="697.0" z="0.0" />
  </particle>
  <particle nSpots="23">
    <detection t="0" x="744.0" y="669.0" z="0.0" />
    <detection t="1" x="741.0" y="671.0" z="0.0" />
    <detection t="2" x="738.0" y="672.0" z="0.0" />
    <detection t="3" x="731.0" y="680.0" z="0.0" />
    <detection t="4" x="730.0" y="679.0" z="0.0" />
    <detection t="5" x="729.0" y="677.0" z="0.0" />
    <detection t="6" x="730.0" y="674.0" z="0.0" />
    <detection t="7" x="729.0" y="671.0" z="0.0" />
    <detection t="8" x="728.0" y="670.0" z="0.0" />
    <detection t="9" x="727.0" y="670.0" z="0.0" />
    <detection t="10" x="726.0" y="666.0" z="0.0" />
    <detection t="11" x="727.0" y="665.0" z="0.0" />
    <detection t="12" x="726.0" y="667.0" z="0.0" />
    <detection t="13" x="724.0" y="666.0" z="0.0" />
    <detection t="14" x="723.0" y="667.0" z="0.0" />
    <detection t="15" x="721.0" y="670.0" z="0.0" />
    <detection t="16" x="718.0" y="671.0" z="0.0" />
    <detection t="17" x="715.0" y="674.0" z="0.0" />
    <detection t="18" x="712.0" y="676.0" z="0.0" />
    <detection t="19" x="710.0" y="678.0" z="0.0" />
    <detection t="20" x="707.0" y="678.0" z="0.0" />
    <detection t="21" x="705.0" y="683.0" z="0.0" />
    <detection t="22" x="705.0" y="685.0" z="0.0" />
  </particle>
  <particle nSpots="41">
    <detection t="0" x="814.0" y="649.0" z="0.0" />
    <detection t="1" x="816.0" y="652.0" z="0.0" />
    <detection t="2" x="817.0" y="652.0" z="0.0" />
    <detection t="3" x="819.0" y="652.0" z="0.0" />
    <detection t="4" x="820.0" y="651.0" z="0.0" />
    <detection t="5" x="820.0" y="653.0" z="0.0" />
    <detection t="6" x="822.0" y="656.0" z="0.0" />
    <detection t="7" x="820.0" y="658.0" z="0.0" />
    <detection t="8" x="816.0" y="658.0" z="0.0" />
    <detection t="9" x="816.0" y="656.0" z="0.0" />
    <detection t="10" x="815.0" y="654.0" z="0.0" />
    <detection t="11" x="815.0" y="651.0" z="0.0" />
    <detection t="12" x="814.0" y="651.0" z="0.0" />
    <detection t="13" x="816.0" y="652.0" z="0.0" />
    <detection t="14" x="816.0" y="652.0" z="0.0" />
    <detection t="15" x="813.0" y="650.0" z="0.0" />
    <detection t="16" x="808.0" y="651.0" z="0.0" />
    <detection t="17" x="801.0" y="652.0" z="0.0" />
    <detection t="18" x="799.0" y="652.0" z="0.0" />
    <detection t="19" x="796.0" y="654.0" z="0.0" />
    <detection t="20" x="795.0" y="655.0" z="0.0" />
    <detection t="21" x="793.0" y="656.0" z="0.0" />
    <detection t="22" x="788.0" y="657.0" z="0.0" />
    <detection t="23" x="785.0" y="660.0" z="0.0" />
    <detection t="24" x="782.0" y="661.0" z="0.0" />
    <detection t="25" x="781.0" y="662.0" z="0.0" />
    <detection t="26" x="777.0" y="661.0" z="0.0" />
    <detection t="27" x="774.0" y="662.0" z="0.0" />
    <detection t="28" x="771.0" y="662.0" z="0.0" />
    <detection t="29" x="770.0" y="664.0" z="0.0" />
    <detection t="30" x="767.0" y="664.0" z="0.0" />
    <detection t="31" x="764.0" y="662.0" z="0.0" />
    <detection t="32" x="761.0" y="661.0" z="0.0" />
    <detection t="33" x="762.0" y="661.0" z="0.0" />
    <detection t="34" x="759.0" y="662.0" z="0.0" />
    <detection t="35" x="756.0" y="662.0" z="0.0" />
    <detection t="36" x="755.0" y="663.0" z="0.0" />
    <detection t="37" x="752.0" y="664.0" z="0.0" />
    <detection t="38" x="751.0" y="664.0" z="0.0" />
    <detection t="39" x="751.0" y="663.0" z="0.0" />
    <detection t="40" x="748.0" y="666.0" z="0.0" />
  </particle>
  <particle nSpots="23">
    <detection t="0" x="943.0" y="659.0" z="0.0" />
    <detection t="1" x="940.0" y="660.0" z="0.0" />
    <detection t="2" x="938.0" y="666.0" z="0.0" />
    <detection t="3" x="930.0" y="661.0" z="0.0" />
    <detection t="4" x="929.0" y="665.0" z="0.0" />
    <detection t="5" x="926.0" y="661.0" z="0.0" />
    <detection t="6" x="928.0" y="663.0" z="0.0" />
    <detection t="7" x="930.0" y="664.0" z="0.0" />
    <detection t="8" x="923.0" y="666.0" z="0.0" />
    <detection t="9" x="929.0" y="664.0" z="0.0" />
    <detection t="10" x="924.0" y="658.0" z="0.0" />
    <detection t="11" x="927.0" y="659.0" z="0.0" />
    <detection t="12" x="923.0" y="657.0" z="0.0" />
    <detection t="13" x="922.0" y="659.0" z="0.0" />
    <detection t="14" x="920.0" y="658.0" z="0.0" />
    <detection t="15" x="915.0" y="657.0" z="0.0" />
    <detection t="16" x="911.0" y="658.0" z="0.0" />
    <detection t="17" x="913.0" y="656.0" z="0.0" />
    <detection t="18" x="913.0" y="647.0" z="0.0" />
    <detection t="19" x="913.0" y="645.0" z="0.0" />
    <detection t="20" x="911.0" y="642.0" z="0.0" />
    <detection t="21" x="918.0" y="644.0" z="0.0" />
    <detection t="22" x="918.0" y="645.0" z="0.0" />
  </particle>
  <particle nSpots="71">
    <detection t="0" x="959.0" y="638.0" z="0.0" />
    <detection t="1" x="959.0" y="642.0" z="0.0" />
    <detection t="2" x="959.0" y="639.0" z="0.0" />
    <detection t="3" x="959.0" y="639.0" z="0.0" />
    <detection t="4" x="959.0" y="642.0" z="0.0" />
    <detection t="5" x="959.0" y="641.0" z="0.0" />
    <detection t="6" x="959.0" y="640.0" z="0.0" />
    <detection t="7" x="959.0" y="642.0" z="0.0" />
    <detection t="8" x="959.0" y="642.0" z="0.0" />
    <detection t="9" x="959.0" y="637.0" z="0.0" />
    <detection t="10" x="959.0" y="633.0" z="0.0" />
    <detection t="11" x="959.0" y="633.0" z="0.0" />
    <detection t="12" x="949.0" y="635.0" z="0.0" />
    <detection t="13" x="950.0" y="633.0" z="0.0" />
    <detection t="14" x="942.0" y="636.0" z="0.0" />
    <detection t="15" x="946.0" y="636.0" z="0.0" />
    <detection t="16" x="946.0" y="636.0" z="0.0" />
    <detection t="17" x="944.0" y="638.0" z="0.0" />
    <detection t="18" x="945.0" y="643.0" z="0.0" />
    <detection t="19" x="944.0" y="650.0" z="0.0" />
    <detection t="20" x="940.0" y="652.0" z="0.0" />
    <detection t="21" x="939.0" y="657.0" z="0.0" />
    <detection t="22" x="940.0" y="656.0" z="0.0" />
    <detection t="23" x="935.0" y="660.0" z="0.0" />
    <detection t="24" x="927.0" y="663.0" z="0.0" />
    <detection t="25" x="922.0" y="656.0" z="0.0" />
    <detection t="26" x="922.0" y="650.0" z="0.0" />
    <detection t="27" x="925.0" y="648.0" z="0.0" />
    <detection t="28" x="920.0" y="644.0" z="0.0" />
    <detection t="29" x="929.0" y="646.0" z="0.0" />
    <detection t="30" x="934.0" y="648.0" z="0.0" />
    <detection t="31" x="940.0" y="647.0" z="0.0" />
    <detection t="32" x="936.0" y="645.0" z="0.0" />
    <detection t="33" x="939.0" y="647.0" z="0.0" />
    <detection t="34" x="937.0" y="649.0" z="0.0" />
    <detection t="35" x="933.0" y="650.0" z="0.0" />
    <detection t="36" x="933.0" y="651.0" z="0.0" />
    <detection t="37" x="929.0" y="654.0" z="0.0" />
    <detection t="38" x="924.0" y="654.0" z="0.0" />
    <detection t="39" x="924.0" y="653.0" z="0.0" />
    <detection t="40" x="926.0" y="651.0" z="0.0" />
    <detection t="41" x="916.0" y="648.0" z="0.0" />
    <detection t="42" x="912.0" y="637.0" z="0.0" />
    <detection t="43" x="910.0" y="635.0" z="0.0" />
    <detection t="44" x="906.0" y="631.0" z="0.0" />
    <detection t="45" x="908.0" y="626.0" z="0.0" />
    <detection t="46" x="905.0" y="626.0" z="0.0" />
    <detection t="47" x="904.0" y="627.0" z="0.0" />
    <detection t="48" x="901.0" y="623.0" z="0.0" />
    <detection t="49" x="898.0" y="624.0" z="0.0" />
    <detection t="50" x="902.0" y="624.0" z="0.0" />
    <detection t="51" x="897.0" y="625.0" z="0.0" />
    <detection t="52" x="899.0" y="635.0" z="0.0" />
    <detection t="53" x="898.0" y="635.0" z="0.0" />
    <detection t="54" x="898.0" y="631.0" z="0.0" />
    <detection t="55" x="897.0" y="642.0" z="0.0" />
    <detection t="56" x="892.0" y="635.0" z="0.0" />
    <detection t="57" x="895.0" y="625.0" z="0.0" />
    <detection t="58" x="889.0" y="631.0" z="0.0" />
    <detection t="59" x="894.0" y="634.0" z="0.0" />
    <detection t="60" x="899.0" y="637.0" z="0.0" />
    <detection t="61" x="891.0" y="632.0" z="0.0" />
    <detection t="62" x="895.0" y="635.0" z="0.0" />
    <detection t="63" x="894.0" y="636.0" z="0.0" />
    <detection t="64" x="894.0" y="635.0" z="0.0" />
    <detection t="65" x="898.0" y="631.0" z="0.0" />
    <detection t="66" x="897.0" y="632.0" z="0.0" />
    <detection t="67" x="889.0" y="631.0" z="0.0" />
    <detection t="68" x="893.0" y="633.0" z="0.0" />
    <detection t="69" x="898.0" y="630.0" z="0.0" />
    <detection t="70" x="894.0" y="625.0" z="0.0" />
  </particle>
  <particle nSpots="54">
    <detection t="0" x="921.0" y="622.0" z="0.0" />
    <detection t="1" x="916.0" y="625.0" z="0.0" />
    <detection t="2" x="912.0" y="631.0" z="0.0" />
    <detection t="3" x="913.0" y="633.0" z="0.0" />
    <detection t="4" x="905.0" y="634.0" z="0.0" />
    <detection t="5" x="899.0" y="639.0" z="0.0" />
    <detection t="6" x="888.0" y="645.0" z="0.0" />
    <detection t="7" x="880.0" y="645.0" z="0.0" />
    <detection t="8" x="876.0" y="640.0" z="0.0" />
    <detection t="9" x="866.0" y="637.0" z="0.0" />
    <detection t="10" x="865.0" y="640.0" z="0.0" />
    <detection t="11" x="867.0" y="635.0" z="0.0" />
    <detection t="12" x="869.0" y="634.0" z="0.0" />
    <detection t="13" x="873.0" y="633.0" z="0.0" />
    <detection t="14" x="879.0" y="624.0" z="0.0" />
    <detection t="15" x="874.0" y="620.0" z="0.0" />
    <detection t="16" x="870.0" y="621.0" z="0.0" />
    <detection t="17" x="869.0" y="611.0" z="0.0" />
    <detection t="18" x="865.0" y="608.0" z="0.0" />
    <detection t="19" x="875.0" y="601.0" z="0.0" />
    <detection t="20" x="874.0" y="603.0" z="0.0" />
    <detection t="21" x="872.0" y="600.0" z="0.0" />
    <detection t="22" x="878.0" y="606.0" z="0.0" />
    <detection t="23" x="876.0" y="602.0" z="0.0" />
    <detection t="24" x="872.0" y="594.0" z="0.0" />
    <detection t="25" x="867.0" y="589.0" z="0.0" />
    <detection t="26" x="867.0" y="587.0" z="0.0" />
    <detection t="27" x="866.0" y="588.0" z="0.0" />
    <detection t="28" x="868.0" y="590.0" z="0.0" />
    <detection t="29" x="872.0" y="598.0" z="0.0" />
    <detection t="30" x="874.0" y="602.0" z="0.0" />
    <detection t="31" x="875.0" y="604.0" z="0.0" />
    <detection t="32" x="875.0" y="598.0" z="0.0" />
    <detection t="33" x="874.0" y="593.0" z="0.0" />
    <detection t="34" x="877.0" y="595.0" z="0.0" />
    <detection t="35" x="877.0" y="598.0" z="0.0" />
    <detection t="36" x="876.0" y="596.0" z="0.0" />
    <detection t="37" x="879.0" y="596.0" z="0.0" />
    <detection t="38" x="881.0" y="597.0" z="0.0" />
    <detection t="39" x="881.0" y="593.0" z="0.0" />
    <detection t="40" x="885.0" y="586.0" z="0.0" />
    <detection t="41" x="882.0" y="583.0" z="0.0" />
    <detection t="42" x="883.0" y="578.0" z="0.0" />
    <detection t="43" x="879.0" y="577.0" z="0.0" />
    <detection t="44" x="889.0" y="574.0" z="0.0" />
    <detection t="45" x="892.0" y="574.0" z="0.0" />
    <detection t="46" x="890.0" y="575.0" z="0.0" />
    <detection t="47" x="888.0" y="581.0" z="0.0" />
    <detection t="48" x="886.0" y="583.0" z="0.0" />
    <detection t="49" x="876.0" y="576.0" z="0.0" />
    <detection t="50" x="878.0" y="571.0" z="0.0" />
    <detection t="51" x="871.0" y="569.0" z="0.0" />
    <detection t="52" x="872.0" y="568.0" z="0.0" />
    <detection t="53" x="872.0" y="569.0" z="0.0" />
  </particle>
  <particle nSpots="9">
    <detection t="0" x="844.0" y="645.0" z="0.0" />
    <detection t="1" x="845.0" y="644.0" z="0.0" />
    <detection t="2" x="845.0" y="643.0" z="0.0" />
    <detection t="3" x="846.0" y="640.0" z="0.0" />
    <detection t="4" x="849.0" y="640.0" z="0.0" />
    <detection t="5" x="849.0" y="640.0" z="0.0" />
    <detection t="6" x="851.0" y="640.0" z="0.0" />
    <detection t="7" x="849.0" y="640.0" z="0.0" />
    <detection t="8" x="846.0" y="639.0" z="0.0" />
  </particle>
  <particle nSpots="6">
    <detection t="0" x="869.0" y="618.0" z="0.0" />
    <detection t="1" x="876.0" y="622.0" z="0.0" />
    <detection t="2" x="877.0" y="623.0" z="0.0" />
    <detection t="3" x="879.0" y="623.0" z="0.0" />
    <detection t="4" x="879.0" y="623.0" z="0.0" />
    <detection t="5" x="881.0" y="624.0" z="0.0" />
  </particle>
  <particle nSpots="45">
    <detection t="0" x="794.0" y="614.0" z="0.0" />
    <detection t="1" x="795.0" y="625.0" z="0.0" />
    <detection t="2" x="795.0" y="630.0" z="0.0" />
    <detection t="3" x="794.0" y="630.0" z="0.0" />
    <detection t="4" x="793.0" y="632.0" z="0.0" />
    <detection t="5" x="794.0" y="635.0" z="0.0" />
    <detection t="6" x="795.0" y="637.0" z="0.0" />
    <detection t="7" x="795.0" y="639.0" z="0.0" />
    <detection t="8" x="792.0" y="639.0" z="0.0" />
    <detection t="9" x="791.0" y="639.0" z="0.0" />
    <detection t="10" x="789.0" y="639.0" z="0.0" />
    <detection t="11" x="786.0" y="639.0" z="0.0" />
    <detection t="12" x="781.0" y="639.0" z="0.0" />
    <detection t="13" x="779.0" y="641.0" z="0.0" />
    <detection t="14" x="776.0" y="641.0" z="0.0" />
    <detection t="15" x="775.0" y="639.0" z="0.0" />
    <detection t="16" x="776.0" y="638.0" z="0.0" />
    <detection t="17" x="770.0" y="635.0" z="0.0" />
    <detection t="18" x="766.0" y="636.0" z="0.0" />
    <detection t="19" x="761.0" y="637.0" z="0.0" />
    <detection t="20" x="759.0" y="636.0" z="0.0" />
    <detection t="21" x="758.0" y="637.0" z="0.0" />
    <detection t="22" x="753.0" y="638.0" z="0.0" />
    <detection t="23" x="750.0" y="637.0" z="0.0" />
    <detection t="24" x="749.0" y="639.0" z="0.0" />
    <detection t="25" x="748.0" y="639.0" z="0.0" />
    <detection t="26" x="745.0" y="639.0" z="0.0" />
    <detection t="27" x="743.0" y="638.0" z="0.0" />
    <detection t="28" x="740.0" y="635.0" z="0.0" />
    <detection t="29" x="736.0" y="635.0" z="0.0" />
    <detection t="30" x="734.0" y="636.0" z="0.0" />
    <detection t="31" x="733.0" y="635.0" z="0.0" />
    <detection t="32" x="732.0" y="636.0" z="0.0" />
    <detection t="33" x="730.0" y="634.0" z="0.0" />
    <detection t="34" x="729.0" y="635.0" z="0.0" />
    <detection t="35" x="728.0" y="636.0" z="0.0" />
    <detection t="36" x="726.0" y="636.0" z="0.0" />
    <detection t="37" x="724.0" y="637.0" z="0.0" />
    <detection t="38" x="722.0" y="639.0" z="0.0" />
    <detection t="39" x="718.0" y="639.0" z="0.0" />
    <detection t="40" x="721.0" y="646.0" z="0.0" />
    <detection t="41" x="724.0" y="649.0" z="0.0" />
    <detection t="42" x="723.0" y="651.0" z="0.0" />
    <detection t="43" x="723.0" y="652.0" z="0.0" />
    <detection t="44" x="724.0" y="654.0" z="0.0" />
  </particle>
  <particle nSpots="21">
    <detection t="0" x="831.0" y="607.0" z="0.0" />
    <detection t="1" x="831.0" y="607.0" z="0.0" />
    <detection t="2" x="831.0" y="606.0" z="0.0" />
    <detection t="3" x="831.0" y="604.0" z="0.0" />
    <detection t="4" x="830.0" y="603.0" z="0.0" />
    <detection t="5" x="828.0" y="604.0" z="0.0" />
    <detection t="6" x="826.0" y="604.0" z="0.0" />
    <detection t="7" x="825.0" y="604.0" z="0.0" />
    <detection t="8" x="827.0" y="606.0" z="0.0" />
    <detection t="9" x="828.0" y="608.0" z="0.0" />
    <detection t="10" x="824.0" y="608.0" z="0.0" />
    <detection t="11" x="820.0" y="610.0" z="0.0" />
    <detection t="12" x="817.0" y="611.0" z="0.0" />
    <detection t="13" x="819.0" y="611.0" z="0.0" />
    <detection t="14" x="816.0" y="610.0" z="0.0" />
    <detection t="15" x="814.0" y="606.0" z="0.0" />
    <detection t="16" x="817.0" y="607.0" z="0.0" />
    <detection t="17" x="813.0" y="604.0" z="0.0" />
    <detection t="18" x="810.0" y="600.0" z="0.0" />
    <detection t="19" x="811.0" y="600.0" z="0.0" />
    <detection t="20" x="811.0" y="600.0" z="0.0" />
  </particle>
  <particle nSpots="74">
    <detection t="0" x="757.0" y="623.0" z="0.0" />
    <detection t="1" x="759.0" y="624.0" z="0.0" />
    <detection t="2" x="760.0" y="623.0" z="0.0" />
    <detection t="3" x="763.0" y="617.0" z="0.0" />
    <detection t="4" x="763.0" y="618.0" z="0.0" />
    <detection t="5" x="762.0" y="618.0" z="0.0" />
    <detection t="6" x="761.0" y="620.0" z="0.0" />
    <detection t="7" x="761.0" y="616.0" z="0.0" />
    <detection t="8" x="760.0" y="613.0" z="0.0" />
    <detection t="9" x="760.0" y="610.0" z="0.0" />
    <detection t="10" x="760.0" y="610.0" z="0.0" />
    <detection t="11" x="759.0" y="610.0" z="0.0" />
    <detection t="12" x="757.0" y="606.0" z="0.0" />
    <detection t="13" x="759.0" y="599.0" z="0.0" />
    <detection t="14" x="758.0" y="596.0" z="0.0" />
    <detection t="15" x="755.0" y="595.0" z="0.0" />
    <detection t="16" x="754.0" y="592.0" z="0.0" />
    <detection t="17" x="755.0" y="592.0" z="0.0" />
    <detection t="18" x="754.0" y="594.0" z="0.0" />
    <detection t="19" x="753.0" y="597.0" z="0.0" />
    <detection t="20" x="752.0" y="596.0" z="0.0" />
    <detection t="21" x="751.0" y="595.0" z="0.0" />
    <detection t="22" x="750.0" y="594.0" z="0.0" />
    <detection t="23" x="746.0" y="591.0" z="0.0" />
    <detection t="24" x="745.0" y="594.0" z="0.0" />
    <detection t="25" x="740.0" y="592.0" z="0.0" />
    <detection t="26" x="737.0" y="590.0" z="0.0" />
    <detection t="27" x="733.0" y="590.0" z="0.0" />
    <detection t="28" x="728.0" y="589.0" z="0.0" />
    <detection t="29" x="727.0" y="586.0" z="0.0" />
    <detection t="30" x="723.0" y="584.0" z="0.0" />
    <detection t="31" x="720.0" y="580.0" z="0.0" />
    <detection t="32" x="715.0" y="579.0" z="0.0" />
    <detection t="33" x="713.0" y="579.0" z="0.0" />
    <detection t="34" x="708.0" y="579.0" z="0.0" />
    <detection t="35" x="706.0" y="583.0" z="0.0" />
    <detection t="36" x="704.0" y="584.0" z="0.0" />
    <detection t="37" x="702.0" y="585.0" z="0.0" />
    <detection t="38" x="701.0" y="581.0" z="0.0" />
    <detection t="39" x="696.0" y="579.0" z="0.0" />
    <detection t="40" x="699.0" y="581.0" z="0.0" />
    <detection t="41" x="701.0" y="582.0" z="0.0" />
    <detection t="42" x="699.0" y="581.0" z="0.0" />
    <detection t="43" x="697.0" y="580.0" z="0.0" />
    <detection t="44" x="698.0" y="579.0" z="0.0" />
    <detection t="45" x="696.0" y="579.0" z="0.0" />
    <detection t="46" x="693.0" y="585.0" z="0.0" />
    <detection t="47" x="691.0" y="583.0" z="0.0" />
    <detection t="48" x="691.0" y="584.0" z="0.0" />
    <detection t="49" x="692.0" y="584.0" z="0.0" />
    <detection t="50" x="688.0" y="586.0" z="0.0" />
    <detection t="51" x="688.0" y="592.0" z="0.0" />
    <detection t="52" x="690.0" y="597.0" z="0.0" />
    <detection t="53" x="689.0" y="602.0" z="0.0" />
    <detection t="54" x="691.0" y="603.0" z="0.0" />
    <detection t="55" x="701.0" y="599.0" z="0.0" />
    <detection t="56" x="702.0" y="599.0" z="0.0" />
    <detection t="57" x="700.0" y="600.0" z="0.0" />
    <detection t="58" x="701.0" y="601.0" z="0.0" />
    <detection t="59" x="702.0" y="601.0" z="0.0" />
    <detection t="60" x="700.0" y="602.0" z="0.0" />
    <detection t="61" x="699.0" y="604.0" z="0.0" />
    <detection t="62" x="705.0" y="606.0" z="0.0" />
    <detection t="63" x="698.0" y="598.0" z="0.0" />
    <detection t="64" x="693.0" y="604.0" z="0.0" />
    <detection t="65" x="695.0" y="603.0" z="0.0" />
    <detection t="66" x="704.0" y="604.0" z="0.0" />
    <detection t="67" x="712.0" y="605.0" z="0.0" />
    <detection t="68" x="719.0" y="603.0" z="0.0" />
    <detection t="69" x="720.0" y="601.0" z="0.0" />
    <detection t="70" x="720.0" y="601.0" z="0.0" />
    <detection t="71" x="718.0" y="599.0" z="0.0" />
    <detection t="72" x="715.0" y="596.0" z="0.0" />
    <detection t="73" x="717.0" y="598.0" z="0.0" />
  </particle>
  <particle nSpots="55">
    <detection t="0" x="959.0" y="607.0" z="0.0" />
    <detection t="1" x="959.0" y="606.0" z="0.0" />
    <detection t="2" x="959.0" y="603.0" z="0.0" />
    <detection t="3" x="959.0" y="600.0" z="0.0" />
    <detection t="4" x="948.0" y="600.0" z="0.0" />
    <detection t="5" x="943.0" y="597.0" z="0.0" />
    <detection t="6" x="944.0" y="596.0" z="0.0" />
    <detection t="7" x="946.0" y="597.0" z="0.0" />
    <detection t="8" x="947.0" y="598.0" z="0.0" />
    <detection t="9" x="943.0" y="597.0" z="0.0" />
    <detection t="10" x="942.0" y="594.0" z="0.0" />
    <detection t="11" x="943.0" y="590.0" z="0.0" />
    <detection t="12" x="947.0" y="588.0" z="0.0" />
    <detection t="13" x="947.0" y="586.0" z="0.0" />
    <detection t="14" x="946.0" y="586.0" z="0.0" />
    <detection t="15" x="947.0" y="590.0" z="0.0" />
    <detection t="16" x="945.0" y="589.0" z="0.0" />
    <detection t="17" x="943.0" y="589.0" z="0.0" />
    <detection t="18" x="936.0" y="592.0" z="0.0" />
    <detection t="19" x="936.0" y="594.0" z="0.0" />
    <detection t="20" x="936.0" y="591.0" z="0.0" />
    <detection t="21" x="936.0" y="591.0" z="0.0" />
    <detection t="22" x="938.0" y="589.0" z="0.0" />
    <detection t="23" x="935.0" y="589.0" z="0.0" />
    <detection t="24" x="930.0" y="591.0" z="0.0" />
    <detection t="25" x="931.0" y="587.0" z="0.0" />
    <detection t="26" x="932.0" y="585.0" z="0.0" />
    <detection t="27" x="931.0" y="584.0" z="0.0" />
    <detection t="28" x="928.0" y="583.0" z="0.0" />
    <detection t="29" x="931.0" y="583.0" z="0.0" />
    <detection t="30" x="929.0" y="581.0" z="0.0" />
    <detection t="31" x="925.0" y="581.0" z="0.0" />
    <detection t="32" x="928.0" y="582.0" z="0.0" />
    <detection t="33" x="928.0" y="582.0" z="0.0" />
    <detection t="34" x="929.0" y="583.0" z="0.0" />
    <detection t="35" x="929.0" y="578.0" z="0.0" />
    <detection t="36" x="932.0" y="582.0" z="0.0" />
    <detection t="37" x="933.0" y="586.0" z="0.0" />
    <detection t="38" x="934.0" y="589.0" z="0.0" />
    <detection t="39" x="935.0" y="589.0" z="0.0" />
    <detection t="40" x="933.0" y="588.0" z="0.0" />
    <detection t="41" x="930.0" y="589.0" z="0.0" />
    <detection t="42" x="924.0" y="587.0" z="0.0" />
    <detection t="43" x="924.0" y="586.0" z="0.0" />
    <detection t="44" x="926.0" y="586.0" z="0.0" />
    <detection t="45" x="927.0" y="586.0" z="0.0" />
    <detection t="46" x="927.0" y="585.0" z="0.0" />
    <detection t="47" x="926.0" y="586.0" z="0.0" />
    <detection t="48" x="924.0" y="583.0" z="0.0" />
    <detection t="49" x="922.0" y="585.0" z="0.0" />
    <detection t="50" x="922.0" y="585.0" z="0.0" />
    <detection t="51" x="916.0" y="587.0" z="0.0" />
    <detection t="52" x="914.0" y="585.0" z="0.0" />
    <detection t="53" x="913.0" y="586.0" z="0.0" />
    <detection t="54" x="915.0" y="588.0" z="0.0" />
  </particle>
  <particle nSpots="21">
    <detection t="1" x="919.0" y="598.0" z="0.0" />
    <detection t="2" x="923.0" y="601.0" z="0.0" />
    <detection t="3" x="922.0" y="600.0" z="0.0" />
    <detection t="4" x="922.0" y="601.0" z="0.0" />
    <detection t="5" x="923.0" y="599.0" z="0.0" />
    <detection t="6" x="919.0" y="598.0" z="0.0" />
    <detection t="7" x="918.0" y="598.0" z="0.0" />
    <detection t="8" x="916.0" y="597.0" z="0.0" />
    <detection t="9" x="914.0" y="597.0" z="0.0" />
    <detection t="10" x="913.0" y="597.0" z="0.0" />
    <detection t="11" x="913.0" y="597.0" z="0.0" />
    <detection t="12" x="912.0" y="597.0" z="0.0" />
    <detection t="13" x="910.0" y="595.0" z="0.0" />
    <detection t="14" x="910.0" y="595.0" z="0.0" />
    <detection t="15" x="908.0" y="597.0" z="0.0" />
    <detection t="16" x="905.0" y="599.0" z="0.0" />
    <detection t="17" x="902.0" y="599.0" z="0.0" />
    <detection t="18" x="898.0" y="599.0" z="0.0" />
    <detection t="19" x="899.0" y="600.0" z="0.0" />
    <detection t="20" x="899.0" y="601.0" z="0.0" />
    <detection t="21" x="898.0" y="601.0" z="0.0" />
  </particle>
  <particle nSpots="2">
    <detection t="4" x="959.0" y="582.0" z="0.0" />
    <detection t="5" x="959.0" y="582.0" z="0.0" />
  </particle>
  <particle nSpots="11">
    <detection t="3" x="863.0" y="596.0" z="0.0" />
    <detection t="4" x="863.0" y="598.0" z="0.0" />
    <detection t="5" x="869.0" y="598.0" z="0.0" />
    <detection t="6" x="869.0" y="601.0" z="0.0" />
    <detection t="7" x="868.0" y="603.0" z="0.0" />
    <detection t="8" x="867.0" y="602.0" z="0.0" />
    <detection t="9" x="865.0" y="601.0" z="0.0" />
    <detection t="10" x="863.0" y="600.0" z="0.0" />
    <detection t="11" x="863.0" y="598.0" z="0.0" />
    <detection t="12" x="861.0" y="598.0" z="0.0" />
    <detection t="13" x="859.0" y="597.0" z="0.0" />
  </particle>
  <particle nSpots="25">
    <detection t="0" x="880.0" y="588.0" z="0.0" />
    <detection t="1" x="880.0" y="587.0" z="0.0" />
    <detection t="2" x="881.0" y="586.0" z="0.0" />
    <detection t="3" x="880.0" y="579.0" z="0.0" />
    <detection t="4" x="882.0" y="578.0" z="0.0" />
    <detection t="5" x="881.0" y="577.0" z="0.0" />
    <detection t="6" x="882.0" y="581.0" z="0.0" />
    <detection t="7" x="884.0" y="581.0" z="0.0" />
    <detection t="8" x="887.0" y="582.0" z="0.0" />
    <detection t="9" x="890.0" y="580.0" z="0.0" />
    <detection t="10" x="892.0" y="579.0" z="0.0" />
    <detection t="11" x="892.0" y="579.0" z="0.0" />
    <detection t="12" x="892.0" y="578.0" z="0.0" />
    <detection t="13" x="889.0" y="574.0" z="0.0" />
    <detection t="14" x="886.0" y="572.0" z="0.0" />
    <detection t="15" x="885.0" y="572.0" z="0.0" />
    <detection t="16" x="885.0" y="573.0" z="0.0" />
    <detection t="17" x="883.0" y="575.0" z="0.0" />
    <detection t="18" x="881.0" y="576.0" z="0.0" />
    <detection t="19" x="883.0" y="576.0" z="0.0" />
    <detection t="20" x="883.0" y="577.0" z="0.0" />
    <detection t="21" x="887.0" y="580.0" z="0.0" />
    <detection t="22" x="888.0" y="580.0" z="0.0" />
    <detection t="23" x="887.0" y="578.0" z="0.0" />
    <detection t="24" x="888.0" y="570.0" z="0.0" />
  </particle>
  <particle nSpots="7">
    <detection t="0" x="917.0" y="568.0" z="0.0" />
    <detection t="1" x="917.0" y="565.0" z="0.0" />
    <detection t="2" x="917.0" y="565.0" z="0.0" />
    <detection t="3" x="915.0" y="565.0" z="0.0" />
    <detection t="4" x="914.0" y="565.0" z="0.0" />
    <detection t="5" x="912.0" y="563.0" z="0.0" />
    <detection t="6" x="910.0" y="562.0" z="0.0" />
  </particle>
  <particle nSpots="97">
    <detection t="0" x="805.0" y="568.0" z="0.0" />
    <detection t="1" x="803.0" y="568.0" z="0.0" />
    <detection t="2" x="803.0" y="566.0" z="0.0" />
    <detection t="3" x="800.0" y="564.0" z="0.0" />
    <detection t="4" x="799.0" y="564.0" z="0.0" />
    <detection t="5" x="798.0" y="563.0" z="0.0" />
    <detection t="6" x="796.0" y="559.0" z="0.0" />
    <detection t="7" x="795.0" y="557.0" z="0.0" />
    <detection t="8" x="794.0" y="556.0" z="0.0" />
    <detection t="9" x="795.0" y="556.0" z="0.0" />
    <detection t="10" x="792.0" y="554.0" z="0.0" />
    <detection t="11" x="790.0" y="555.0" z="0.0" />
    <detection t="12" x="787.0" y="553.0" z="0.0" />
    <detection t="13" x="786.0" y="552.0" z="0.0" />
    <detection t="14" x="784.0" y="555.0" z="0.0" />
    <detection t="15" x="786.0" y="557.0" z="0.0" />
    <detection t="16" x="785.0" y="557.0" z="0.0" />
    <detection t="17" x="778.0" y="566.0" z="0.0" />
    <detection t="18" x="776.0" y="570.0" z="0.0" />
    <detection t="19" x="775.0" y="566.0" z="0.0" />
    <detection t="20" x="773.0" y="560.0" z="0.0" />
    <detection t="21" x="768.0" y="557.0" z="0.0" />
    <detection t="22" x="763.0" y="553.0" z="0.0" />
    <detection t="23" x="758.0" y="550.0" z="0.0" />
    <detection t="24" x="752.0" y="549.0" z="0.0" />
    <detection t="25" x="748.0" y="548.0" z="0.0" />
    <detection t="26" x="743.0" y="547.0" z="0.0" />
    <detection t="27" x="742.0" y="551.0" z="0.0" />
    <detection t="28" x="741.0" y="552.0" z="0.0" />
    <detection t="29" x="739.0" y="549.0" z="0.0" />
    <detection t="30" x="739.0" y="549.0" z="0.0" />
    <detection t="31" x="737.0" y="549.0" z="0.0" />
    <detection t="32" x="734.0" y="548.0" z="0.0" />
    <detection t="33" x="729.0" y="546.0" z="0.0" />
    <detection t="34" x="726.0" y="545.0" z="0.0" />
    <detection t="35" x="724.0" y="545.0" z="0.0" />
    <detection t="36" x="724.0" y="546.0" z="0.0" />
    <detection t="37" x="723.0" y="550.0" z="0.0" />
    <detection t="38" x="725.0" y="552.0" z="0.0" />
    <detection t="39" x="725.0" y="554.0" z="0.0" />
    <detection t="40" x="725.0" y="551.0" z="0.0" />
    <detection t="41" x="727.0" y="552.0" z="0.0" />
    <detection t="42" x="729.0" y="553.0" z="0.0" />
    <detection t="43" x="731.0" y="556.0" z="0.0" />
    <detection t="44" x="732.0" y="556.0" z="0.0" />
    <detection t="45" x="732.0" y="558.0" z="0.0" />
    <detection t="46" x="721.0" y="549.0" z="0.0" />
    <detection t="47" x="715.0" y="546.0" z="0.0" />
    <detection t="48" x="714.0" y="546.0" z="0.0" />
    <detection t="49" x="711.0" y="546.0" z="0.0" />
    <detection t="50" x="709.0" y="546.0" z="0.0" />
    <detection t="51" x="707.0" y="548.0" z="0.0" />
    <detection t="52" x="703.0" y="550.0" z="0.0" />
    <detection t="53" x="696.0" y="551.0" z="0.0" />
    <detection t="54" x="688.0" y="552.0" z="0.0" />
    <detection t="55" x="688.0" y="554.0" z="0.0" />
    <detection t="56" x="682.0" y="554.0" z="0.0" />
    <detection t="57" x="674.0" y="560.0" z="0.0" />
    <detection t="58" x="670.0" y="563.0" z="0.0" />
    <detection t="59" x="667.0" y="567.0" z="0.0" />
    <detection t="60" x="663.0" y="570.0" z="0.0" />
    <detection t="61" x="660.0" y="575.0" z="0.0" />
    <detection t="62" x="657.0" y="579.0" z="0.0" />
    <detection t="63" x="656.0" y="578.0" z="0.0" />
    <detection t="64" x="655.0" y="581.0" z="0.0" />
    <detection t="65" x="650.0" y="583.0" z="0.0" />
    <detection t="66" x="655.0" y="585.0" z="0.0" />
    <detection t="67" x="661.0" y="583.0" z="0.0" />
    <detection t="68" x="665.0" y="582.0" z="0.0" />
    <detection t="69" x="665.0" y="581.0" z="0.0" />
    <detection t="70" x="666.0" y="581.0" z="0.0" />
    <detection t="71" x="669.0" y="582.0" z="0.0" />
    <detection t="72" x="667.0" y="579.0" z="0.0" />
    <detection t="73" x="668.0" y="580.0" z="0.0" />
    <detection t="74" x="667.0" y="579.0" z="0.0" />
    <detection t="75" x="668.0" y="579.0" z="0.0" />
    <detection t="76" x="670.0" y="582.0" z="0.0" />
    <detection t="77" x="671.0" y="582.0" z="0.0" />
    <detection t="78" x="675.0" y="581.0" z="0.0" />
    <detection t="79" x="676.0" y="581.0" z="0.0" />
    <detection t="80" x="679.0" y="581.0" z="0.0" />
    <detection t="81" x="679.0" y="583.0" z="0.0" />
    <detection t="82" x="686.0" y="582.0" z="0.0" />
    <detection t="83" x="693.0" y="579.0" z="0.0" />
    <detection t="84" x="694.0" y="589.0" z="0.0" />
    <detection t="85" x="701.0" y="597.0" z="0.0" />
    <detection t="86" x="695.0" y="594.0" z="0.0" />
    <detection t="87" x="694.0" y="593.0" z="0.0" />
    <detection t="88" x="695.0" y="593.0" z="0.0" />
    <detection t="89" x="694.0" y="592.0" z="0.0" />
    <detection t="90" x="688.0" y="588.0" z="0.0" />
    <detection t="91" x="683.0" y="582.0" z="0.0" />
    <detection t="92" x="681.0" y="579.0" z="0.0" />
    <detection t="93" x="674.0" y="578.0" z="0.0" />
    <detection t="94" x="674.0" y="580.0" z="0.0" />
    <detection t="95" x="669.0" y="579.0" z="0.0" />
    <detection t="96" x="667.0" y="578.0" z="0.0" />
  </particle>
  <particle nSpots="8">
    <detection t="0" x="857.0" y="566.0" z="0.0" />
    <detection t="1" x="858.0" y="565.0" z="0.0" />
    <detection t="2" x="856.0" y="564.0" z="0.0" />
    <detection t="3" x="855.0" y="563.0" z="0.0" />
    <detection t="4" x="850.0" y="562.0" z="0.0" />
    <detection t="5" x="851.0" y="561.0" z="0.0" />
    <detection t="6" x="852.0" y="563.0" z="0.0" />
    <detection t="7" x="853.0" y="565.0" z="0.0" />
  </particle>
  <particle nSpots="2">
    <detection t="4" x="795.0" y="545.0" z="0.0" />
    <detection t="5" x="794.0" y="544.0" z="0.0" />
  </particle>
  <particle nSpots="10">
    <detection t="4" x="815.0" y="541.0" z="0.0" />
    <detection t="5" x="812.0" y="539.0" z="0.0" />
    <detection t="6" x="815.0" y="538.0" z="0.0" />
    <detection t="7" x="808.0" y="537.0" z="0.0" />
    <detection t="8" x="798.0" y="530.0" z="0.0" />
    <detection t="9" x="791.0" y="520.0" z="0.0" />
    <detection t="10" x="790.0" y="519.0" z="0.0" />
    <detection t="11" x="790.0" y="519.0" z="0.0" />
    <detection t="12" x="790.0" y="518.0" z="0.0" />
    <detection t="13" x="789.0" y="518.0" z="0.0" />
  </particle>
  <particle nSpots="41">
    <detection t="0" x="898.0" y="540.0" z="0.0" />
    <detection t="1" x="894.0" y="539.0" z="0.0" />
    <detection t="2" x="887.0" y="542.0" z="0.0" />
    <detection t="3" x="882.0" y="539.0" z="0.0" />
    <detection t="4" x="881.0" y="540.0" z="0.0" />
    <detection t="5" x="880.0" y="542.0" z="0.0" />
    <detection t="6" x="878.0" y="547.0" z="0.0" />
    <detection t="7" x="878.0" y="549.0" z="0.0" />
    <detection t="8" x="875.0" y="542.0" z="0.0" />
    <detection t="9" x="874.0" y="539.0" z="0.0" />
    <detection t="10" x="869.0" y="535.0" z="0.0" />
    <detection t="11" x="867.0" y="535.0" z="0.0" />
    <detection t="12" x="866.0" y="536.0" z="0.0" />
    <detection t="13" x="865.0" y="536.0" z="0.0" />
    <detection t="14" x="863.0" y="535.0" z="0.0" />
    <detection t="15" x="860.0" y="534.0" z="0.0" />
    <detection t="16" x="862.0" y="534.0" z="0.0" />
    <detection t="17" x="858.0" y="533.0" z="0.0" />
    <detection t="18" x="855.0" y="533.0" z="0.0" />
    <detection t="19" x="855.0" y="533.0" z="0.0" />
    <detection t="20" x="849.0" y="535.0" z="0.0" />
    <detection t="21" x="844.0" y="535.0" z="0.0" />
    <detection t="22" x="842.0" y="533.0" z="0.0" />
    <detection t="23" x="839.0" y="532.0" z="0.0" />
    <detection t="24" x="835.0" y="530.0" z="0.0" />
    <detection t="25" x="833.0" y="530.0" z="0.0" />
    <detection t="26" x="832.0" y="530.0" z="0.0" />
    <detection t="27" x="831.0" y="528.0" z="0.0" />
    <detection t="28" x="834.0" y="529.0" z="0.0" />
    <detection t="29" x="837.0" y="531.0" z="0.0" />
    <detection t="30" x="837.0" y="533.0" z="0.0" />
    <detection t="31" x="837.0" y="532.0" z="0.0" />
    <detection t="32" x="840.0" y="534.0" z="0.0" />
    <detection t="33" x="842.0" y="535.0" z="0.0" />
    <detection t="34" x="840.0" y="533.0" z="0.0" />
    <detection t="35" x="842.0" y="533.0" z="0.0" />
    <detection t="36" x="842.0" y="531.0" z="0.0" />
    <detection t="37" x="841.0" y="525.0" z="0.0" />
    <detection t="38" x="842.0" y="528.0" z="0.0" />
    <detection t="39" x="840.0" y="528.0" z="0.0" />
    <detection t="40" x="836.0" y="528.0" z="0.0" />
  </particle>
  <particle nSpots="48">
    <detection t="2" x="904.0" y="533.0" z="0.0" />
    <detection t="3" x="907.0" y="532.0" z="0.0" />
    <detection t="4" x="906.0" y="531.0" z="0.0" />
    <detection t="5" x="905.0" y="530.0" z="0.0" />
    <detection t="6" x="903.0" y="530.0" z="0.0" />
    <detection t="7" x="901.0" y="530.0" z="0.0" />
    <detection t="8" x="897.0" y="528.0" z="0.0" />
    <detection t="9" x="898.0" y="525.0" z="0.0" />
    <detection t="10" x="899.0" y="522.0" z="0.0" />
    <detection t="11" x="900.0" y="517.0" z="0.0" />
    <detection t="12" x="894.0" y="510.0" z="0.0" />
    <detection t="13" x="889.0" y="505.0" z="0.0" />
    <detection t="14" x="880.0" y="498.0" z="0.0" />
    <detection t="15" x="871.0" y="495.0" z="0.0" />
    <detection t="16" x="869.0" y="495.0" z="0.0" />
    <detection t="17" x="869.0" y="496.0" z="0.0" />
    <detection t="18" x="869.0" y="496.0" z="0.0" />
    <detection t="19" x="869.0" y="496.0" z="0.0" />
    <detection t="20" x="868.0" y="495.0" z="0.0" />
    <detection t="21" x="866.0" y="494.0" z="0.0" />
    <detection t="22" x="864.0" y="492.0" z="0.0" />
    <detection t="23" x="860.0" y="490.0" z="0.0" />
    <detection t="24" x="860.0" y="491.0" z="0.0" />
    <detection t="25" x="862.0" y="491.0" z="0.0" />
    <detection t="26" x="858.0" y="490.0" z="0.0" />
    <detection t="27" x="857.0" y="489.0" z="0.0" />
    <detection t="28" x="856.0" y="489.0" z="0.0" />
    <detection t="29" x="856.0" y="488.0" z="0.0" />
    <detection t="30" x="856.0" y="488.0" z="0.0" />
    <detection t="31" x="857.0" y="488.0" z="0.0" />
    <detection t="32" x="856.0" y="489.0" z="0.0" />
    <detection t="33" x="854.0" y="487.0" z="0.0" />
    <detection t="34" x="853.0" y="488.0" z="0.0" />
    <detection t="35" x="854.0" y="488.0" z="0.0" />
    <detection t="36" x="855.0" y="488.0" z="0.0" />
    <detection t="37" x="854.0" y="486.0" z="0.0" />
    <detection t="38" x="854.0" y="485.0" z="0.0" />
    <detection t="39" x="855.0" y="486.0" z="0.0" />
    <detection t="40" x="856.0" y="487.0" z="0.0" />
    <detection t="41" x="856.0" y="488.0" z="0.0" />
    <detection t="42" x="852.0" y="485.0" z="0.0" />
    <detection t="43" x="852.0" y="485.0" z="0.0" />
    <detection t="44" x="852.0" y="483.0" z="0.0" />
    <detection t="45" x="851.0" y="484.0" z="0.0" />
    <detection t="46" x="850.0" y="485.0" z="0.0" />
    <detection t="47" x="850.0" y="490.0" z="0.0" />
    <detection t="48" x="852.0" y="487.0" z="0.0" />
    <detection t="49" x="853.0" y="487.0" z="0.0" />
  </particle>
  <particle nSpots="7">
    <detection t="2" x="940.0" y="523.0" z="0.0" />
    <detection t="3" x="940.0" y="528.0" z="0.0" />
    <detection t="4" x="939.0" y="530.0" z="0.0" />
    <detection t="5" x="935.0" y="529.0" z="0.0" />
    <detection t="6" x="937.0" y="528.0" z="0.0" />
    <detection t="7" x="931.0" y="528.0" z="0.0" />
    <detection t="8" x="925.0" y="531.0" z="0.0" />
  </particle>
  <particle nSpots="13">
    <detection t="0" x="835.0" y="525.0" z="0.0" />
    <detection t="1" x="837.0" y="526.0" z="0.0" />
    <detection t="2" x="833.0" y="520.0" z="0.0" />
    <detection t="3" x="830.0" y="516.0" z="0.0" />
    <detection t="4" x="828.0" y="518.0" z="0.0" />
    <detection t="5" x="826.0" y="517.0" z="0.0" />
    <detection t="6" x="830.0" y="527.0" z="0.0" />
    <detection t="7" x="832.0" y="541.0" z="0.0" />
    <detection t="8" x="835.0" y="550.0" z="0.0" />
    <detection t="9" x="845.0" y="559.0" z="0.0" />
    <detection t="10" x="843.0" y="560.0" z="0.0" />
    <detection t="11" x="841.0" y="562.0" z="0.0" />
    <detection t="12" x="840.0" y="564.0" z="0.0" />
  </particle>
  <particle nSpots="4">
    <detection t="2" x="792.0" y="499.0" z="0.0" />
    <detection t="3" x="788.0" y="500.0" z="0.0" />
    <detection t="4" x="785.0" y="503.0" z="0.0" />
    <detection t="5" x="784.0" y="502.0" z="0.0" />
  </particle>
  <particle nSpots="16">
    <detection t="0" x="888.0" y="496.0" z="0.0" />
    <detection t="1" x="886.0" y="498.0" z="0.0" />
    <detection t="2" x="885.0" y="498.0" z="0.0" />
    <detection t="3" x="884.0" y="499.0" z="0.0" />
    <detection t="4" x="882.0" y="499.0" z="0.0" />
    <detection t="5" x="879.0" y="498.0" z="0.0" />
    <detection t="6" x="875.0" y="498.0" z="0.0" />
    <detection t="7" x="873.0" y="497.0" z="0.0" />
    <detection t="8" x="870.0" y="495.0" z="0.0" />
    <detection t="9" x="867.0" y="495.0" z="0.0" />
    <detection t="10" x="864.0" y="491.0" z="0.0" />
    <detection t="11" x="864.0" y="490.0" z="0.0" />
    <detection t="12" x="859.0" y="488.0" z="0.0" />
    <detection t="13" x="857.0" y="488.0" z="0.0" />
    <detection t="14" x="854.0" y="488.0" z="0.0" />
    <detection t="15" x="852.0" y="484.0" z="0.0" />
  </particle>
  <particle nSpots="3">
    <detection t="4" x="844.0" y="489.0" z="0.0" />
    <detection t="5" x="841.0" y="493.0" z="0.0" />
    <detection t="6" x="838.0" y="497.0" z="0.0" />
  </particle>
  <particle nSpots="79">
    <detection t="0" x="804.0" y="489.0" z="0.0" />
    <detection t="1" x="801.0" y="489.0" z="0.0" />
    <detection t="2" x="801.0" y="487.0" z="0.0" />
    <detection t="3" x="802.0" y="485.0" z="0.0" />
    <detection t="4" x="800.0" y="485.0" z="0.0" />
    <detection t="5" x="796.0" y="486.0" z="0.0" />
    <detection t="6" x="793.0" y="487.0" z="0.0" />
    <detection t="7" x="790.0" y="491.0" z="0.0" />
    <detection t="8" x="788.0" y="487.0" z="0.0" />
    <detection t="9" x="788.0" y="487.0" z="0.0" />
    <detection t="10" x="787.0" y="482.0" z="0.0" />
    <detection t="11" x="788.0" y="482.0" z="0.0" />
    <detection t="12" x="790.0" y="483.0" z="0.0" />
    <detection t="13" x="791.0" y="481.0" z="0.0" />
    <detection t="14" x="790.0" y="479.0" z="0.0" />
    <detection t="15" x="789.0" y="477.0" z="0.0" />
    <detection t="16" x="789.0" y="475.0" z="0.0" />
    <detection t="17" x="787.0" y="473.0" z="0.0" />
    <detection t="18" x="787.0" y="470.0" z="0.0" />
    <detection t="19" x="787.0" y="470.0" z="0.0" />
    <detection t="20" x="785.0" y="470.0" z="0.0" />
    <detection t="21" x="782.0" y="470.0" z="0.0" />
    <detection t="22" x="779.0" y="469.0" z="0.0" />
    <detection t="23" x="775.0" y="468.0" z="0.0" />
    <detection t="24" x="775.0" y="465.0" z="0.0" />
    <detection t="25" x="777.0" y="459.0" z="0.0" />
    <detection t="26" x="771.0" y="460.0" z="0.0" />
    <detection t="27" x="769.0" y="457.0" z="0.0" />
    <detection t="28" x="766.0" y="455.0" z="0.0" />
    <detection t="29" x="766.0" y="456.0" z="0.0" />
    <detection t="30" x="766.0" y="457.0" z="0.0" />
    <detection t="31" x="765.0" y="457.0" z="0.0" />
    <detection t="32" x="763.0" y="457.0" z="0.0" />
    <detection t="33" x="761.0" y="458.0" z="0.0" />
    <detection t="34" x="757.0" y="458.0" z="0.0" />
    <detection t="35" x="756.0" y="458.0" z="0.0" />
    <detection t="36" x="754.0" y="457.0" z="0.0" />
    <detection t="37" x="755.0" y="456.0" z="0.0" />
    <detection t="38" x="752.0" y="457.0" z="0.0" />
    <detection t="39" x="750.0" y="459.0" z="0.0" />
    <detection t="40" x="747.0" y="461.0" z="0.0" />
    <detection t="41" x="747.0" y="465.0" z="0.0" />
    <detection t="42" x="748.0" y="468.0" z="0.0" />
    <detection t="43" x="749.0" y="467.0" z="0.0" />
    <detection t="44" x="750.0" y="465.0" z="0.0" />
    <detection t="45" x="750.0" y="462.0" z="0.0" />
    <detection t="46" x="750.0" y="462.0" z="0.0" />
    <detection t="47" x="751.0" y="462.0" z="0.0" />
    <detection t="48" x="750.0" y="461.0" z="0.0" />
    <detection t="49" x="745.0" y="456.0" z="0.0" />
    <detection t="50" x="746.0" y="458.0" z="0.0" />
    <detection t="51" x="745.0" y="458.0" z="0.0" />
    <detection t="52" x="748.0" y="460.0" z="0.0" />
    <detection t="53" x="747.0" y="462.0" z="0.0" />
    <detection t="54" x="748.0" y="463.0" z="0.0" />
    <detection t="55" x="750.0" y="463.0" z="0.0" />
    <detection t="56" x="749.0" y="461.0" z="0.0" />
    <detection t="57" x="747.0" y="461.0" z="0.0" />
    <detection t="58" x="742.0" y="458.0" z="0.0" />
    <detection t="59" x="741.0" y="453.0" z="0.0" />
    <detection t="60" x="737.0" y="451.0" z="0.0" />
    <detection t="61" x="732.0" y="452.0" z="0.0" />
    <detection t="62" x="730.0" y="454.0" z="0.0" />
    <detection t="63" x="729.0" y="455.0" z="0.0" />
    <detection t="64" x="728.0" y="456.0" z="0.0" />
    <detection t="65" x="726.0" y="460.0" z="0.0" />
    <detection t="66" x="727.0" y="461.0" z="0.0" />
    <detection t="67" x="729.0" y="463.0" z="0.0" />
    <detection t="68" x="729.0" y="466.0" z="0.0" />
    <detection t="69" x="732.0" y="466.0" z="0.0" />
    <detection t="70" x="734.0" y="468.0" z="0.0" />
    <detection t="71" x="736.0" y="470.0" z="0.0" />
    <detection t="72" x="737.0" y="468.0" z="0.0" />
    <detection t="73" x="736.0" y="467.0" z="0.0" />
    <detection t="74" x="738.0" y="471.0" z="0.0" />
    <detection t="75" x="736.0" y="471.0" z="0.0" />
    <detection t="76" x="736.0" y="473.0" z="0.0" />
    <detection t="77" x="734.0" y="469.0" z="0.0" />
    <detection t="78" x="729.0" y="464.0" z="0.0" />
  </particle>
  <particle nSpots="35">
    <detection t="0" x="932.0" y="478.0" z="0.0" />
    <detection t="1" x="929.0" y="478.0" z="0.0" />
    <detection t="2" x="927.0" y="478.0" z="0.0" />
    <detection t="3" x="924.0" y="476.0" z="0.0" />
    <detection t="4" x="924.0" y="480.0" z="0.0" />
    <detection t="5" x="920.0" y="484.0" z="0.0" />
    <detection t="6" x="915.0" y="482.0" z="0.0" />
    <detection t="7" x="908.0" y="479.0" z="0.0" />
    <detection t="8" x="904.0" y="479.0" z="0.0" />
    <detection t="9" x="901.0" y="478.0" z="0.0" />
    <detection t="10" x="898.0" y="476.0" z="0.0" />
    <detection t="11" x="898.0" y="474.0" z="0.0" />
    <detection t="12" x="905.0" y="480.0" z="0.0" />
    <detection t="13" x="902.0" y="481.0" z="0.0" />
    <detection t="14" x="901.0" y="480.0" z="0.0" />
    <detection t="15" x="901.0" y="479.0" z="0.0" />
    <detection t="16" x="904.0" y="480.0" z="0.0" />
    <detection t="17" x="903.0" y="480.0" z="0.0" />
    <detection t="18" x="904.0" y="479.0" z="0.0" />
    <detection t="19" x="907.0" y="479.0" z="0.0" />
    <detection t="20" x="909.0" y="479.0" z="0.0" />
    <detection t="21" x="906.0" y="479.0" z="0.0" />
    <detection t="22" x="905.0" y="480.0" z="0.0" />
    <detection t="23" x="904.0" y="481.0" z="0.0" />
    <detection t="24" x="904.0" y="481.0" z="0.0" />
    <detection t="25" x="904.0" y="481.0" z="0.0" />
    <detection t="26" x="901.0" y="479.0" z="0.0" />
    <detection t="27" x="903.0" y="476.0" z="0.0" />
    <detection t="28" x="901.0" y="475.0" z="0.0" />
    <detection t="29" x="903.0" y="475.0" z="0.0" />
    <detection t="30" x="905.0" y="470.0" z="0.0" />
    <detection t="31" x="905.0" y="468.0" z="0.0" />
    <detection t="32" x="904.0" y="469.0" z="0.0" />
    <detection t="33" x="904.0" y="471.0" z="0.0" />
    <detection t="34" x="907.0" y="474.0" z="0.0" />
  </particle>
  <particle nSpots="21">
    <detection t="2" x="924.0" y="719.0" z="0.0" />
    <detection t="3" x="918.0" y="719.0" z="0.0" />
    <detection t="4" x="915.0" y="719.0" z="0.0" />
    <detection t="5" x="910.0" y="719.0" z="0.0" />
    <detection t="6" x="907.0" y="719.0" z="0.0" />
    <detection t="7" x="905.0" y="719.0" z="0.0" />
    <detection t="8" x="904.0" y="719.0" z="0.0" />
    <detection t="9" x="903.0" y="719.0" z="0.0" />
    <detection t="10" x="901.0" y="719.0" z="0.0" />
    <detection t="11" x="900.0" y="715.0" z="0.0" />
    <detection t="12" x="897.0" y="719.0" z="0.0" />
    <detection t="13" x="895.0" y="719.0" z="0.0" />
    <detection t="14" x="893.0" y="719.0" z="0.0" />
    <detection t="15" x="890.0" y="719.0" z="0.0" />
    <detection t="16" x="888.0" y="719.0" z="0.0" />
    <detection t="17" x="887.0" y="715.0" z="0.0" />
    <detection t="18" x="886.0" y="719.0" z="0.0" />
    <detection t="19" x="882.0" y="719.0" z="0.0" />
    <detection t="20" x="878.0" y="719.0" z="0.0" />
    <detection t="21" x="875.0" y="719.0" z="0.0" />
    <detection t="22" x="870.0" y="719.0" z="0.0" />
  </particle>
  <particle nSpots="19">
    <detection t="0" x="810.0" y="706.0" z="0.0" />
    <detection t="1" x="808.0" y="706.0" z="0.0" />
    <detection t="2" x="807.0" y="704.0" z="0.0" />
    <detection t="3" x="803.0" y="703.0" z="0.0" />
    <detection t="4" x="800.0" y="703.0" z="0.0" />
    <detection t="5" x="804.0" y="703.0" z="0.0" />
    <detection t="6" x="806.0" y="702.0" z="0.0" />
    <detection t="7" x="807.0" y="702.0" z="0.0" />
    <detection t="8" x="804.0" y="703.0" z="0.0" />
    <detection t="9" x="802.0" y="702.0" z="0.0" />
    <detection t="10" x="795.0" y="702.0" z="0.0" />
    <detection t="11" x="789.0" y="701.0" z="0.0" />
    <detection t="12" x="786.0" y="700.0" z="0.0" />
    <detection t="13" x="789.0" y="698.0" z="0.0" />
    <detection t="14" x="788.0" y="699.0" z="0.0" />
    <detection t="15" x="785.0" y="700.0" z="0.0" />
    <detection t="16" x="783.0" y="699.0" z="0.0" />
    <detection t="17" x="774.0" y="698.0" z="0.0" />
    <detection t="18" x="765.0" y="696.0" z="0.0" />
  </particle>
  <particle nSpots="9">
    <detection t="0" x="942.0" y="719.0" z="0.0" />
    <detection t="1" x="946.0" y="708.0" z="0.0" />
    <detection t="2" x="959.0" y="703.0" z="0.0" />
    <detection t="3" x="947.0" y="711.0" z="0.0" />
    <detection t="4" x="948.0" y="702.0" z="0.0" />
    <detection t="5" x="959.0" y="699.0" z="0.0" />
    <detection t="6" x="959.0" y="699.0" z="0.0" />
    <detection t="7" x="957.0" y="697.0" z="0.0" />
    <detection t="8" x="959.0" y="702.0" z="0.0" />
  </particle>
  <particle nSpots="28">
    <detection t="0" x="875.0" y="719.0" z="0.0" />
    <detection t="1" x="872.0" y="719.0" z="0.0" />
    <detection t="2" x="871.0" y="719.0" z="0.0" />
    <detection t="3" x="872.0" y="719.0" z="0.0" />
    <detection t="4" x="869.0" y="719.0" z="0.0" />
    <detection t="5" x="868.0" y="719.0" z="0.0" />
    <detection t="6" x="868.0" y="719.0" z="0.0" />
    <detection t="7" x="867.0" y="719.0" z="0.0" />
    <detection t="8" x="863.0" y="719.0" z="0.0" />
    <detection t="9" x="859.0" y="719.0" z="0.0" />
    <detection t="10" x="856.0" y="719.0" z="0.0" />
    <detection t="11" x="854.0" y="719.0" z="0.0" />
    <detection t="12" x="853.0" y="719.0" z="0.0" />
    <detection t="13" x="851.0" y="719.0" z="0.0" />
    <detection t="14" x="850.0" y="719.0" z="0.0" />
    <detection t="15" x="849.0" y="719.0" z="0.0" />
    <detection t="16" x="846.0" y="719.0" z="0.0" />
    <detection t="17" x="842.0" y="719.0" z="0.0" />
    <detection t="18" x="840.0" y="719.0" z="0.0" />
    <detection t="19" x="839.0" y="719.0" z="0.0" />
    <detection t="20" x="835.0" y="719.0" z="0.0" />
    <detection t="21" x="832.0" y="719.0" z="0.0" />
    <detection t="22" x="830.0" y="719.0" z="0.0" />
    <detection t="23" x="828.0" y="719.0" z="0.0" />
    <detection t="24" x="826.0" y="719.0" z="0.0" />
    <detection t="25" x="825.0" y="719.0" z="0.0" />
    <detection t="26" x="819.0" y="719.0" z="0.0" />
    <detection t="27" x="811.0" y="719.0" z="0.0" />
  </particle>
  <particle nSpots="26">
    <detection t="0" x="779.0" y="705.0" z="0.0" />
    <detection t="1" x="780.0" y="712.0" z="0.0" />
    <detection t="2" x="781.0" y="714.0" z="0.0" />
    <detection t="3" x="779.0" y="717.0" z="0.0" />
    <detection t="4" x="783.0" y="710.0" z="0.0" />
    <detection t="5" x="780.0" y="715.0" z="0.0" />
    <detection t="6" x="780.0" y="719.0" z="0.0" />
    <detection t="7" x="777.0" y="719.0" z="0.0" />
    <detection t="8" x="778.0" y="719.0" z="0.0" />
    <detection t="9" x="774.0" y="713.0" z="0.0" />
    <detection t="10" x="771.0" y="710.0" z="0.0" />
    <detection t="11" x="768.0" y="719.0" z="0.0" />
    <detection t="12" x="765.0" y="719.0" z="0.0" />
    <detection t="13" x="765.0" y="719.0" z="0.0" />
    <detection t="14" x="763.0" y="719.0" z="0.0" />
    <detection t="15" x="759.0" y="719.0" z="0.0" />
    <detection t="16" x="758.0" y="719.0" z="0.0" />
    <detection t="17" x="758.0" y="719.0" z="0.0" />
    <detection t="18" x="757.0" y="719.0" z="0.0" />
    <detection t="19" x="756.0" y="719.0" z="0.0" />
    <detection t="20" x="751.0" y="719.0" z="0.0" />
    <detection t="21" x="751.0" y="719.0" z="0.0" />
    <detection t="22" x="750.0" y="719.0" z="0.0" />
    <detection t="23" x="749.0" y="719.0" z="0.0" />
    <detection t="24" x="748.0" y="719.0" z="0.0" />
    <detection t="25" x="748.0" y="719.0" z="0.0" />
  </particle>
  <particle nSpots="49">
    <detection t="0" x="853.0" y="681.0" z="0.0" />
    <detection t="1" x="850.0" y="682.0" z="0.0" />
    <detection t="2" x="844.0" y="683.0" z="0.0" />
    <detection t="3" x="835.0" y="685.0" z="0.0" />
    <detection t="4" x="832.0" y="686.0" z="0.0" />
    <detection t="5" x="830.0" y="686.0" z="0.0" />
    <detection t="6" x="833.0" y="684.0" z="0.0" />
    <detection t="7" x="835.0" y="682.0" z="0.0" />
    <detection t="8" x="834.0" y="682.0" z="0.0" />
    <detection t="9" x="831.0" y="679.0" z="0.0" />
    <detection t="10" x="828.0" y="680.0" z="0.0" />
    <detection t="11" x="828.0" y="679.0" z="0.0" />
    <detection t="12" x="827.0" y="679.0" z="0.0" />
    <detection t="13" x="828.0" y="679.0" z="0.0" />
    <detection t="14" x="827.0" y="679.0" z="0.0" />
    <detection t="15" x="826.0" y="678.0" z="0.0" />
    <detection t="16" x="823.0" y="677.0" z="0.0" />
    <detection t="17" x="820.0" y="677.0" z="0.0" />
    <detection t="18" x="815.0" y="680.0" z="0.0" />
    <detection t="19" x="812.0" y="682.0" z="0.0" />
    <detection t="20" x="810.0" y="684.0" z="0.0" />
    <detection t="21" x="807.0" y="686.0" z="0.0" />
    <detection t="22" x="803.0" y="686.0" z="0.0" />
    <detection t="23" x="801.0" y="685.0" z="0.0" />
    <detection t="24" x="798.0" y="687.0" z="0.0" />
    <detection t="25" x="792.0" y="688.0" z="0.0" />
    <detection t="26" x="787.0" y="685.0" z="0.0" />
    <detection t="27" x="783.0" y="684.0" z="0.0" />
    <detection t="28" x="782.0" y="685.0" z="0.0" />
    <detection t="29" x="782.0" y="684.0" z="0.0" />
    <detection t="30" x="782.0" y="683.0" z="0.0" />
    <detection t="31" x="778.0" y="684.0" z="0.0" />
    <detection t="32" x="778.0" y="681.0" z="0.0" />
    <detection t="33" x="778.0" y="681.0" z="0.0" />
    <detection t="34" x="776.0" y="681.0" z="0.0" />
    <detection t="35" x="777.0" y="681.0" z="0.0" />
    <detection t="36" x="773.0" y="680.0" z="0.0" />
    <detection t="37" x="772.0" y="679.0" z="0.0" />
    <detection t="38" x="769.0" y="678.0" z="0.0" />
    <detection t="39" x="767.0" y="678.0" z="0.0" />
    <detection t="40" x="763.0" y="682.0" z="0.0" />
    <detection t="41" x="762.0" y="683.0" z="0.0" />
    <detection t="42" x="758.0" y="685.0" z="0.0" />
    <detection t="43" x="756.0" y="685.0" z="0.0" />
    <detection t="44" x="752.0" y="684.0" z="0.0" />
    <detection t="45" x="749.0" y="683.0" z="0.0" />
    <detection t="46" x="745.0" y="681.0" z="0.0" />
    <detection t="47" x="741.0" y="683.0" z="0.0" />
    <detection t="48" x="738.0" y="684.0" z="0.0" />
  </particle>
  <particle nSpots="30">
    <detection t="4" x="872.0" y="679.0" z="0.0" />
    <detection t="5" x="872.0" y="685.0" z="0.0" />
    <detection t="6" x="871.0" y="685.0" z="0.0" />
    <detection t="7" x="872.0" y="686.0" z="0.0" />
    <detection t="8" x="872.0" y="686.0" z="0.0" />
    <detection t="9" x="869.0" y="686.0" z="0.0" />
    <detection t="10" x="867.0" y="685.0" z="0.0" />
    <detection t="11" x="868.0" y="684.0" z="0.0" />
    <detection t="12" x="867.0" y="686.0" z="0.0" />
    <detection t="13" x="867.0" y="686.0" z="0.0" />
    <detection t="14" x="867.0" y="683.0" z="0.0" />
    <detection t="15" x="869.0" y="687.0" z="0.0" />
    <detection t="16" x="866.0" y="688.0" z="0.0" />
    <detection t="17" x="861.0" y="686.0" z="0.0" />
    <detection t="18" x="862.0" y="690.0" z="0.0" />
    <detection t="19" x="861.0" y="690.0" z="0.0" />
    <detection t="20" x="860.0" y="689.0" z="0.0" />
    <detection t="21" x="857.0" y="688.0" z="0.0" />
    <detection t="22" x="852.0" y="685.0" z="0.0" />
    <detection t="23" x="845.0" y="680.0" z="0.0" />
    <detection t="24" x="843.0" y="678.0" z="0.0" />
    <detection t="25" x="843.0" y="675.0" z="0.0" />
    <detection t="26" x="840.0" y="670.0" z="0.0" />
    <detection t="27" x="837.0" y="666.0" z="0.0" />
    <detection t="28" x="833.0" y="662.0" z="0.0" />
    <detection t="29" x="832.0" y="657.0" z="0.0" />
    <detection t="30" x="832.0" y="653.0" z="0.0" />
    <detection t="31" x="832.0" y="654.0" z="0.0" />
    <detection t="32" x="828.0" y="654.0" z="0.0" />
    <detection t="33" x="826.0" y="655.0" z="0.0" />
  </particle>
  <particle nSpots="42">
    <detection t="0" x="924.0" y="698.0" z="0.0" />
    <detection t="1" x="927.0" y="690.0" z="0.0" />
    <detection t="2" x="927.0" y="689.0" z="0.0" />
    <detection t="3" x="927.0" y="690.0" z="0.0" />
    <detection t="4" x="922.0" y="692.0" z="0.0" />
    <detection t="5" x="916.0" y="691.0" z="0.0" />
    <detection t="6" x="918.0" y="696.0" z="0.0" />
    <detection t="7" x="921.0" y="695.0" z="0.0" />
    <detection t="8" x="926.0" y="693.0" z="0.0" />
    <detection t="9" x="939.0" y="690.0" z="0.0" />
    <detection t="10" x="942.0" y="690.0" z="0.0" />
    <detection t="11" x="938.0" y="695.0" z="0.0" />
    <detection t="12" x="935.0" y="694.0" z="0.0" />
    <detection t="13" x="940.0" y="704.0" z="0.0" />
    <detection t="14" x="944.0" y="705.0" z="0.0" />
    <detection t="15" x="947.0" y="700.0" z="0.0" />
    <detection t="16" x="959.0" y="701.0" z="0.0" />
    <detection t="17" x="959.0" y="702.0" z="0.0" />
    <detection t="18" x="959.0" y="702.0" z="0.0" />
    <detection t="19" x="959.0" y="705.0" z="0.0" />
    <detection t="20" x="959.0" y="706.0" z="0.0" />
    <detection t="21" x="959.0" y="705.0" z="0.0" />
    <detection t="22" x="959.0" y="706.0" z="0.0" />
    <detection t="23" x="959.0" y="704.0" z="0.0" />
    <detection t="24" x="952.0" y="707.0" z="0.0" />
    <detection t="25" x="952.0" y="710.0" z="0.0" />
    <detection t="26" x="959.0" y="719.0" z="0.0" />
    <detection t="27" x="959.0" y="719.0" z="0.0" />
    <detection t="28" x="959.0" y="719.0" z="0.0" />
    <detection t="29" x="959.0" y="719.0" z="0.0" />
    <detection t="30" x="959.0" y="719.0" z="0.0" />
    <detection t="31" x="959.0" y="719.0" z="0.0" />
    <detection t="32" x="959.0" y="719.0" z="0.0" />
    <detection t="33" x="959.0" y="719.0" z="0.0" />
    <detection t="34" x="959.0" y="719.0" z="0.0" />
    <detection t="35" x="959.0" y="719.0" z="0.0" />
    <detection t="36" x="959.0" y="719.0" z="0.0" />
    <detection t="37" x="959.0" y="719.0" z="0.0" />
    <detection t="38" x="959.0" y="719.0" z="0.0" />
    <detection t="39" x="959.0" y="719.0" z="0.0" />
    <detection t="40" x="959.0" y="719.0" z="0.0" />
    <detection t="41" x="959.0" y="719.0" z="0.0" />
  </particle>
  <particle nSpots="11">
    <detection t="5" x="959.0" y="154.0" z="0.0" />
    <detection t="6" x="959.0" y="152.0" z="0.0" />
    <detection t="7" x="959.0" y="150.0" z="0.0" />
    <detection t="8" x="956.0" y="148.0" z="0.0" />
    <detection t="9" x="959.0" y="149.0" z="0.0" />
    <detection t="10" x="959.0" y="150.0" z="0.0" />
    <detection t="11" x="959.0" y="152.0" z="0.0" />
    <detection t="12" x="959.0" y="148.0" z="0.0" />
    <detection t="13" x="959.0" y="152.0" z="0.0" />
    <detection t="14" x="959.0" y="157.0" z="0.0" />
    <detection t="15" x="959.0" y="157.0" z="0.0" />
  </particle>
  <particle nSpots="3">
    <detection t="6" x="959.0" y="173.0" z="0.0" />
    <detection t="7" x="959.0" y="173.0" z="0.0" />
    <detection t="8" x="959.0" y="175.0" z="0.0" />
  </particle>
  <particle nSpots="88">
    <detection t="6" x="686.0" y="139.0" z="0.0" />
    <detection t="7" x="682.0" y="135.0" z="0.0" />
    <detection t="8" x="672.0" y="135.0" z="0.0" />
    <detection t="9" x="673.0" y="133.0" z="0.0" />
    <detection t="10" x="672.0" y="133.0" z="0.0" />
    <detection t="11" x="668.0" y="132.0" z="0.0" />
    <detection t="12" x="664.0" y="132.0" z="0.0" />
    <detection t="13" x="664.0" y="131.0" z="0.0" />
    <detection t="14" x="655.0" y="131.0" z="0.0" />
    <detection t="15" x="648.0" y="128.0" z="0.0" />
    <detection t="16" x="641.0" y="126.0" z="0.0" />
    <detection t="17" x="636.0" y="122.0" z="0.0" />
    <detection t="18" x="632.0" y="120.0" z="0.0" />
    <detection t="19" x="628.0" y="119.0" z="0.0" />
    <detection t="20" x="627.0" y="117.0" z="0.0" />
    <detection t="21" x="625.0" y="116.0" z="0.0" />
    <detection t="22" x="622.0" y="115.0" z="0.0" />
    <detection t="23" x="618.0" y="118.0" z="0.0" />
    <detection t="24" x="616.0" y="119.0" z="0.0" />
    <detection t="25" x="614.0" y="120.0" z="0.0" />
    <detection t="26" x="607.0" y="123.0" z="0.0" />
    <detection t="27" x="604.0" y="123.0" z="0.0" />
    <detection t="28" x="599.0" y="124.0" z="0.0" />
    <detection t="29" x="592.0" y="132.0" z="0.0" />
    <detection t="30" x="589.0" y="131.0" z="0.0" />
    <detection t="31" x="585.0" y="129.0" z="0.0" />
    <detection t="32" x="583.0" y="130.0" z="0.0" />
    <detection t="33" x="580.0" y="130.0" z="0.0" />
    <detection t="34" x="576.0" y="129.0" z="0.0" />
    <detection t="35" x="571.0" y="129.0" z="0.0" />
    <detection t="36" x="566.0" y="129.0" z="0.0" />
    <detection t="37" x="563.0" y="128.0" z="0.0" />
    <detection t="38" x="563.0" y="127.0" z="0.0" />
    <detection t="39" x="562.0" y="129.0" z="0.0" />
    <detection t="40" x="559.0" y="131.0" z="0.0" />
    <detection t="41" x="557.0" y="133.0" z="0.0" />
    <detection t="42" x="556.0" y="139.0" z="0.0" />
    <detection t="43" x="553.0" y="139.0" z="0.0" />
    <detection t="44" x="552.0" y="141.0" z="0.0" />
    <detection t="45" x="555.0" y="145.0" z="0.0" />
    <detection t="46" x="560.0" y="152.0" z="0.0" />
    <detection t="47" x="549.0" y="158.0" z="0.0" />
    <detection t="48" x="546.0" y="153.0" z="0.0" />
    <detection t="49" x="546.0" y="150.0" z="0.0" />
    <detection t="50" x="547.0" y="152.0" z="0.0" />
    <detection t="51" x="544.0" y="154.0" z="0.0" />
    <detection t="52" x="541.0" y="156.0" z="0.0" />
    <detection t="53" x="542.0" y="157.0" z="0.0" />
    <detection t="54" x="537.0" y="158.0" z="0.0" />
    <detection t="55" x="537.0" y="161.0" z="0.0" />
    <detection t="56" x="536.0" y="164.0" z="0.0" />
    <detection t="57" x="533.0" y="166.0" z="0.0" />
    <detection t="58" x="531.0" y="165.0" z="0.0" />
    <detection t="59" x="527.0" y="166.0" z="0.0" />
    <detection t="60" x="525.0" y="167.0" z="0.0" />
    <detection t="61" x="525.0" y="169.0" z="0.0" />
    <detection t="62" x="523.0" y="168.0" z="0.0" />
    <detection t="63" x="520.0" y="170.0" z="0.0" />
    <detection t="64" x="520.0" y="170.0" z="0.0" />
    <detection t="65" x="513.0" y="171.0" z="0.0" />
    <detection t="66" x="507.0" y="167.0" z="0.0" />
    <detection t="67" x="502.0" y="162.0" z="0.0" />
    <detection t="68" x="500.0" y="164.0" z="0.0" />
    <detection t="69" x="499.0" y="165.0" z="0.0" />
    <detection t="70" x="499.0" y="173.0" z="0.0" />
    <detection t="71" x="499.0" y="176.0" z="0.0" />
    <detection t="72" x="500.0" y="176.0" z="0.0" />
    <detection t="73" x="502.0" y="177.0" z="0.0" />
    <detection t="74" x="503.0" y="176.0" z="0.0" />
    <detection t="75" x="499.0" y="176.0" z="0.0" />
    <detection t="76" x="497.0" y="176.0" z="0.0" />
    <detection t="77" x="496.0" y="180.0" z="0.0" />
    <detection t="78" x="496.0" y="183.0" z="0.0" />
    <detection t="79" x="493.0" y="186.0" z="0.0" />
    <detection t="80" x="488.0" y="191.0" z="0.0" />
    <detection t="81" x="487.0" y="194.0" z="0.0" />
    <detection t="82" x="486.0" y="197.0" z="0.0" />
    <detection t="83" x="486.0" y="200.0" z="0.0" />
    <detection t="84" x="486.0" y="202.0" z="0.0" />
    <detection t="85" x="485.0" y="201.0" z="0.0" />
    <detection t="86" x="483.0" y="205.0" z="0.0" />
    <detection t="87" x="479.0" y="208.0" z="0.0" />
    <detection t="88" x="474.0" y="212.0" z="0.0" />
    <detection t="89" x="475.0" y="211.0" z="0.0" />
    <detection t="90" x="472.0" y="213.0" z="0.0" />
    <detection t="91" x="468.0" y="216.0" z="0.0" />
    <detection t="92" x="467.0" y="215.0" z="0.0" />
    <detection t="93" x="462.0" y="217.0" z="0.0" />
  </particle>
  <particle nSpots="2">
    <detection t="6" x="831.0" y="565.0" z="0.0" />
    <detection t="7" x="832.0" y="573.0" z="0.0" />
  </particle>
  <particle nSpots="3">
    <detection t="6" x="934.0" y="632.0" z="0.0" />
    <detection t="7" x="930.0" y="631.0" z="0.0" />
    <detection t="8" x="931.0" y="636.0" z="0.0" />
  </particle>
  <particle nSpots="5">
    <detection t="6" x="959.0" y="496.0" z="0.0" />
    <detection t="7" x="959.0" y="496.0" z="0.0" />
    <detection t="8" x="959.0" y="498.0" z="0.0" />
    <detection t="9" x="959.0" y="498.0" z="0.0" />
    <detection t="10" x="959.0" y="495.0" z="0.0" />
  </particle>
  <particle nSpots="30">
    <detection t="5" x="880.0" y="65.0" z="0.0" />
    <detection t="6" x="879.0" y="62.0" z="0.0" />
    <detection t="7" x="876.0" y="62.0" z="0.0" />
    <detection t="8" x="874.0" y="59.0" z="0.0" />
    <detection t="9" x="874.0" y="57.0" z="0.0" />
    <detection t="10" x="873.0" y="56.0" z="0.0" />
    <detection t="11" x="871.0" y="55.0" z="0.0" />
    <detection t="12" x="870.0" y="54.0" z="0.0" />
    <detection t="13" x="866.0" y="51.0" z="0.0" />
    <detection t="14" x="861.0" y="49.0" z="0.0" />
    <detection t="15" x="859.0" y="48.0" z="0.0" />
    <detection t="16" x="860.0" y="46.0" z="0.0" />
    <detection t="17" x="861.0" y="44.0" z="0.0" />
    <detection t="18" x="861.0" y="44.0" z="0.0" />
    <detection t="19" x="858.0" y="44.0" z="0.0" />
    <detection t="20" x="853.0" y="41.0" z="0.0" />
    <detection t="21" x="849.0" y="40.0" z="0.0" />
    <detection t="22" x="847.0" y="40.0" z="0.0" />
    <detection t="23" x="839.0" y="38.0" z="0.0" />
    <detection t="24" x="834.0" y="35.0" z="0.0" />
    <detection t="25" x="828.0" y="33.0" z="0.0" />
    <detection t="26" x="825.0" y="31.0" z="0.0" />
    <detection t="27" x="820.0" y="31.0" z="0.0" />
    <detection t="28" x="813.0" y="31.0" z="0.0" />
    <detection t="29" x="810.0" y="29.0" z="0.0" />
    <detection t="30" x="806.0" y="28.0" z="0.0" />
    <detection t="31" x="806.0" y="27.0" z="0.0" />
    <detection t="32" x="800.0" y="28.0" z="0.0" />
    <detection t="33" x="793.0" y="26.0" z="0.0" />
    <detection t="34" x="787.0" y="27.0" z="0.0" />
  </particle>
  <particle nSpots="4">
    <detection t="0" x="906.0" y="462.0" z="0.0" />
    <detection t="1" x="905.0" y="460.0" z="0.0" />
    <detection t="2" x="906.0" y="459.0" z="0.0" />
    <detection t="3" x="908.0" y="456.0" z="0.0" />
  </particle>
  <particle nSpots="5">
    <detection t="0" x="959.0" y="313.0" z="0.0" />
    <detection t="1" x="959.0" y="316.0" z="0.0" />
    <detection t="2" x="959.0" y="321.0" z="0.0" />
    <detection t="3" x="959.0" y="323.0" z="0.0" />
    <detection t="4" x="959.0" y="317.0" z="0.0" />
  </particle>
  <particle nSpots="4">
    <detection t="0" x="798.0" y="273.0" z="0.0" />
    <detection t="1" x="794.0" y="279.0" z="0.0" />
    <detection t="2" x="790.0" y="281.0" z="0.0" />
    <detection t="3" x="788.0" y="280.0" z="0.0" />
  </particle>
  <particle nSpots="5">
    <detection t="0" x="896.0" y="655.0" z="0.0" />
    <detection t="1" x="885.0" y="651.0" z="0.0" />
    <detection t="2" x="882.0" y="650.0" z="0.0" />
    <detection t="3" x="883.0" y="646.0" z="0.0" />
    <detection t="4" x="882.0" y="649.0" z="0.0" />
  </particle>
  <particle nSpots="3">
    <detection t="0" x="779.0" y="668.0" z="0.0" />
    <detection t="1" x="778.0" y="676.0" z="0.0" />
    <detection t="2" x="779.0" y="678.0" z="0.0" />
  </particle>
  <particle nSpots="5">
    <detection t="0" x="887.0" y="691.0" z="0.0" />
    <detection t="1" x="887.0" y="692.0" z="0.0" />
    <detection t="2" x="884.0" y="692.0" z="0.0" />
    <detection t="3" x="881.0" y="690.0" z="0.0" />
    <detection t="4" x="877.0" y="691.0" z="0.0" />
  </particle>
  <particle nSpots="3">
    <detection t="0" x="939.0" y="550.0" z="0.0" />
    <detection t="1" x="937.0" y="552.0" z="0.0" />
    <detection t="2" x="938.0" y="549.0" z="0.0" />
  </particle>
  <particle nSpots="4">
    <detection t="0" x="828.0" y="553.0" z="0.0" />
    <detection t="1" x="826.0" y="553.0" z="0.0" />
    <detection t="2" x="826.0" y="552.0" z="0.0" />
    <detection t="3" x="829.0" y="554.0" z="0.0" />
  </particle>
  <particle nSpots="3">
    <detection t="0" x="950.0" y="578.0" z="0.0" />
    <detection t="1" x="953.0" y="576.0" z="0.0" />
    <detection t="2" x="959.0" y="575.0" z="0.0" />
  </particle>
  <particle nSpots="5">
    <detection t="0" x="829.0" y="0.0" z="0.0" />
    <detection t="1" x="836.0" y="0.0" z="0.0" />
    <detection t="2" x="828.0" y="0.0" z="0.0" />
    <detection t="3" x="835.0" y="0.0" z="0.0" />
    <detection t="4" x="846.0" y="0.0" z="0.0" />
  </particle>
  <particle nSpots="3">
    <detection t="0" x="905.0" y="126.0" z="0.0" />
    <detection t="1" x="899.0" y="123.0" z="0.0" />
    <detection t="2" x="908.0" y="122.0" z="0.0" />
  </particle>
  <particle nSpots="3">
    <detection t="0" x="942.0" y="141.0" z="0.0" />
    <detection t="1" x="937.0" y="138.0" z="0.0" />
    <detection t="2" x="934.0" y="137.0" z="0.0" />
  </particle>
  <particle nSpots="4">
    <detection t="0" x="711.0" y="129.0" z="0.0" />
    <detection t="1" x="710.0" y="130.0" z="0.0" />
    <detection t="2" x="707.0" y="136.0" z="0.0" />
    <detection t="3" x="704.0" y="139.0" z="0.0" />
  </particle>
  <particle nSpots="3">
    <detection t="0" x="793.0" y="134.0" z="0.0" />
    <detection t="1" x="787.0" y="135.0" z="0.0" />
    <detection t="2" x="782.0" y="137.0" z="0.0" />
  </particle>
  <particle nSpots="4">
    <detection t="0" x="949.0" y="67.0" z="0.0" />
    <detection t="1" x="944.0" y="69.0" z="0.0" />
    <detection t="2" x="935.0" y="71.0" z="0.0" />
    <detection t="3" x="931.0" y="74.0" z="0.0" />
  </particle>
  <particle nSpots="10">
    <detection t="7" x="775.0" y="285.0" z="0.0" />
    <detection t="8" x="775.0" y="286.0" z="0.0" />
    <detection t="9" x="774.0" y="289.0" z="0.0" />
    <detection t="10" x="773.0" y="289.0" z="0.0" />
    <detection t="11" x="772.0" y="290.0" z="0.0" />
    <detection t="12" x="766.0" y="292.0" z="0.0" />
    <detection t="13" x="762.0" y="294.0" z="0.0" />
    <detection t="14" x="761.0" y="291.0" z="0.0" />
    <detection t="15" x="762.0" y="290.0" z="0.0" />
    <detection t="16" x="758.0" y="291.0" z="0.0" />
  </particle>
  <particle nSpots="3">
    <detection t="7" x="916.0" y="275.0" z="0.0" />
    <detection t="8" x="914.0" y="276.0" z="0.0" />
    <detection t="9" x="909.0" y="278.0" z="0.0" />
  </particle>
  <particle nSpots="20">
    <detection t="7" x="959.0" y="438.0" z="0.0" />
    <detection t="8" x="959.0" y="441.0" z="0.0" />
    <detection t="9" x="959.0" y="442.0" z="0.0" />
    <detection t="10" x="959.0" y="441.0" z="0.0" />
    <detection t="11" x="959.0" y="442.0" z="0.0" />
    <detection t="12" x="959.0" y="443.0" z="0.0" />
    <detection t="13" x="959.0" y="444.0" z="0.0" />
    <detection t="14" x="959.0" y="443.0" z="0.0" />
    <detection t="15" x="959.0" y="441.0" z="0.0" />
    <detection t="16" x="959.0" y="439.0" z="0.0" />
    <detection t="17" x="959.0" y="437.0" z="0.0" />
    <detection t="18" x="959.0" y="435.0" z="0.0" />
    <detection t="19" x="959.0" y="436.0" z="0.0" />
    <detection t="20" x="959.0" y="435.0" z="0.0" />
    <detection t="21" x="959.0" y="435.0" z="0.0" />
    <detection t="22" x="959.0" y="436.0" z="0.0" />
    <detection t="23" x="959.0" y="439.0" z="0.0" />
    <detection t="24" x="959.0" y="437.0" z="0.0" />
    <detection t="25" x="959.0" y="438.0" z="0.0" />
    <detection t="26" x="959.0" y="437.0" z="0.0" />
  </particle>
  <particle nSpots="14">
    <detection t="7" x="847.0" y="435.0" z="0.0" />
    <detection t="8" x="845.0" y="439.0" z="0.0" />
    <detection t="9" x="832.0" y="432.0" z="0.0" />
    <detection t="10" x="830.0" y="430.0" z="0.0" />
    <detection t="11" x="834.0" y="430.0" z="0.0" />
    <detection t="12" x="835.0" y="431.0" z="0.0" />
    <detection t="13" x="837.0" y="430.0" z="0.0" />
    <detection t="14" x="843.0" y="422.0" z="0.0" />
    <detection t="15" x="852.0" y="421.0" z="0.0" />
    <detection t="16" x="855.0" y="425.0" z="0.0" />
    <detection t="17" x="860.0" y="424.0" z="0.0" />
    <detection t="18" x="856.0" y="421.0" z="0.0" />
    <detection t="19" x="848.0" y="415.0" z="0.0" />
    <detection t="20" x="847.0" y="414.0" z="0.0" />
  </particle>
  <particle nSpots="16">
    <detection t="7" x="736.0" y="209.0" z="0.0" />
    <detection t="8" x="731.0" y="211.0" z="0.0" />
    <detection t="9" x="728.0" y="211.0" z="0.0" />
    <detection t="10" x="722.0" y="208.0" z="0.0" />
    <detection t="11" x="713.0" y="205.0" z="0.0" />
    <detection t="12" x="708.0" y="203.0" z="0.0" />
    <detection t="13" x="707.0" y="204.0" z="0.0" />
    <detection t="14" x="704.0" y="205.0" z="0.0" />
    <detection t="15" x="703.0" y="202.0" z="0.0" />
    <detection t="16" x="697.0" y="198.0" z="0.0" />
    <detection t="17" x="696.0" y="196.0" z="0.0" />
    <detection t="18" x="697.0" y="197.0" z="0.0" />
    <detection t="19" x="691.0" y="198.0" z="0.0" />
    <detection t="20" x="688.0" y="197.0" z="0.0" />
    <detection t="21" x="688.0" y="194.0" z="0.0" />
    <detection t="22" x="686.0" y="201.0" z="0.0" />
  </particle>
  <particle nSpots="2">
    <detection t="7" x="858.0" y="197.0" z="0.0" />
    <detection t="8" x="854.0" y="195.0" z="0.0" />
  </particle>
  <particle nSpots="13">
    <detection t="7" x="825.0" y="511.0" z="0.0" />
    <detection t="8" x="823.0" y="512.0" z="0.0" />
    <detection t="9" x="824.0" y="514.0" z="0.0" />
    <detection t="10" x="826.0" y="518.0" z="0.0" />
    <detection t="11" x="827.0" y="521.0" z="0.0" />
    <detection t="12" x="828.0" y="531.0" z="0.0" />
    <detection t="13" x="828.0" y="533.0" z="0.0" />
    <detection t="14" x="825.0" y="533.0" z="0.0" />
    <detection t="15" x="822.0" y="530.0" z="0.0" />
    <detection t="16" x="820.0" y="525.0" z="0.0" />
    <detection t="17" x="818.0" y="523.0" z="0.0" />
    <detection t="18" x="818.0" y="520.0" z="0.0" />
    <detection t="19" x="821.0" y="523.0" z="0.0" />
  </particle>
  <particle nSpots="5">
    <detection t="7" x="959.0" y="579.0" z="0.0" />
    <detection t="8" x="959.0" y="576.0" z="0.0" />
    <detection t="9" x="959.0" y="577.0" z="0.0" />
    <detection t="10" x="959.0" y="574.0" z="0.0" />
    <detection t="11" x="959.0" y="565.0" z="0.0" />
  </particle>
  <particle nSpots="7">
    <detection t="7" x="904.0" y="625.0" z="0.0" />
    <detection t="8" x="899.0" y="623.0" z="0.0" />
    <detection t="9" x="894.0" y="621.0" z="0.0" />
    <detection t="10" x="891.0" y="618.0" z="0.0" />
    <detection t="11" x="891.0" y="616.0" z="0.0" />
    <detection t="12" x="889.0" y="613.0" z="0.0" />
    <detection t="13" x="887.0" y="609.0" z="0.0" />
  </particle>
  <particle nSpots="6">
    <detection t="7" x="907.0" y="649.0" z="0.0" />
    <detection t="8" x="902.0" y="649.0" z="0.0" />
    <detection t="9" x="899.0" y="648.0" z="0.0" />
    <detection t="10" x="897.0" y="647.0" z="0.0" />
    <detection t="11" x="896.0" y="646.0" z="0.0" />
    <detection t="12" x="891.0" y="645.0" z="0.0" />
  </particle>
  <particle nSpots="2">
    <detection t="7" x="872.0" y="111.0" z="0.0" />
    <detection t="8" x="869.0" y="109.0" z="0.0" />
  </particle>
  <particle nSpots="11">
    <detection t="7" x="816.0" y="101.0" z="0.0" />
    <detection t="8" x="820.0" y="105.0" z="0.0" />
    <detection t="9" x="817.0" y="107.0" z="0.0" />
    <detection t="10" x="813.0" y="109.0" z="0.0" />
    <detection t="11" x="808.0" y="107.0" z="0.0" />
    <detection t="12" x="801.0" y="106.0" z="0.0" />
    <detection t="13" x="794.0" y="104.0" z="0.0" />
    <detection t="14" x="788.0" y="107.0" z="0.0" />
    <detection t="15" x="783.0" y="111.0" z="0.0" />
    <detection t="16" x="771.0" y="113.0" z="0.0" />
    <detection t="17" x="764.0" y="109.0" z="0.0" />
  </particle>
  <particle nSpots="22">
    <detection t="7" x="914.0" y="105.0" z="0.0" />
    <detection t="8" x="915.0" y="107.0" z="0.0" />
    <detection t="9" x="915.0" y="107.0" z="0.0" />
    <detection t="10" x="912.0" y="102.0" z="0.0" />
    <detection t="11" x="912.0" y="102.0" z="0.0" />
    <detection t="12" x="911.0" y="102.0" z="0.0" />
    <detection t="13" x="913.0" y="99.0" z="0.0" />
    <detection t="14" x="908.0" y="99.0" z="0.0" />
    <detection t="15" x="908.0" y="100.0" z="0.0" />
    <detection t="16" x="908.0" y="103.0" z="0.0" />
    <detection t="17" x="907.0" y="103.0" z="0.0" />
    <detection t="18" x="910.0" y="107.0" z="0.0" />
    <detection t="19" x="911.0" y="109.0" z="0.0" />
    <detection t="20" x="915.0" y="111.0" z="0.0" />
    <detection t="21" x="913.0" y="112.0" z="0.0" />
    <detection t="22" x="913.0" y="116.0" z="0.0" />
    <detection t="23" x="910.0" y="119.0" z="0.0" />
    <detection t="24" x="910.0" y="119.0" z="0.0" />
    <detection t="25" x="907.0" y="117.0" z="0.0" />
    <detection t="26" x="897.0" y="115.0" z="0.0" />
    <detection t="27" x="890.0" y="115.0" z="0.0" />
    <detection t="28" x="882.0" y="111.0" z="0.0" />
  </particle>
  <particle nSpots="16">
    <detection t="7" x="959.0" y="59.0" z="0.0" />
    <detection t="8" x="959.0" y="61.0" z="0.0" />
    <detection t="9" x="958.0" y="59.0" z="0.0" />
    <detection t="10" x="953.0" y="58.0" z="0.0" />
    <detection t="11" x="957.0" y="57.0" z="0.0" />
    <detection t="12" x="955.0" y="56.0" z="0.0" />
    <detection t="13" x="950.0" y="54.0" z="0.0" />
    <detection t="14" x="951.0" y="53.0" z="0.0" />
    <detection t="15" x="944.0" y="51.0" z="0.0" />
    <detection t="16" x="939.0" y="50.0" z="0.0" />
    <detection t="17" x="934.0" y="48.0" z="0.0" />
    <detection t="18" x="932.0" y="47.0" z="0.0" />
    <detection t="19" x="932.0" y="45.0" z="0.0" />
    <detection t="20" x="931.0" y="45.0" z="0.0" />
    <detection t="21" x="945.0" y="43.0" z="0.0" />
    <detection t="22" x="946.0" y="45.0" z="0.0" />
  </particle>
  <particle nSpots="12">
    <detection t="7" x="959.0" y="30.0" z="0.0" />
    <detection t="8" x="959.0" y="30.0" z="0.0" />
    <detection t="9" x="959.0" y="29.0" z="0.0" />
    <detection t="10" x="959.0" y="29.0" z="0.0" />
    <detection t="11" x="954.0" y="29.0" z="0.0" />
    <detection t="12" x="959.0" y="26.0" z="0.0" />
    <detection t="13" x="959.0" y="27.0" z="0.0" />
    <detection t="14" x="950.0" y="26.0" z="0.0" />
    <detection t="15" x="936.0" y="27.0" z="0.0" />
    <detection t="16" x="939.0" y="22.0" z="0.0" />
    <detection t="17" x="933.0" y="21.0" z="0.0" />
    <detection t="18" x="941.0" y="17.0" z="0.0" />
  </particle>
  <particle nSpots="11">
    <detection t="8" x="817.0" y="76.0" z="0.0" />
    <detection t="9" x="818.0" y="77.0" z="0.0" />
    <detection t="10" x="815.0" y="77.0" z="0.0" />
    <detection t="11" x="818.0" y="75.0" z="0.0" />
    <detection t="12" x="817.0" y="74.0" z="0.0" />
    <detection t="13" x="815.0" y="73.0" z="0.0" />
    <detection t="14" x="811.0" y="70.0" z="0.0" />
    <detection t="15" x="808.0" y="66.0" z="0.0" />
    <detection t="16" x="801.0" y="64.0" z="0.0" />
    <detection t="17" x="796.0" y="64.0" z="0.0" />
    <detection t="18" x="792.0" y="61.0" z="0.0" />
  </particle>
  <particle nSpots="162">
    <detection t="8" x="698.0" y="127.0" z="0.0" />
    <detection t="9" x="706.0" y="126.0" z="0.0" />
    <detection t="10" x="706.0" y="123.0" z="0.0" />
    <detection t="11" x="710.0" y="116.0" z="0.0" />
    <detection t="12" x="701.0" y="110.0" z="0.0" />
    <detection t="13" x="694.0" y="107.0" z="0.0" />
    <detection t="14" x="699.0" y="106.0" z="0.0" />
    <detection t="15" x="700.0" y="109.0" z="0.0" />
    <detection t="16" x="698.0" y="112.0" z="0.0" />
    <detection t="17" x="693.0" y="112.0" z="0.0" />
    <detection t="18" x="689.0" y="113.0" z="0.0" />
    <detection t="19" x="681.0" y="116.0" z="0.0" />
    <detection t="20" x="675.0" y="112.0" z="0.0" />
    <detection t="21" x="666.0" y="111.0" z="0.0" />
    <detection t="22" x="656.0" y="106.0" z="0.0" />
    <detection t="23" x="648.0" y="106.0" z="0.0" />
    <detection t="24" x="648.0" y="98.0" z="0.0" />
    <detection t="25" x="647.0" y="93.0" z="0.0" />
    <detection t="26" x="642.0" y="91.0" z="0.0" />
    <detection t="27" x="639.0" y="98.0" z="0.0" />
    <detection t="28" x="641.0" y="103.0" z="0.0" />
    <detection t="29" x="641.0" y="103.0" z="0.0" />
    <detection t="30" x="644.0" y="104.0" z="0.0" />
    <detection t="31" x="641.0" y="99.0" z="0.0" />
    <detection t="32" x="640.0" y="99.0" z="0.0" />
    <detection t="33" x="645.0" y="96.0" z="0.0" />
    <detection t="34" x="643.0" y="102.0" z="0.0" />
    <detection t="35" x="650.0" y="101.0" z="0.0" />
    <detection t="36" x="649.0" y="97.0" z="0.0" />
    <detection t="37" x="651.0" y="90.0" z="0.0" />
    <detection t="38" x="646.0" y="89.0" z="0.0" />
    <detection t="39" x="643.0" y="84.0" z="0.0" />
    <detection t="40" x="646.0" y="81.0" z="0.0" />
    <detection t="41" x="642.0" y="74.0" z="0.0" />
    <detection t="42" x="643.0" y="69.0" z="0.0" />
    <detection t="43" x="642.0" y="74.0" z="0.0" />
    <detection t="44" x="644.0" y="72.0" z="0.0" />
    <detection t="45" x="645.0" y="68.0" z="0.0" />
    <detection t="46" x="646.0" y="70.0" z="0.0" />
    <detection t="47" x="646.0" y="73.0" z="0.0" />
    <detection t="48" x="647.0" y="72.0" z="0.0" />
    <detection t="49" x="645.0" y="73.0" z="0.0" />
    <detection t="50" x="647.0" y="80.0" z="0.0" />
    <detection t="51" x="653.0" y="87.0" z="0.0" />
    <detection t="52" x="645.0" y="91.0" z="0.0" />
    <detection t="53" x="639.0" y="95.0" z="0.0" />
    <detection t="54" x="631.0" y="100.0" z="0.0" />
    <detection t="55" x="625.0" y="101.0" z="0.0" />
    <detection t="56" x="611.0" y="102.0" z="0.0" />
    <detection t="57" x="607.0" y="99.0" z="0.0" />
    <detection t="58" x="595.0" y="102.0" z="0.0" />
    <detection t="59" x="592.0" y="97.0" z="0.0" />
    <detection t="60" x="595.0" y="99.0" z="0.0" />
    <detection t="61" x="588.0" y="98.0" z="0.0" />
    <detection t="62" x="576.0" y="95.0" z="0.0" />
    <detection t="63" x="574.0" y="98.0" z="0.0" />
    <detection t="64" x="571.0" y="98.0" z="0.0" />
    <detection t="65" x="568.0" y="99.0" z="0.0" />
    <detection t="66" x="568.0" y="106.0" z="0.0" />
    <detection t="67" x="573.0" y="105.0" z="0.0" />
    <detection t="68" x="580.0" y="106.0" z="0.0" />
    <detection t="69" x="581.0" y="111.0" z="0.0" />
    <detection t="70" x="580.0" y="115.0" z="0.0" />
    <detection t="71" x="573.0" y="127.0" z="0.0" />
    <detection t="72" x="567.0" y="123.0" z="0.0" />
    <detection t="73" x="573.0" y="124.0" z="0.0" />
    <detection t="74" x="569.0" y="126.0" z="0.0" />
    <detection t="75" x="568.0" y="127.0" z="0.0" />
    <detection t="76" x="569.0" y="119.0" z="0.0" />
    <detection t="77" x="562.0" y="113.0" z="0.0" />
    <detection t="78" x="556.0" y="109.0" z="0.0" />
    <detection t="79" x="551.0" y="112.0" z="0.0" />
    <detection t="80" x="554.0" y="112.0" z="0.0" />
    <detection t="81" x="552.0" y="114.0" z="0.0" />
    <detection t="82" x="546.0" y="123.0" z="0.0" />
    <detection t="83" x="539.0" y="117.0" z="0.0" />
    <detection t="84" x="541.0" y="122.0" z="0.0" />
    <detection t="85" x="537.0" y="125.0" z="0.0" />
    <detection t="86" x="529.0" y="131.0" z="0.0" />
    <detection t="87" x="524.0" y="130.0" z="0.0" />
    <detection t="88" x="525.0" y="129.0" z="0.0" />
    <detection t="89" x="522.0" y="126.0" z="0.0" />
    <detection t="90" x="518.0" y="129.0" z="0.0" />
    <detection t="91" x="515.0" y="132.0" z="0.0" />
    <detection t="92" x="515.0" y="134.0" z="0.0" />
    <detection t="93" x="511.0" y="137.0" z="0.0" />
    <detection t="94" x="509.0" y="133.0" z="0.0" />
    <detection t="95" x="504.0" y="133.0" z="0.0" />
    <detection t="96" x="503.0" y="130.0" z="0.0" />
    <detection t="97" x="503.0" y="129.0" z="0.0" />
    <detection t="98" x="507.0" y="133.0" z="0.0" />
    <detection t="99" x="502.0" y="143.0" z="0.0" />
    <detection t="100" x="500.0" y="149.0" z="0.0" />
    <detection t="101" x="504.0" y="150.0" z="0.0" />
    <detection t="102" x="501.0" y="149.0" z="0.0" />
    <detection t="103" x="500.0" y="148.0" z="0.0" />
    <detection t="104" x="496.0" y="148.0" z="0.0" />
    <detection t="105" x="493.0" y="147.0" z="0.0" />
    <detection t="106" x="495.0" y="148.0" z="0.0" />
    <detection t="107" x="489.0" y="151.0" z="0.0" />
    <detection t="108" x="491.0" y="154.0" z="0.0" />
    <detection t="109" x="493.0" y="156.0" z="0.0" />
    <detection t="110" x="489.0" y="153.0" z="0.0" />
    <detection t="111" x="486.0" y="152.0" z="0.0" />
    <detection t="112" x="479.0" y="146.0" z="0.0" />
    <detection t="113" x="478.0" y="143.0" z="0.0" />
    <detection t="114" x="483.0" y="137.0" z="0.0" />
    <detection t="115" x="485.0" y="135.0" z="0.0" />
    <detection t="116" x="484.0" y="137.0" z="0.0" />
    <detection t="117" x="487.0" y="140.0" z="0.0" />
    <detection t="118" x="486.0" y="140.0" z="0.0" />
    <detection t="119" x="481.0" y="145.0" z="0.0" />
    <detection t="120" x="479.0" y="144.0" z="0.0" />
    <detection t="121" x="479.0" y="150.0" z="0.0" />
    <detection t="122" x="477.0" y="151.0" z="0.0" />
    <detection t="123" x="477.0" y="147.0" z="0.0" />
    <detection t="124" x="474.0" y="152.0" z="0.0" />
    <detection t="125" x="468.0" y="158.0" z="0.0" />
    <detection t="126" x="461.0" y="161.0" z="0.0" />
    <detection t="127" x="455.0" y="165.0" z="0.0" />
    <detection t="128" x="452.0" y="164.0" z="0.0" />
    <detection t="129" x="450.0" y="169.0" z="0.0" />
    <detection t="130" x="452.0" y="166.0" z="0.0" />
    <detection t="131" x="450.0" y="165.0" z="0.0" />
    <detection t="132" x="448.0" y="163.0" z="0.0" />
    <detection t="133" x="452.0" y="161.0" z="0.0" />
    <detection t="134" x="455.0" y="158.0" z="0.0" />
    <detection t="135" x="455.0" y="156.0" z="0.0" />
    <detection t="136" x="455.0" y="159.0" z="0.0" />
    <detection t="137" x="458.0" y="155.0" z="0.0" />
    <detection t="138" x="458.0" y="154.0" z="0.0" />
    <detection t="139" x="459.0" y="159.0" z="0.0" />
    <detection t="140" x="458.0" y="167.0" z="0.0" />
    <detection t="141" x="459.0" y="171.0" z="0.0" />
    <detection t="142" x="455.0" y="176.0" z="0.0" />
    <detection t="143" x="458.0" y="171.0" z="0.0" />
    <detection t="144" x="452.0" y="174.0" z="0.0" />
    <detection t="145" x="448.0" y="176.0" z="0.0" />
    <detection t="146" x="444.0" y="180.0" z="0.0" />
    <detection t="147" x="452.0" y="178.0" z="0.0" />
    <detection t="148" x="456.0" y="174.0" z="0.0" />
    <detection t="149" x="457.0" y="177.0" z="0.0" />
    <detection t="150" x="465.0" y="175.0" z="0.0" />
    <detection t="151" x="464.0" y="174.0" z="0.0" />
    <detection t="152" x="468.0" y="170.0" z="0.0" />
    <detection t="153" x="469.0" y="169.0" z="0.0" />
    <detection t="154" x="472.0" y="165.0" z="0.0" />
    <detection t="155" x="469.0" y="163.0" z="0.0" />
    <detection t="156" x="466.0" y="161.0" z="0.0" />
    <detection t="157" x="466.0" y="157.0" z="0.0" />
    <detection t="158" x="469.0" y="156.0" z="0.0" />
    <detection t="159" x="472.0" y="161.0" z="0.0" />
    <detection t="160" x="470.0" y="167.0" z="0.0" />
    <detection t="161" x="473.0" y="169.0" z="0.0" />
    <detection t="162" x="479.0" y="167.0" z="0.0" />
    <detection t="163" x="478.0" y="162.0" z="0.0" />
    <detection t="164" x="473.0" y="161.0" z="0.0" />
    <detection t="165" x="469.0" y="160.0" z="0.0" />
    <detection t="166" x="467.0" y="158.0" z="0.0" />
    <detection t="167" x="468.0" y="154.0" z="0.0" />
    <detection t="168" x="468.0" y="154.0" z="0.0" />
    <detection t="169" x="469.0" y="154.0" z="0.0" />
  </particle>
  <particle nSpots="13">
    <detection t="8" x="754.0" y="719.0" z="0.0" />
    <detection t="9" x="750.0" y="719.0" z="0.0" />
    <detection t="10" x="746.0" y="710.0" z="0.0" />
    <detection t="11" x="741.0" y="711.0" z="0.0" />
    <detection t="12" x="740.0" y="713.0" z="0.0" />
    <detection t="13" x="738.0" y="709.0" z="0.0" />
    <detection t="14" x="734.0" y="718.0" z="0.0" />
    <detection t="15" x="730.0" y="719.0" z="0.0" />
    <detection t="16" x="724.0" y="719.0" z="0.0" />
    <detection t="17" x="722.0" y="719.0" z="0.0" />
    <detection t="18" x="721.0" y="719.0" z="0.0" />
    <detection t="19" x="717.0" y="719.0" z="0.0" />
    <detection t="20" x="714.0" y="719.0" z="0.0" />
  </particle>
  <particle nSpots="21">
    <detection t="8" x="836.0" y="705.0" z="0.0" />
    <detection t="9" x="829.0" y="705.0" z="0.0" />
    <detection t="10" x="827.0" y="705.0" z="0.0" />
    <detection t="11" x="822.0" y="705.0" z="0.0" />
    <detection t="12" x="819.0" y="708.0" z="0.0" />
    <detection t="13" x="820.0" y="709.0" z="0.0" />
    <detection t="14" x="818.0" y="711.0" z="0.0" />
    <detection t="15" x="817.0" y="710.0" z="0.0" />
    <detection t="16" x="813.0" y="711.0" z="0.0" />
    <detection t="17" x="809.0" y="710.0" z="0.0" />
    <detection t="18" x="804.0" y="706.0" z="0.0" />
    <detection t="19" x="802.0" y="706.0" z="0.0" />
    <detection t="20" x="801.0" y="706.0" z="0.0" />
    <detection t="21" x="799.0" y="710.0" z="0.0" />
    <detection t="22" x="796.0" y="707.0" z="0.0" />
    <detection t="23" x="798.0" y="711.0" z="0.0" />
    <detection t="24" x="801.0" y="719.0" z="0.0" />
    <detection t="25" x="799.0" y="719.0" z="0.0" />
    <detection t="26" x="788.0" y="710.0" z="0.0" />
    <detection t="27" x="785.0" y="708.0" z="0.0" />
    <detection t="28" x="783.0" y="708.0" z="0.0" />
  </particle>
  <particle nSpots="107">
    <detection t="8" x="777.0" y="240.0" z="0.0" />
    <detection t="9" x="765.0" y="235.0" z="0.0" />
    <detection t="10" x="752.0" y="231.0" z="0.0" />
    <detection t="11" x="743.0" y="227.0" z="0.0" />
    <detection t="12" x="736.0" y="225.0" z="0.0" />
    <detection t="13" x="733.0" y="225.0" z="0.0" />
    <detection t="14" x="726.0" y="226.0" z="0.0" />
    <detection t="15" x="720.0" y="225.0" z="0.0" />
    <detection t="16" x="711.0" y="224.0" z="0.0" />
    <detection t="17" x="708.0" y="223.0" z="0.0" />
    <detection t="18" x="703.0" y="223.0" z="0.0" />
    <detection t="19" x="692.0" y="224.0" z="0.0" />
    <detection t="20" x="688.0" y="223.0" z="0.0" />
    <detection t="21" x="685.0" y="223.0" z="0.0" />
    <detection t="22" x="681.0" y="222.0" z="0.0" />
    <detection t="23" x="677.0" y="221.0" z="0.0" />
    <detection t="24" x="674.0" y="220.0" z="0.0" />
    <detection t="25" x="674.0" y="219.0" z="0.0" />
    <detection t="26" x="673.0" y="221.0" z="0.0" />
    <detection t="27" x="673.0" y="221.0" z="0.0" />
    <detection t="28" x="672.0" y="221.0" z="0.0" />
    <detection t="29" x="668.0" y="219.0" z="0.0" />
    <detection t="30" x="666.0" y="218.0" z="0.0" />
    <detection t="31" x="663.0" y="217.0" z="0.0" />
    <detection t="32" x="660.0" y="218.0" z="0.0" />
    <detection t="33" x="658.0" y="217.0" z="0.0" />
    <detection t="34" x="651.0" y="216.0" z="0.0" />
    <detection t="35" x="644.0" y="214.0" z="0.0" />
    <detection t="36" x="638.0" y="214.0" z="0.0" />
    <detection t="37" x="634.0" y="211.0" z="0.0" />
    <detection t="38" x="632.0" y="207.0" z="0.0" />
    <detection t="39" x="629.0" y="203.0" z="0.0" />
    <detection t="40" x="625.0" y="202.0" z="0.0" />
    <detection t="41" x="623.0" y="200.0" z="0.0" />
    <detection t="42" x="623.0" y="200.0" z="0.0" />
    <detection t="43" x="623.0" y="200.0" z="0.0" />
    <detection t="44" x="621.0" y="199.0" z="0.0" />
    <detection t="45" x="619.0" y="196.0" z="0.0" />
    <detection t="46" x="617.0" y="194.0" z="0.0" />
    <detection t="47" x="612.0" y="194.0" z="0.0" />
    <detection t="48" x="608.0" y="193.0" z="0.0" />
    <detection t="49" x="605.0" y="193.0" z="0.0" />
    <detection t="50" x="602.0" y="191.0" z="0.0" />
    <detection t="51" x="599.0" y="191.0" z="0.0" />
    <detection t="52" x="595.0" y="190.0" z="0.0" />
    <detection t="53" x="594.0" y="191.0" z="0.0" />
    <detection t="54" x="593.0" y="192.0" z="0.0" />
    <detection t="55" x="595.0" y="194.0" z="0.0" />
    <detection t="56" x="594.0" y="196.0" z="0.0" />
    <detection t="57" x="592.0" y="196.0" z="0.0" />
    <detection t="58" x="591.0" y="197.0" z="0.0" />
    <detection t="59" x="583.0" y="195.0" z="0.0" />
    <detection t="60" x="586.0" y="200.0" z="0.0" />
    <detection t="61" x="583.0" y="202.0" z="0.0" />
    <detection t="62" x="575.0" y="200.0" z="0.0" />
    <detection t="63" x="572.0" y="199.0" z="0.0" />
    <detection t="64" x="572.0" y="200.0" z="0.0" />
    <detection t="65" x="565.0" y="201.0" z="0.0" />
    <detection t="66" x="568.0" y="201.0" z="0.0" />
    <detection t="67" x="570.0" y="202.0" z="0.0" />
    <detection t="68" x="569.0" y="202.0" z="0.0" />
    <detection t="69" x="568.0" y="201.0" z="0.0" />
    <detection t="70" x="565.0" y="202.0" z="0.0" />
    <detection t="71" x="564.0" y="205.0" z="0.0" />
    <detection t="72" x="563.0" y="204.0" z="0.0" />
    <detection t="73" x="563.0" y="205.0" z="0.0" />
    <detection t="74" x="559.0" y="202.0" z="0.0" />
    <detection t="75" x="557.0" y="201.0" z="0.0" />
    <detection t="76" x="551.0" y="200.0" z="0.0" />
    <detection t="77" x="550.0" y="200.0" z="0.0" />
    <detection t="78" x="547.0" y="201.0" z="0.0" />
    <detection t="79" x="544.0" y="201.0" z="0.0" />
    <detection t="80" x="545.0" y="202.0" z="0.0" />
    <detection t="81" x="543.0" y="203.0" z="0.0" />
    <detection t="82" x="541.0" y="201.0" z="0.0" />
    <detection t="83" x="539.0" y="201.0" z="0.0" />
    <detection t="84" x="536.0" y="203.0" z="0.0" />
    <detection t="85" x="532.0" y="203.0" z="0.0" />
    <detection t="86" x="529.0" y="204.0" z="0.0" />
    <detection t="87" x="525.0" y="205.0" z="0.0" />
    <detection t="88" x="523.0" y="205.0" z="0.0" />
    <detection t="89" x="523.0" y="203.0" z="0.0" />
    <detection t="90" x="521.0" y="204.0" z="0.0" />
    <detection t="91" x="520.0" y="203.0" z="0.0" />
    <detection t="92" x="519.0" y="202.0" z="0.0" />
    <detection t="93" x="518.0" y="201.0" z="0.0" />
    <detection t="94" x="518.0" y="202.0" z="0.0" />
    <detection t="95" x="515.0" y="203.0" z="0.0" />
    <detection t="96" x="514.0" y="205.0" z="0.0" />
    <detection t="97" x="511.0" y="205.0" z="0.0" />
    <detection t="98" x="509.0" y="204.0" z="0.0" />
    <detection t="99" x="510.0" y="206.0" z="0.0" />
    <detection t="100" x="505.0" y="203.0" z="0.0" />
    <detection t="101" x="502.0" y="204.0" z="0.0" />
    <detection t="102" x="499.0" y="204.0" z="0.0" />
    <detection t="103" x="496.0" y="201.0" z="0.0" />
    <detection t="104" x="494.0" y="198.0" z="0.0" />
    <detection t="105" x="492.0" y="196.0" z="0.0" />
    <detection t="106" x="493.0" y="195.0" z="0.0" />
    <detection t="107" x="491.0" y="196.0" z="0.0" />
    <detection t="108" x="492.0" y="199.0" z="0.0" />
    <detection t="109" x="492.0" y="201.0" z="0.0" />
    <detection t="110" x="489.0" y="200.0" z="0.0" />
    <detection t="111" x="490.0" y="198.0" z="0.0" />
    <detection t="112" x="487.0" y="194.0" z="0.0" />
    <detection t="113" x="483.0" y="193.0" z="0.0" />
    <detection t="114" x="484.0" y="192.0" z="0.0" />
  </particle>
  <particle nSpots="16">
    <detection t="8" x="959.0" y="294.0" z="0.0" />
    <detection t="9" x="959.0" y="288.0" z="0.0" />
    <detection t="10" x="959.0" y="284.0" z="0.0" />
    <detection t="11" x="959.0" y="283.0" z="0.0" />
    <detection t="12" x="959.0" y="285.0" z="0.0" />
    <detection t="13" x="953.0" y="285.0" z="0.0" />
    <detection t="14" x="949.0" y="284.0" z="0.0" />
    <detection t="15" x="944.0" y="284.0" z="0.0" />
    <detection t="16" x="942.0" y="285.0" z="0.0" />
    <detection t="17" x="940.0" y="284.0" z="0.0" />
    <detection t="18" x="941.0" y="285.0" z="0.0" />
    <detection t="19" x="938.0" y="284.0" z="0.0" />
    <detection t="20" x="935.0" y="284.0" z="0.0" />
    <detection t="21" x="931.0" y="287.0" z="0.0" />
    <detection t="22" x="930.0" y="291.0" z="0.0" />
    <detection t="23" x="925.0" y="293.0" z="0.0" />
  </particle>
  <particle nSpots="5">
    <detection t="8" x="935.0" y="304.0" z="0.0" />
    <detection t="9" x="935.0" y="304.0" z="0.0" />
    <detection t="10" x="934.0" y="306.0" z="0.0" />
    <detection t="11" x="937.0" y="310.0" z="0.0" />
    <detection t="12" x="940.0" y="314.0" z="0.0" />
  </particle>
  <particle nSpots="10">
    <detection t="8" x="959.0" y="409.0" z="0.0" />
    <detection t="9" x="959.0" y="416.0" z="0.0" />
    <detection t="10" x="959.0" y="415.0" z="0.0" />
    <detection t="11" x="959.0" y="411.0" z="0.0" />
    <detection t="12" x="959.0" y="411.0" z="0.0" />
    <detection t="13" x="959.0" y="408.0" z="0.0" />
    <detection t="14" x="959.0" y="409.0" z="0.0" />
    <detection t="15" x="959.0" y="408.0" z="0.0" />
    <detection t="16" x="959.0" y="404.0" z="0.0" />
    <detection t="17" x="959.0" y="400.0" z="0.0" />
  </particle>
  <particle nSpots="19">
    <detection t="8" x="924.0" y="433.0" z="0.0" />
    <detection t="9" x="922.0" y="434.0" z="0.0" />
    <detection t="10" x="924.0" y="433.0" z="0.0" />
    <detection t="11" x="926.0" y="436.0" z="0.0" />
    <detection t="12" x="928.0" y="439.0" z="0.0" />
    <detection t="13" x="925.0" y="444.0" z="0.0" />
    <detection t="14" x="917.0" y="440.0" z="0.0" />
    <detection t="15" x="919.0" y="439.0" z="0.0" />
    <detection t="16" x="920.0" y="439.0" z="0.0" />
    <detection t="17" x="919.0" y="441.0" z="0.0" />
    <detection t="18" x="920.0" y="439.0" z="0.0" />
    <detection t="19" x="922.0" y="440.0" z="0.0" />
    <detection t="20" x="925.0" y="441.0" z="0.0" />
    <detection t="21" x="929.0" y="443.0" z="0.0" />
    <detection t="22" x="931.0" y="445.0" z="0.0" />
    <detection t="23" x="940.0" y="447.0" z="0.0" />
    <detection t="24" x="934.0" y="446.0" z="0.0" />
    <detection t="25" x="933.0" y="447.0" z="0.0" />
    <detection t="26" x="933.0" y="448.0" z="0.0" />
  </particle>
  <particle nSpots="2">
    <detection t="8" x="951.0" y="535.0" z="0.0" />
    <detection t="9" x="951.0" y="534.0" z="0.0" />
  </particle>
  <particle nSpots="4">
    <detection t="11" x="812.0" y="594.0" z="0.0" />
    <detection t="12" x="805.0" y="590.0" z="0.0" />
    <detection t="13" x="802.0" y="587.0" z="0.0" />
    <detection t="14" x="801.0" y="590.0" z="0.0" />
  </particle>
  <particle nSpots="54">
    <detection t="10" x="831.0" y="497.0" z="0.0" />
    <detection t="11" x="841.0" y="505.0" z="0.0" />
    <detection t="12" x="839.0" y="505.0" z="0.0" />
    <detection t="13" x="832.0" y="500.0" z="0.0" />
    <detection t="14" x="825.0" y="496.0" z="0.0" />
    <detection t="15" x="827.0" y="497.0" z="0.0" />
    <detection t="16" x="825.0" y="494.0" z="0.0" />
    <detection t="17" x="825.0" y="494.0" z="0.0" />
    <detection t="18" x="818.0" y="486.0" z="0.0" />
    <detection t="19" x="818.0" y="489.0" z="0.0" />
    <detection t="20" x="815.0" y="487.0" z="0.0" />
    <detection t="21" x="812.0" y="485.0" z="0.0" />
    <detection t="22" x="808.0" y="484.0" z="0.0" />
    <detection t="23" x="806.0" y="481.0" z="0.0" />
    <detection t="24" x="804.0" y="479.0" z="0.0" />
    <detection t="25" x="802.0" y="474.0" z="0.0" />
    <detection t="26" x="800.0" y="473.0" z="0.0" />
    <detection t="27" x="797.0" y="470.0" z="0.0" />
    <detection t="28" x="797.0" y="470.0" z="0.0" />
    <detection t="29" x="798.0" y="467.0" z="0.0" />
    <detection t="30" x="802.0" y="466.0" z="0.0" />
    <detection t="31" x="812.0" y="467.0" z="0.0" />
    <detection t="32" x="814.0" y="467.0" z="0.0" />
    <detection t="33" x="814.0" y="464.0" z="0.0" />
    <detection t="34" x="816.0" y="465.0" z="0.0" />
    <detection t="35" x="818.0" y="466.0" z="0.0" />
    <detection t="36" x="814.0" y="463.0" z="0.0" />
    <detection t="37" x="811.0" y="460.0" z="0.0" />
    <detection t="38" x="812.0" y="459.0" z="0.0" />
    <detection t="39" x="813.0" y="457.0" z="0.0" />
    <detection t="40" x="812.0" y="456.0" z="0.0" />
    <detection t="41" x="811.0" y="454.0" z="0.0" />
    <detection t="42" x="810.0" y="454.0" z="0.0" />
    <detection t="43" x="810.0" y="456.0" z="0.0" />
    <detection t="44" x="812.0" y="454.0" z="0.0" />
    <detection t="45" x="811.0" y="454.0" z="0.0" />
    <detection t="46" x="811.0" y="453.0" z="0.0" />
    <detection t="47" x="814.0" y="453.0" z="0.0" />
    <detection t="48" x="810.0" y="449.0" z="0.0" />
    <detection t="49" x="809.0" y="449.0" z="0.0" />
    <detection t="50" x="807.0" y="449.0" z="0.0" />
    <detection t="51" x="806.0" y="450.0" z="0.0" />
    <detection t="52" x="806.0" y="452.0" z="0.0" />
    <detection t="53" x="806.0" y="453.0" z="0.0" />
    <detection t="54" x="806.0" y="453.0" z="0.0" />
    <detection t="55" x="806.0" y="453.0" z="0.0" />
    <detection t="56" x="804.0" y="452.0" z="0.0" />
    <detection t="57" x="805.0" y="453.0" z="0.0" />
    <detection t="58" x="806.0" y="453.0" z="0.0" />
    <detection t="59" x="811.0" y="454.0" z="0.0" />
    <detection t="60" x="812.0" y="453.0" z="0.0" />
    <detection t="61" x="811.0" y="452.0" z="0.0" />
    <detection t="62" x="812.0" y="451.0" z="0.0" />
    <detection t="63" x="813.0" y="449.0" z="0.0" />
  </particle>
  <particle nSpots="47">
    <detection t="9" x="927.0" y="546.0" z="0.0" />
    <detection t="10" x="927.0" y="537.0" z="0.0" />
    <detection t="11" x="924.0" y="538.0" z="0.0" />
    <detection t="12" x="931.0" y="543.0" z="0.0" />
    <detection t="13" x="936.0" y="543.0" z="0.0" />
    <detection t="14" x="933.0" y="542.0" z="0.0" />
    <detection t="15" x="930.0" y="535.0" z="0.0" />
    <detection t="16" x="932.0" y="543.0" z="0.0" />
    <detection t="17" x="929.0" y="539.0" z="0.0" />
    <detection t="18" x="930.0" y="541.0" z="0.0" />
    <detection t="19" x="929.0" y="543.0" z="0.0" />
    <detection t="20" x="929.0" y="542.0" z="0.0" />
    <detection t="21" x="927.0" y="540.0" z="0.0" />
    <detection t="22" x="924.0" y="539.0" z="0.0" />
    <detection t="23" x="923.0" y="537.0" z="0.0" />
    <detection t="24" x="920.0" y="533.0" z="0.0" />
    <detection t="25" x="917.0" y="531.0" z="0.0" />
    <detection t="26" x="916.0" y="532.0" z="0.0" />
    <detection t="27" x="922.0" y="537.0" z="0.0" />
    <detection t="28" x="921.0" y="538.0" z="0.0" />
    <detection t="29" x="920.0" y="540.0" z="0.0" />
    <detection t="30" x="912.0" y="540.0" z="0.0" />
    <detection t="31" x="914.0" y="540.0" z="0.0" />
    <detection t="32" x="909.0" y="544.0" z="0.0" />
    <detection t="33" x="911.0" y="550.0" z="0.0" />
    <detection t="34" x="924.0" y="547.0" z="0.0" />
    <detection t="35" x="926.0" y="541.0" z="0.0" />
    <detection t="36" x="940.0" y="545.0" z="0.0" />
    <detection t="37" x="944.0" y="548.0" z="0.0" />
    <detection t="38" x="943.0" y="555.0" z="0.0" />
    <detection t="39" x="947.0" y="554.0" z="0.0" />
    <detection t="40" x="939.0" y="552.0" z="0.0" />
    <detection t="41" x="941.0" y="557.0" z="0.0" />
    <detection t="42" x="941.0" y="562.0" z="0.0" />
    <detection t="43" x="942.0" y="561.0" z="0.0" />
    <detection t="44" x="944.0" y="554.0" z="0.0" />
    <detection t="45" x="937.0" y="552.0" z="0.0" />
    <detection t="46" x="928.0" y="555.0" z="0.0" />
    <detection t="47" x="931.0" y="557.0" z="0.0" />
    <detection t="48" x="924.0" y="550.0" z="0.0" />
    <detection t="49" x="925.0" y="553.0" z="0.0" />
    <detection t="50" x="927.0" y="555.0" z="0.0" />
    <detection t="51" x="933.0" y="564.0" z="0.0" />
    <detection t="52" x="937.0" y="566.0" z="0.0" />
    <detection t="53" x="940.0" y="568.0" z="0.0" />
    <detection t="54" x="937.0" y="569.0" z="0.0" />
    <detection t="55" x="937.0" y="574.0" z="0.0" />
  </particle>
  <particle nSpots="17">
    <detection t="11" x="887.0" y="461.0" z="0.0" />
    <detection t="12" x="885.0" y="458.0" z="0.0" />
    <detection t="13" x="881.0" y="456.0" z="0.0" />
    <detection t="14" x="878.0" y="452.0" z="0.0" />
    <detection t="15" x="880.0" y="454.0" z="0.0" />
    <detection t="16" x="881.0" y="456.0" z="0.0" />
    <detection t="17" x="881.0" y="455.0" z="0.0" />
    <detection t="18" x="881.0" y="455.0" z="0.0" />
    <detection t="19" x="882.0" y="456.0" z="0.0" />
    <detection t="20" x="883.0" y="457.0" z="0.0" />
    <detection t="21" x="886.0" y="457.0" z="0.0" />
    <detection t="22" x="885.0" y="456.0" z="0.0" />
    <detection t="23" x="882.0" y="458.0" z="0.0" />
    <detection t="24" x="881.0" y="459.0" z="0.0" />
    <detection t="25" x="881.0" y="459.0" z="0.0" />
    <detection t="26" x="875.0" y="456.0" z="0.0" />
    <detection t="27" x="874.0" y="456.0" z="0.0" />
  </particle>
  <particle nSpots="3">
    <detection t="11" x="810.0" y="367.0" z="0.0" />
    <detection t="12" x="810.0" y="365.0" z="0.0" />
    <detection t="13" x="813.0" y="362.0" z="0.0" />
  </particle>
  <particle nSpots="15">
    <detection t="9" x="959.0" y="356.0" z="0.0" />
    <detection t="10" x="959.0" y="355.0" z="0.0" />
    <detection t="11" x="959.0" y="354.0" z="0.0" />
    <detection t="12" x="953.0" y="354.0" z="0.0" />
    <detection t="13" x="944.0" y="353.0" z="0.0" />
    <detection t="14" x="940.0" y="353.0" z="0.0" />
    <detection t="15" x="942.0" y="355.0" z="0.0" />
    <detection t="16" x="939.0" y="355.0" z="0.0" />
    <detection t="17" x="937.0" y="354.0" z="0.0" />
    <detection t="18" x="931.0" y="355.0" z="0.0" />
    <detection t="19" x="933.0" y="354.0" z="0.0" />
    <detection t="20" x="936.0" y="355.0" z="0.0" />
    <detection t="21" x="939.0" y="356.0" z="0.0" />
    <detection t="22" x="949.0" y="353.0" z="0.0" />
    <detection t="23" x="941.0" y="352.0" z="0.0" />
  </particle>
  <particle nSpots="6">
    <detection t="11" x="841.0" y="289.0" z="0.0" />
    <detection t="12" x="837.0" y="288.0" z="0.0" />
    <detection t="13" x="827.0" y="288.0" z="0.0" />
    <detection t="14" x="819.0" y="288.0" z="0.0" />
    <detection t="15" x="812.0" y="286.0" z="0.0" />
    <detection t="16" x="810.0" y="287.0" z="0.0" />
  </particle>
  <particle nSpots="119">
    <detection t="11" x="799.0" y="302.0" z="0.0" />
    <detection t="12" x="796.0" y="304.0" z="0.0" />
    <detection t="13" x="793.0" y="302.0" z="0.0" />
    <detection t="14" x="790.0" y="303.0" z="0.0" />
    <detection t="15" x="788.0" y="301.0" z="0.0" />
    <detection t="16" x="788.0" y="301.0" z="0.0" />
    <detection t="17" x="793.0" y="298.0" z="0.0" />
    <detection t="18" x="790.0" y="296.0" z="0.0" />
    <detection t="19" x="786.0" y="293.0" z="0.0" />
    <detection t="20" x="784.0" y="291.0" z="0.0" />
    <detection t="21" x="783.0" y="292.0" z="0.0" />
    <detection t="22" x="780.0" y="292.0" z="0.0" />
    <detection t="23" x="779.0" y="291.0" z="0.0" />
    <detection t="24" x="778.0" y="292.0" z="0.0" />
    <detection t="25" x="782.0" y="296.0" z="0.0" />
    <detection t="26" x="781.0" y="297.0" z="0.0" />
    <detection t="27" x="778.0" y="296.0" z="0.0" />
    <detection t="28" x="776.0" y="299.0" z="0.0" />
    <detection t="29" x="776.0" y="300.0" z="0.0" />
    <detection t="30" x="776.0" y="298.0" z="0.0" />
    <detection t="31" x="770.0" y="299.0" z="0.0" />
    <detection t="32" x="766.0" y="298.0" z="0.0" />
    <detection t="33" x="756.0" y="303.0" z="0.0" />
    <detection t="34" x="756.0" y="304.0" z="0.0" />
    <detection t="35" x="755.0" y="303.0" z="0.0" />
    <detection t="36" x="753.0" y="304.0" z="0.0" />
    <detection t="37" x="749.0" y="304.0" z="0.0" />
    <detection t="38" x="745.0" y="305.0" z="0.0" />
    <detection t="39" x="739.0" y="308.0" z="0.0" />
    <detection t="40" x="738.0" y="306.0" z="0.0" />
    <detection t="41" x="740.0" y="305.0" z="0.0" />
    <detection t="42" x="731.0" y="298.0" z="0.0" />
    <detection t="43" x="729.0" y="296.0" z="0.0" />
    <detection t="44" x="728.0" y="294.0" z="0.0" />
    <detection t="45" x="725.0" y="293.0" z="0.0" />
    <detection t="46" x="721.0" y="291.0" z="0.0" />
    <detection t="47" x="717.0" y="293.0" z="0.0" />
    <detection t="48" x="715.0" y="295.0" z="0.0" />
    <detection t="49" x="714.0" y="300.0" z="0.0" />
    <detection t="50" x="717.0" y="305.0" z="0.0" />
    <detection t="51" x="716.0" y="305.0" z="0.0" />
    <detection t="52" x="713.0" y="305.0" z="0.0" />
    <detection t="53" x="712.0" y="304.0" z="0.0" />
    <detection t="54" x="708.0" y="304.0" z="0.0" />
    <detection t="55" x="705.0" y="303.0" z="0.0" />
    <detection t="56" x="705.0" y="302.0" z="0.0" />
    <detection t="57" x="710.0" y="299.0" z="0.0" />
    <detection t="58" x="710.0" y="299.0" z="0.0" />
    <detection t="59" x="711.0" y="299.0" z="0.0" />
    <detection t="60" x="712.0" y="299.0" z="0.0" />
    <detection t="61" x="712.0" y="300.0" z="0.0" />
    <detection t="62" x="708.0" y="298.0" z="0.0" />
    <detection t="63" x="707.0" y="296.0" z="0.0" />
    <detection t="64" x="700.0" y="307.0" z="0.0" />
    <detection t="65" x="693.0" y="312.0" z="0.0" />
    <detection t="66" x="691.0" y="315.0" z="0.0" />
    <detection t="67" x="688.0" y="319.0" z="0.0" />
    <detection t="68" x="692.0" y="325.0" z="0.0" />
    <detection t="69" x="690.0" y="326.0" z="0.0" />
    <detection t="70" x="689.0" y="330.0" z="0.0" />
    <detection t="71" x="691.0" y="336.0" z="0.0" />
    <detection t="72" x="692.0" y="339.0" z="0.0" />
    <detection t="73" x="693.0" y="341.0" z="0.0" />
    <detection t="74" x="694.0" y="347.0" z="0.0" />
    <detection t="75" x="694.0" y="348.0" z="0.0" />
    <detection t="76" x="697.0" y="348.0" z="0.0" />
    <detection t="77" x="694.0" y="349.0" z="0.0" />
    <detection t="78" x="692.0" y="350.0" z="0.0" />
    <detection t="79" x="689.0" y="349.0" z="0.0" />
    <detection t="80" x="687.0" y="347.0" z="0.0" />
    <detection t="81" x="683.0" y="342.0" z="0.0" />
    <detection t="82" x="682.0" y="336.0" z="0.0" />
    <detection t="83" x="681.0" y="331.0" z="0.0" />
    <detection t="84" x="677.0" y="328.0" z="0.0" />
    <detection t="85" x="676.0" y="327.0" z="0.0" />
    <detection t="86" x="674.0" y="328.0" z="0.0" />
    <detection t="87" x="676.0" y="329.0" z="0.0" />
    <detection t="88" x="675.0" y="326.0" z="0.0" />
    <detection t="89" x="675.0" y="325.0" z="0.0" />
    <detection t="90" x="669.0" y="321.0" z="0.0" />
    <detection t="91" x="665.0" y="320.0" z="0.0" />
    <detection t="92" x="663.0" y="321.0" z="0.0" />
    <detection t="93" x="662.0" y="321.0" z="0.0" />
    <detection t="94" x="660.0" y="319.0" z="0.0" />
    <detection t="95" x="660.0" y="318.0" z="0.0" />
    <detection t="96" x="662.0" y="316.0" z="0.0" />
    <detection t="97" x="663.0" y="317.0" z="0.0" />
    <detection t="98" x="665.0" y="319.0" z="0.0" />
    <detection t="99" x="664.0" y="318.0" z="0.0" />
    <detection t="100" x="665.0" y="317.0" z="0.0" />
    <detection t="101" x="664.0" y="320.0" z="0.0" />
    <detection t="102" x="665.0" y="316.0" z="0.0" />
    <detection t="103" x="664.0" y="319.0" z="0.0" />
    <detection t="104" x="662.0" y="322.0" z="0.0" />
    <detection t="105" x="662.0" y="324.0" z="0.0" />
    <detection t="106" x="663.0" y="328.0" z="0.0" />
    <detection t="107" x="664.0" y="331.0" z="0.0" />
    <detection t="108" x="666.0" y="333.0" z="0.0" />
    <detection t="109" x="668.0" y="336.0" z="0.0" />
    <detection t="110" x="665.0" y="334.0" z="0.0" />
    <detection t="111" x="665.0" y="333.0" z="0.0" />
    <detection t="112" x="665.0" y="335.0" z="0.0" />
    <detection t="113" x="664.0" y="336.0" z="0.0" />
    <detection t="114" x="662.0" y="333.0" z="0.0" />
    <detection t="115" x="660.0" y="330.0" z="0.0" />
    <detection t="116" x="660.0" y="330.0" z="0.0" />
    <detection t="117" x="661.0" y="330.0" z="0.0" />
    <detection t="118" x="660.0" y="328.0" z="0.0" />
    <detection t="119" x="658.0" y="325.0" z="0.0" />
    <detection t="120" x="656.0" y="321.0" z="0.0" />
    <detection t="121" x="655.0" y="317.0" z="0.0" />
    <detection t="122" x="665.0" y="320.0" z="0.0" />
    <detection t="123" x="669.0" y="317.0" z="0.0" />
    <detection t="124" x="673.0" y="321.0" z="0.0" />
    <detection t="125" x="677.0" y="321.0" z="0.0" />
    <detection t="126" x="671.0" y="322.0" z="0.0" />
    <detection t="127" x="672.0" y="323.0" z="0.0" />
    <detection t="128" x="669.0" y="322.0" z="0.0" />
    <detection t="129" x="660.0" y="316.0" z="0.0" />
  </particle>
  <particle nSpots="4">
    <detection t="11" x="834.0" y="244.0" z="0.0" />
    <detection t="12" x="830.0" y="247.0" z="0.0" />
    <detection t="13" x="829.0" y="248.0" z="0.0" />
    <detection t="14" x="822.0" y="250.0" z="0.0" />
  </particle>
  <particle nSpots="20">
    <detection t="10" x="959.0" y="189.0" z="0.0" />
    <detection t="11" x="959.0" y="193.0" z="0.0" />
    <detection t="12" x="959.0" y="196.0" z="0.0" />
    <detection t="13" x="959.0" y="199.0" z="0.0" />
    <detection t="14" x="959.0" y="201.0" z="0.0" />
    <detection t="15" x="959.0" y="203.0" z="0.0" />
    <detection t="16" x="959.0" y="204.0" z="0.0" />
    <detection t="17" x="959.0" y="207.0" z="0.0" />
    <detection t="18" x="959.0" y="210.0" z="0.0" />
    <detection t="19" x="959.0" y="210.0" z="0.0" />
    <detection t="20" x="959.0" y="212.0" z="0.0" />
    <detection t="21" x="959.0" y="211.0" z="0.0" />
    <detection t="22" x="959.0" y="209.0" z="0.0" />
    <detection t="23" x="959.0" y="209.0" z="0.0" />
    <detection t="24" x="959.0" y="211.0" z="0.0" />
    <detection t="25" x="959.0" y="212.0" z="0.0" />
    <detection t="26" x="959.0" y="213.0" z="0.0" />
    <detection t="27" x="959.0" y="216.0" z="0.0" />
    <detection t="28" x="959.0" y="217.0" z="0.0" />
    <detection t="29" x="959.0" y="218.0" z="0.0" />
  </particle>
  <particle nSpots="42">
    <detection t="11" x="792.0" y="139.0" z="0.0" />
    <detection t="12" x="783.0" y="137.0" z="0.0" />
    <detection t="13" x="778.0" y="137.0" z="0.0" />
    <detection t="14" x="777.0" y="138.0" z="0.0" />
    <detection t="15" x="769.0" y="136.0" z="0.0" />
    <detection t="16" x="766.0" y="136.0" z="0.0" />
    <detection t="17" x="760.0" y="131.0" z="0.0" />
    <detection t="18" x="759.0" y="128.0" z="0.0" />
    <detection t="19" x="758.0" y="126.0" z="0.0" />
    <detection t="20" x="754.0" y="125.0" z="0.0" />
    <detection t="21" x="752.0" y="124.0" z="0.0" />
    <detection t="22" x="749.0" y="122.0" z="0.0" />
    <detection t="23" x="746.0" y="121.0" z="0.0" />
    <detection t="24" x="744.0" y="118.0" z="0.0" />
    <detection t="25" x="743.0" y="117.0" z="0.0" />
    <detection t="26" x="743.0" y="117.0" z="0.0" />
    <detection t="27" x="742.0" y="118.0" z="0.0" />
    <detection t="28" x="742.0" y="119.0" z="0.0" />
    <detection t="29" x="741.0" y="120.0" z="0.0" />
    <detection t="30" x="741.0" y="119.0" z="0.0" />
    <detection t="31" x="741.0" y="118.0" z="0.0" />
    <detection t="32" x="739.0" y="117.0" z="0.0" />
    <detection t="33" x="737.0" y="115.0" z="0.0" />
    <detection t="34" x="733.0" y="114.0" z="0.0" />
    <detection t="35" x="730.0" y="113.0" z="0.0" />
    <detection t="36" x="727.0" y="110.0" z="0.0" />
    <detection t="37" x="723.0" y="108.0" z="0.0" />
    <detection t="38" x="718.0" y="107.0" z="0.0" />
    <detection t="39" x="717.0" y="107.0" z="0.0" />
    <detection t="40" x="717.0" y="108.0" z="0.0" />
    <detection t="41" x="714.0" y="108.0" z="0.0" />
    <detection t="42" x="710.0" y="107.0" z="0.0" />
    <detection t="43" x="707.0" y="106.0" z="0.0" />
    <detection t="44" x="702.0" y="104.0" z="0.0" />
    <detection t="45" x="699.0" y="105.0" z="0.0" />
    <detection t="46" x="697.0" y="106.0" z="0.0" />
    <detection t="47" x="693.0" y="106.0" z="0.0" />
    <detection t="48" x="691.0" y="105.0" z="0.0" />
    <detection t="49" x="687.0" y="108.0" z="0.0" />
    <detection t="50" x="676.0" y="106.0" z="0.0" />
    <detection t="51" x="674.0" y="111.0" z="0.0" />
    <detection t="52" x="671.0" y="108.0" z="0.0" />
  </particle>
  <particle nSpots="42">
    <detection t="11" x="738.0" y="124.0" z="0.0" />
    <detection t="12" x="731.0" y="120.0" z="0.0" />
    <detection t="13" x="727.0" y="119.0" z="0.0" />
    <detection t="14" x="728.0" y="120.0" z="0.0" />
    <detection t="15" x="727.0" y="122.0" z="0.0" />
    <detection t="16" x="726.0" y="123.0" z="0.0" />
    <detection t="17" x="722.0" y="121.0" z="0.0" />
    <detection t="18" x="720.0" y="121.0" z="0.0" />
    <detection t="19" x="716.0" y="119.0" z="0.0" />
    <detection t="20" x="713.0" y="117.0" z="0.0" />
    <detection t="21" x="711.0" y="116.0" z="0.0" />
    <detection t="22" x="706.0" y="115.0" z="0.0" />
    <detection t="23" x="704.0" y="116.0" z="0.0" />
    <detection t="24" x="700.0" y="114.0" z="0.0" />
    <detection t="25" x="697.0" y="115.0" z="0.0" />
    <detection t="26" x="692.0" y="115.0" z="0.0" />
    <detection t="27" x="690.0" y="115.0" z="0.0" />
    <detection t="28" x="686.0" y="115.0" z="0.0" />
    <detection t="29" x="685.0" y="116.0" z="0.0" />
    <detection t="30" x="683.0" y="116.0" z="0.0" />
    <detection t="31" x="680.0" y="114.0" z="0.0" />
    <detection t="32" x="679.0" y="113.0" z="0.0" />
    <detection t="33" x="681.0" y="112.0" z="0.0" />
    <detection t="34" x="683.0" y="112.0" z="0.0" />
    <detection t="35" x="684.0" y="113.0" z="0.0" />
    <detection t="36" x="679.0" y="114.0" z="0.0" />
    <detection t="37" x="673.0" y="116.0" z="0.0" />
    <detection t="38" x="669.0" y="117.0" z="0.0" />
    <detection t="39" x="662.0" y="118.0" z="0.0" />
    <detection t="40" x="661.0" y="119.0" z="0.0" />
    <detection t="41" x="658.0" y="117.0" z="0.0" />
    <detection t="42" x="656.0" y="117.0" z="0.0" />
    <detection t="43" x="656.0" y="116.0" z="0.0" />
    <detection t="44" x="653.0" y="117.0" z="0.0" />
    <detection t="45" x="649.0" y="118.0" z="0.0" />
    <detection t="46" x="646.0" y="120.0" z="0.0" />
    <detection t="47" x="645.0" y="122.0" z="0.0" />
    <detection t="48" x="644.0" y="122.0" z="0.0" />
    <detection t="49" x="638.0" y="124.0" z="0.0" />
    <detection t="50" x="634.0" y="125.0" z="0.0" />
    <detection t="51" x="630.0" y="128.0" z="0.0" />
    <detection t="52" x="627.0" y="127.0" z="0.0" />
  </particle>
  <particle nSpots="6">
    <detection t="9" x="789.0" y="122.0" z="0.0" />
    <detection t="10" x="783.0" y="114.0" z="0.0" />
    <detection t="11" x="779.0" y="109.0" z="0.0" />
    <detection t="12" x="770.0" y="110.0" z="0.0" />
    <detection t="13" x="764.0" y="104.0" z="0.0" />
    <detection t="14" x="758.0" y="102.0" z="0.0" />
  </particle>
  <particle nSpots="9">
    <detection t="11" x="959.0" y="106.0" z="0.0" />
    <detection t="12" x="959.0" y="109.0" z="0.0" />
    <detection t="13" x="959.0" y="110.0" z="0.0" />
    <detection t="14" x="959.0" y="109.0" z="0.0" />
    <detection t="15" x="951.0" y="107.0" z="0.0" />
    <detection t="16" x="948.0" y="106.0" z="0.0" />
    <detection t="17" x="947.0" y="108.0" z="0.0" />
    <detection t="18" x="945.0" y="110.0" z="0.0" />
    <detection t="19" x="942.0" y="119.0" z="0.0" />
  </particle>
  <particle nSpots="67">
    <detection t="10" x="871.0" y="105.0" z="0.0" />
    <detection t="11" x="868.0" y="105.0" z="0.0" />
    <detection t="12" x="862.0" y="102.0" z="0.0" />
    <detection t="13" x="857.0" y="99.0" z="0.0" />
    <detection t="14" x="850.0" y="100.0" z="0.0" />
    <detection t="15" x="845.0" y="105.0" z="0.0" />
    <detection t="16" x="842.0" y="111.0" z="0.0" />
    <detection t="17" x="837.0" y="111.0" z="0.0" />
    <detection t="18" x="832.0" y="109.0" z="0.0" />
    <detection t="19" x="831.0" y="110.0" z="0.0" />
    <detection t="20" x="832.0" y="109.0" z="0.0" />
    <detection t="21" x="830.0" y="109.0" z="0.0" />
    <detection t="22" x="827.0" y="108.0" z="0.0" />
    <detection t="23" x="824.0" y="108.0" z="0.0" />
    <detection t="24" x="823.0" y="107.0" z="0.0" />
    <detection t="25" x="825.0" y="108.0" z="0.0" />
    <detection t="26" x="824.0" y="105.0" z="0.0" />
    <detection t="27" x="825.0" y="103.0" z="0.0" />
    <detection t="28" x="830.0" y="102.0" z="0.0" />
    <detection t="29" x="828.0" y="101.0" z="0.0" />
    <detection t="30" x="826.0" y="101.0" z="0.0" />
    <detection t="31" x="825.0" y="100.0" z="0.0" />
    <detection t="32" x="828.0" y="104.0" z="0.0" />
    <detection t="33" x="832.0" y="110.0" z="0.0" />
    <detection t="34" x="832.0" y="112.0" z="0.0" />
    <detection t="35" x="835.0" y="113.0" z="0.0" />
    <detection t="36" x="838.0" y="115.0" z="0.0" />
    <detection t="37" x="837.0" y="115.0" z="0.0" />
    <detection t="38" x="837.0" y="117.0" z="0.0" />
    <detection t="39" x="834.0" y="117.0" z="0.0" />
    <detection t="40" x="829.0" y="115.0" z="0.0" />
    <detection t="41" x="825.0" y="114.0" z="0.0" />
    <detection t="42" x="821.0" y="115.0" z="0.0" />
    <detection t="43" x="816.0" y="115.0" z="0.0" />
    <detection t="44" x="813.0" y="116.0" z="0.0" />
    <detection t="45" x="809.0" y="115.0" z="0.0" />
    <detection t="46" x="806.0" y="113.0" z="0.0" />
    <detection t="47" x="806.0" y="111.0" z="0.0" />
    <detection t="48" x="804.0" y="110.0" z="0.0" />
    <detection t="49" x="801.0" y="109.0" z="0.0" />
    <detection t="50" x="798.0" y="111.0" z="0.0" />
    <detection t="51" x="793.0" y="110.0" z="0.0" />
    <detection t="52" x="788.0" y="112.0" z="0.0" />
    <detection t="53" x="783.0" y="111.0" z="0.0" />
    <detection t="54" x="771.0" y="112.0" z="0.0" />
    <detection t="55" x="770.0" y="110.0" z="0.0" />
    <detection t="56" x="768.0" y="108.0" z="0.0" />
    <detection t="57" x="769.0" y="106.0" z="0.0" />
    <detection t="58" x="768.0" y="105.0" z="0.0" />
    <detection t="59" x="765.0" y="103.0" z="0.0" />
    <detection t="60" x="764.0" y="100.0" z="0.0" />
    <detection t="61" x="761.0" y="100.0" z="0.0" />
    <detection t="62" x="761.0" y="101.0" z="0.0" />
    <detection t="63" x="760.0" y="99.0" z="0.0" />
    <detection t="64" x="760.0" y="99.0" z="0.0" />
    <detection t="65" x="758.0" y="98.0" z="0.0" />
    <detection t="66" x="753.0" y="98.0" z="0.0" />
    <detection t="67" x="753.0" y="101.0" z="0.0" />
    <detection t="68" x="764.0" y="110.0" z="0.0" />
    <detection t="69" x="767.0" y="113.0" z="0.0" />
    <detection t="70" x="767.0" y="118.0" z="0.0" />
    <detection t="71" x="759.0" y="116.0" z="0.0" />
    <detection t="72" x="753.0" y="112.0" z="0.0" />
    <detection t="73" x="750.0" y="114.0" z="0.0" />
    <detection t="74" x="744.0" y="114.0" z="0.0" />
    <detection t="75" x="738.0" y="113.0" z="0.0" />
    <detection t="76" x="733.0" y="115.0" z="0.0" />
  </particle>
  <particle nSpots="14">
    <detection t="10" x="823.0" y="98.0" z="0.0" />
    <detection t="11" x="819.0" y="96.0" z="0.0" />
    <detection t="12" x="819.0" y="93.0" z="0.0" />
    <detection t="13" x="819.0" y="92.0" z="0.0" />
    <detection t="14" x="814.0" y="90.0" z="0.0" />
    <detection t="15" x="816.0" y="92.0" z="0.0" />
    <detection t="16" x="819.0" y="87.0" z="0.0" />
    <detection t="17" x="818.0" y="84.0" z="0.0" />
    <detection t="18" x="815.0" y="82.0" z="0.0" />
    <detection t="19" x="813.0" y="80.0" z="0.0" />
    <detection t="20" x="809.0" y="79.0" z="0.0" />
    <detection t="21" x="806.0" y="75.0" z="0.0" />
    <detection t="22" x="805.0" y="73.0" z="0.0" />
    <detection t="23" x="801.0" y="69.0" z="0.0" />
  </particle>
  <particle nSpots="5">
    <detection t="9" x="803.0" y="18.0" z="0.0" />
    <detection t="10" x="797.0" y="11.0" z="0.0" />
    <detection t="11" x="798.0" y="0.0" z="0.0" />
    <detection t="12" x="795.0" y="0.0" z="0.0" />
    <detection t="13" x="789.0" y="0.0" z="0.0" />
  </particle>
  <particle nSpots="3">
    <detection t="12" x="927.0" y="40.0" z="0.0" />
    <detection t="13" x="923.0" y="39.0" z="0.0" />
    <detection t="14" x="921.0" y="38.0" z="0.0" />
  </particle>
  <particle nSpots="2">
    <detection t="12" x="861.0" y="670.0" z="0.0" />
    <detection t="13" x="860.0" y="670.0" z="0.0" />
  </particle>
  <particle nSpots="8">
    <detection t="12" x="809.0" y="434.0" z="0.0" />
    <detection t="13" x="804.0" y="428.0" z="0.0" />
    <detection t="14" x="803.0" y="425.0" z="0.0" />
    <detection t="15" x="798.0" y="421.0" z="0.0" />
    <detection t="16" x="799.0" y="420.0" z="0.0" />
    <detection t="17" x="797.0" y="413.0" z="0.0" />
    <detection t="18" x="797.0" y="411.0" z="0.0" />
    <detection t="19" x="799.0" y="412.0" z="0.0" />
  </particle>
  <particle nSpots="12">
    <detection t="12" x="911.0" y="531.0" z="0.0" />
    <detection t="13" x="905.0" y="522.0" z="0.0" />
    <detection t="14" x="905.0" y="517.0" z="0.0" />
    <detection t="15" x="905.0" y="513.0" z="0.0" />
    <detection t="16" x="905.0" y="515.0" z="0.0" />
    <detection t="17" x="905.0" y="513.0" z="0.0" />
    <detection t="18" x="905.0" y="515.0" z="0.0" />
    <detection t="19" x="901.0" y="520.0" z="0.0" />
    <detection t="20" x="899.0" y="524.0" z="0.0" />
    <detection t="21" x="900.0" y="526.0" z="0.0" />
    <detection t="22" x="899.0" y="526.0" z="0.0" />
    <detection t="23" x="898.0" y="528.0" z="0.0" />
  </particle>
  <particle nSpots="26">
    <detection t="12" x="815.0" y="551.0" z="0.0" />
    <detection t="13" x="816.0" y="552.0" z="0.0" />
    <detection t="14" x="816.0" y="558.0" z="0.0" />
    <detection t="15" x="814.0" y="557.0" z="0.0" />
    <detection t="16" x="815.0" y="557.0" z="0.0" />
    <detection t="17" x="807.0" y="551.0" z="0.0" />
    <detection t="18" x="805.0" y="551.0" z="0.0" />
    <detection t="19" x="805.0" y="552.0" z="0.0" />
    <detection t="20" x="807.0" y="550.0" z="0.0" />
    <detection t="21" x="808.0" y="550.0" z="0.0" />
    <detection t="22" x="806.0" y="553.0" z="0.0" />
    <detection t="23" x="802.0" y="552.0" z="0.0" />
    <detection t="24" x="804.0" y="552.0" z="0.0" />
    <detection t="25" x="803.0" y="549.0" z="0.0" />
    <detection t="26" x="806.0" y="544.0" z="0.0" />
    <detection t="27" x="804.0" y="539.0" z="0.0" />
    <detection t="28" x="805.0" y="536.0" z="0.0" />
    <detection t="29" x="807.0" y="535.0" z="0.0" />
    <detection t="30" x="808.0" y="537.0" z="0.0" />
    <detection t="31" x="812.0" y="536.0" z="0.0" />
    <detection t="32" x="809.0" y="534.0" z="0.0" />
    <detection t="33" x="809.0" y="534.0" z="0.0" />
    <detection t="34" x="810.0" y="535.0" z="0.0" />
    <detection t="35" x="811.0" y="532.0" z="0.0" />
    <detection t="36" x="813.0" y="531.0" z="0.0" />
    <detection t="37" x="817.0" y="529.0" z="0.0" />
  </particle>
  <particle nSpots="10">
    <detection t="12" x="836.0" y="591.0" z="0.0" />
    <detection t="13" x="838.0" y="578.0" z="0.0" />
    <detection t="14" x="837.0" y="587.0" z="0.0" />
    <detection t="15" x="835.0" y="582.0" z="0.0" />
    <detection t="16" x="837.0" y="580.0" z="0.0" />
    <detection t="17" x="833.0" y="576.0" z="0.0" />
    <detection t="18" x="832.0" y="576.0" z="0.0" />
    <detection t="19" x="841.0" y="567.0" z="0.0" />
    <detection t="20" x="831.0" y="571.0" z="0.0" />
    <detection t="21" x="828.0" y="568.0" z="0.0" />
  </particle>
  <particle nSpots="5">
    <detection t="12" x="873.0" y="348.0" z="0.0" />
    <detection t="13" x="873.0" y="349.0" z="0.0" />
    <detection t="14" x="871.0" y="347.0" z="0.0" />
    <detection t="15" x="870.0" y="347.0" z="0.0" />
    <detection t="16" x="868.0" y="345.0" z="0.0" />
  </particle>
  <particle nSpots="24">
    <detection t="12" x="959.0" y="230.0" z="0.0" />
    <detection t="13" x="950.0" y="230.0" z="0.0" />
    <detection t="14" x="944.0" y="230.0" z="0.0" />
    <detection t="15" x="940.0" y="231.0" z="0.0" />
    <detection t="16" x="939.0" y="232.0" z="0.0" />
    <detection t="17" x="935.0" y="231.0" z="0.0" />
    <detection t="18" x="931.0" y="231.0" z="0.0" />
    <detection t="19" x="928.0" y="232.0" z="0.0" />
    <detection t="20" x="926.0" y="231.0" z="0.0" />
    <detection t="21" x="923.0" y="231.0" z="0.0" />
    <detection t="22" x="917.0" y="230.0" z="0.0" />
    <detection t="23" x="913.0" y="230.0" z="0.0" />
    <detection t="24" x="913.0" y="231.0" z="0.0" />
    <detection t="25" x="912.0" y="231.0" z="0.0" />
    <detection t="26" x="909.0" y="234.0" z="0.0" />
    <detection t="27" x="906.0" y="236.0" z="0.0" />
    <detection t="28" x="904.0" y="236.0" z="0.0" />
    <detection t="29" x="904.0" y="239.0" z="0.0" />
    <detection t="30" x="909.0" y="244.0" z="0.0" />
    <detection t="31" x="904.0" y="241.0" z="0.0" />
    <detection t="32" x="903.0" y="242.0" z="0.0" />
    <detection t="33" x="903.0" y="241.0" z="0.0" />
    <detection t="34" x="911.0" y="244.0" z="0.0" />
    <detection t="35" x="902.0" y="239.0" z="0.0" />
  </particle>
  <particle nSpots="27">
    <detection t="13" x="923.0" y="689.0" z="0.0" />
    <detection t="14" x="921.0" y="694.0" z="0.0" />
    <detection t="15" x="920.0" y="704.0" z="0.0" />
    <detection t="16" x="917.0" y="699.0" z="0.0" />
    <detection t="17" x="916.0" y="695.0" z="0.0" />
    <detection t="18" x="912.0" y="693.0" z="0.0" />
    <detection t="19" x="910.0" y="697.0" z="0.0" />
    <detection t="20" x="901.0" y="700.0" z="0.0" />
    <detection t="21" x="902.0" y="700.0" z="0.0" />
    <detection t="22" x="892.0" y="703.0" z="0.0" />
    <detection t="23" x="889.0" y="709.0" z="0.0" />
    <detection t="24" x="887.0" y="708.0" z="0.0" />
    <detection t="25" x="876.0" y="709.0" z="0.0" />
    <detection t="26" x="879.0" y="719.0" z="0.0" />
    <detection t="27" x="883.0" y="719.0" z="0.0" />
    <detection t="28" x="888.0" y="719.0" z="0.0" />
    <detection t="29" x="892.0" y="719.0" z="0.0" />
    <detection t="30" x="900.0" y="719.0" z="0.0" />
    <detection t="31" x="904.0" y="719.0" z="0.0" />
    <detection t="32" x="901.0" y="719.0" z="0.0" />
    <detection t="33" x="898.0" y="719.0" z="0.0" />
    <detection t="34" x="896.0" y="719.0" z="0.0" />
    <detection t="35" x="893.0" y="719.0" z="0.0" />
    <detection t="36" x="891.0" y="719.0" z="0.0" />
    <detection t="37" x="890.0" y="719.0" z="0.0" />
    <detection t="38" x="888.0" y="719.0" z="0.0" />
    <detection t="39" x="880.0" y="719.0" z="0.0" />
  </particle>
  <particle nSpots="17">
    <detection t="13" x="946.0" y="499.0" z="0.0" />
    <detection t="14" x="945.0" y="501.0" z="0.0" />
    <detection t="15" x="948.0" y="501.0" z="0.0" />
    <detection t="16" x="948.0" y="504.0" z="0.0" />
    <detection t="17" x="948.0" y="499.0" z="0.0" />
    <detection t="18" x="955.0" y="502.0" z="0.0" />
    <detection t="19" x="959.0" y="505.0" z="0.0" />
    <detection t="20" x="959.0" y="506.0" z="0.0" />
    <detection t="21" x="959.0" y="510.0" z="0.0" />
    <detection t="22" x="959.0" y="511.0" z="0.0" />
    <detection t="23" x="959.0" y="510.0" z="0.0" />
    <detection t="24" x="959.0" y="510.0" z="0.0" />
    <detection t="25" x="959.0" y="508.0" z="0.0" />
    <detection t="26" x="959.0" y="509.0" z="0.0" />
    <detection t="27" x="959.0" y="512.0" z="0.0" />
    <detection t="28" x="959.0" y="512.0" z="0.0" />
    <detection t="29" x="959.0" y="513.0" z="0.0" />
  </particle>
  <particle nSpots="20">
    <detection t="13" x="799.0" y="507.0" z="0.0" />
    <detection t="14" x="795.0" y="508.0" z="0.0" />
    <detection t="15" x="793.0" y="507.0" z="0.0" />
    <detection t="16" x="790.0" y="504.0" z="0.0" />
    <detection t="17" x="785.0" y="500.0" z="0.0" />
    <detection t="18" x="780.0" y="498.0" z="0.0" />
    <detection t="19" x="777.0" y="496.0" z="0.0" />
    <detection t="20" x="773.0" y="494.0" z="0.0" />
    <detection t="21" x="769.0" y="494.0" z="0.0" />
    <detection t="22" x="766.0" y="493.0" z="0.0" />
    <detection t="23" x="764.0" y="495.0" z="0.0" />
    <detection t="24" x="762.0" y="494.0" z="0.0" />
    <detection t="25" x="760.0" y="493.0" z="0.0" />
    <detection t="26" x="760.0" y="494.0" z="0.0" />
    <detection t="27" x="759.0" y="494.0" z="0.0" />
    <detection t="28" x="759.0" y="495.0" z="0.0" />
    <detection t="29" x="759.0" y="496.0" z="0.0" />
    <detection t="30" x="762.0" y="499.0" z="0.0" />
    <detection t="31" x="759.0" y="502.0" z="0.0" />
    <detection t="32" x="754.0" y="505.0" z="0.0" />
  </particle>
  <particle nSpots="25">
    <detection t="13" x="843.0" y="637.0" z="0.0" />
    <detection t="14" x="844.0" y="638.0" z="0.0" />
    <detection t="15" x="842.0" y="636.0" z="0.0" />
    <detection t="16" x="840.0" y="637.0" z="0.0" />
    <detection t="17" x="839.0" y="636.0" z="0.0" />
    <detection t="18" x="839.0" y="639.0" z="0.0" />
    <detection t="19" x="841.0" y="638.0" z="0.0" />
    <detection t="20" x="838.0" y="638.0" z="0.0" />
    <detection t="21" x="834.0" y="637.0" z="0.0" />
    <detection t="22" x="832.0" y="639.0" z="0.0" />
    <detection t="23" x="832.0" y="642.0" z="0.0" />
    <detection t="24" x="834.0" y="643.0" z="0.0" />
    <detection t="25" x="831.0" y="643.0" z="0.0" />
    <detection t="26" x="828.0" y="643.0" z="0.0" />
    <detection t="27" x="825.0" y="639.0" z="0.0" />
    <detection t="28" x="826.0" y="639.0" z="0.0" />
    <detection t="29" x="827.0" y="638.0" z="0.0" />
    <detection t="30" x="826.0" y="638.0" z="0.0" />
    <detection t="31" x="823.0" y="636.0" z="0.0" />
    <detection t="32" x="819.0" y="637.0" z="0.0" />
    <detection t="33" x="818.0" y="636.0" z="0.0" />
    <detection t="34" x="815.0" y="636.0" z="0.0" />
    <detection t="35" x="813.0" y="636.0" z="0.0" />
    <detection t="36" x="810.0" y="636.0" z="0.0" />
    <detection t="37" x="809.0" y="634.0" z="0.0" />
  </particle>
  <particle nSpots="2">
    <detection t="13" x="948.0" y="84.0" z="0.0" />
    <detection t="14" x="943.0" y="83.0" z="0.0" />
  </particle>
  <particle nSpots="2">
    <detection t="10" x="858.0" y="343.0" z="0.0" />
    <detection t="11" x="861.0" y="338.0" z="0.0" />
  </particle>
  <particle nSpots="2">
    <detection t="10" x="796.0" y="239.0" z="0.0" />
    <detection t="11" x="794.0" y="236.0" z="0.0" />
  </particle>
  <particle nSpots="4">
    <detection t="14" x="888.0" y="648.0" z="0.0" />
    <detection t="15" x="887.0" y="646.0" z="0.0" />
    <detection t="16" x="886.0" y="647.0" z="0.0" />
    <detection t="17" x="886.0" y="644.0" z="0.0" />
  </particle>
  <particle nSpots="4">
    <detection t="14" x="901.0" y="547.0" z="0.0" />
    <detection t="15" x="901.0" y="546.0" z="0.0" />
    <detection t="16" x="901.0" y="547.0" z="0.0" />
    <detection t="17" x="894.0" y="547.0" z="0.0" />
  </particle>
  <particle nSpots="2">
    <detection t="14" x="846.0" y="561.0" z="0.0" />
    <detection t="15" x="845.0" y="559.0" z="0.0" />
  </particle>
  <particle nSpots="22">
    <detection t="14" x="959.0" y="564.0" z="0.0" />
    <detection t="15" x="959.0" y="561.0" z="0.0" />
    <detection t="16" x="959.0" y="562.0" z="0.0" />
    <detection t="17" x="954.0" y="561.0" z="0.0" />
    <detection t="18" x="949.0" y="562.0" z="0.0" />
    <detection t="19" x="945.0" y="565.0" z="0.0" />
    <detection t="20" x="945.0" y="564.0" z="0.0" />
    <detection t="21" x="944.0" y="565.0" z="0.0" />
    <detection t="22" x="944.0" y="565.0" z="0.0" />
    <detection t="23" x="943.0" y="565.0" z="0.0" />
    <detection t="24" x="942.0" y="563.0" z="0.0" />
    <detection t="25" x="944.0" y="560.0" z="0.0" />
    <detection t="26" x="945.0" y="559.0" z="0.0" />
    <detection t="27" x="947.0" y="557.0" z="0.0" />
    <detection t="28" x="950.0" y="556.0" z="0.0" />
    <detection t="29" x="956.0" y="557.0" z="0.0" />
    <detection t="30" x="952.0" y="555.0" z="0.0" />
    <detection t="31" x="951.0" y="555.0" z="0.0" />
    <detection t="32" x="951.0" y="552.0" z="0.0" />
    <detection t="33" x="950.0" y="549.0" z="0.0" />
    <detection t="34" x="947.0" y="544.0" z="0.0" />
    <detection t="35" x="959.0" y="546.0" z="0.0" />
  </particle>
  <particle nSpots="4">
    <detection t="14" x="812.0" y="457.0" z="0.0" />
    <detection t="15" x="808.0" y="451.0" z="0.0" />
    <detection t="16" x="804.0" y="445.0" z="0.0" />
    <detection t="17" x="798.0" y="438.0" z="0.0" />
  </particle>
  <particle nSpots="21">
    <detection t="14" x="959.0" y="327.0" z="0.0" />
    <detection t="15" x="959.0" y="328.0" z="0.0" />
    <detection t="16" x="959.0" y="329.0" z="0.0" />
    <detection t="17" x="959.0" y="330.0" z="0.0" />
    <detection t="18" x="959.0" y="332.0" z="0.0" />
    <detection t="19" x="959.0" y="331.0" z="0.0" />
    <detection t="20" x="959.0" y="331.0" z="0.0" />
    <detection t="21" x="959.0" y="331.0" z="0.0" />
    <detection t="22" x="959.0" y="330.0" z="0.0" />
    <detection t="23" x="959.0" y="332.0" z="0.0" />
    <detection t="24" x="957.0" y="333.0" z="0.0" />
    <detection t="25" x="949.0" y="335.0" z="0.0" />
    <detection t="26" x="949.0" y="335.0" z="0.0" />
    <detection t="27" x="950.0" y="336.0" z="0.0" />
    <detection t="28" x="948.0" y="337.0" z="0.0" />
    <detection t="29" x="947.0" y="337.0" z="0.0" />
    <detection t="30" x="946.0" y="340.0" z="0.0" />
    <detection t="31" x="947.0" y="343.0" z="0.0" />
    <detection t="32" x="946.0" y="341.0" z="0.0" />
    <detection t="33" x="946.0" y="337.0" z="0.0" />
    <detection t="34" x="937.0" y="336.0" z="0.0" />
  </particle>
  <particle nSpots="9">
    <detection t="14" x="928.0" y="326.0" z="0.0" />
    <detection t="15" x="923.0" y="325.0" z="0.0" />
    <detection t="16" x="919.0" y="324.0" z="0.0" />
    <detection t="17" x="914.0" y="324.0" z="0.0" />
    <detection t="18" x="912.0" y="323.0" z="0.0" />
    <detection t="19" x="910.0" y="329.0" z="0.0" />
    <detection t="20" x="907.0" y="333.0" z="0.0" />
    <detection t="21" x="904.0" y="336.0" z="0.0" />
    <detection t="22" x="901.0" y="334.0" z="0.0" />
  </particle>
  <particle nSpots="6">
    <detection t="14" x="959.0" y="381.0" z="0.0" />
    <detection t="15" x="959.0" y="380.0" z="0.0" />
    <detection t="16" x="959.0" y="381.0" z="0.0" />
    <detection t="17" x="959.0" y="380.0" z="0.0" />
    <detection t="18" x="959.0" y="381.0" z="0.0" />
    <detection t="19" x="959.0" y="382.0" z="0.0" />
  </particle>
  <particle nSpots="3">
    <detection t="14" x="874.0" y="163.0" z="0.0" />
    <detection t="15" x="873.0" y="165.0" z="0.0" />
    <detection t="16" x="872.0" y="164.0" z="0.0" />
  </particle>
  <particle nSpots="6">
    <detection t="14" x="671.0" y="108.0" z="0.0" />
    <detection t="15" x="671.0" y="110.0" z="0.0" />
    <detection t="16" x="669.0" y="111.0" z="0.0" />
    <detection t="17" x="663.0" y="110.0" z="0.0" />
    <detection t="18" x="659.0" y="109.0" z="0.0" />
    <detection t="19" x="655.0" y="107.0" z="0.0" />
  </particle>
  <particle nSpots="3">
    <detection t="14" x="897.0" y="51.0" z="0.0" />
    <detection t="15" x="895.0" y="48.0" z="0.0" />
    <detection t="16" x="899.0" y="44.0" z="0.0" />
  </particle>
  <particle nSpots="34">
    <detection t="15" x="858.0" y="666.0" z="0.0" />
    <detection t="16" x="858.0" y="667.0" z="0.0" />
    <detection t="17" x="855.0" y="667.0" z="0.0" />
    <detection t="18" x="849.0" y="666.0" z="0.0" />
    <detection t="19" x="841.0" y="665.0" z="0.0" />
    <detection t="20" x="836.0" y="662.0" z="0.0" />
    <detection t="21" x="832.0" y="662.0" z="0.0" />
    <detection t="22" x="828.0" y="660.0" z="0.0" />
    <detection t="23" x="825.0" y="662.0" z="0.0" />
    <detection t="24" x="822.0" y="663.0" z="0.0" />
    <detection t="25" x="818.0" y="663.0" z="0.0" />
    <detection t="26" x="814.0" y="663.0" z="0.0" />
    <detection t="27" x="812.0" y="660.0" z="0.0" />
    <detection t="28" x="808.0" y="656.0" z="0.0" />
    <detection t="29" x="805.0" y="654.0" z="0.0" />
    <detection t="30" x="803.0" y="653.0" z="0.0" />
    <detection t="31" x="801.0" y="653.0" z="0.0" />
    <detection t="32" x="799.0" y="653.0" z="0.0" />
    <detection t="33" x="796.0" y="651.0" z="0.0" />
    <detection t="34" x="791.0" y="651.0" z="0.0" />
    <detection t="35" x="792.0" y="649.0" z="0.0" />
    <detection t="36" x="795.0" y="651.0" z="0.0" />
    <detection t="37" x="788.0" y="647.0" z="0.0" />
    <detection t="38" x="792.0" y="651.0" z="0.0" />
    <detection t="39" x="791.0" y="652.0" z="0.0" />
    <detection t="40" x="794.0" y="658.0" z="0.0" />
    <detection t="41" x="807.0" y="660.0" z="0.0" />
    <detection t="42" x="804.0" y="660.0" z="0.0" />
    <detection t="43" x="802.0" y="659.0" z="0.0" />
    <detection t="44" x="802.0" y="658.0" z="0.0" />
    <detection t="45" x="801.0" y="657.0" z="0.0" />
    <detection t="46" x="801.0" y="656.0" z="0.0" />
    <detection t="47" x="803.0" y="655.0" z="0.0" />
    <detection t="48" x="807.0" y="653.0" z="0.0" />
  </particle>
  <particle nSpots="21">
    <detection t="15" x="959.0" y="79.0" z="0.0" />
    <detection t="16" x="959.0" y="77.0" z="0.0" />
    <detection t="17" x="959.0" y="74.0" z="0.0" />
    <detection t="18" x="948.0" y="72.0" z="0.0" />
    <detection t="19" x="937.0" y="78.0" z="0.0" />
    <detection t="20" x="932.0" y="76.0" z="0.0" />
    <detection t="21" x="929.0" y="78.0" z="0.0" />
    <detection t="22" x="927.0" y="83.0" z="0.0" />
    <detection t="23" x="924.0" y="82.0" z="0.0" />
    <detection t="24" x="920.0" y="79.0" z="0.0" />
    <detection t="25" x="919.0" y="77.0" z="0.0" />
    <detection t="26" x="916.0" y="76.0" z="0.0" />
    <detection t="27" x="912.0" y="74.0" z="0.0" />
    <detection t="28" x="907.0" y="76.0" z="0.0" />
    <detection t="29" x="902.0" y="79.0" z="0.0" />
    <detection t="30" x="899.0" y="80.0" z="0.0" />
    <detection t="31" x="897.0" y="81.0" z="0.0" />
    <detection t="32" x="897.0" y="82.0" z="0.0" />
    <detection t="33" x="898.0" y="82.0" z="0.0" />
    <detection t="34" x="900.0" y="81.0" z="0.0" />
    <detection t="35" x="888.0" y="78.0" z="0.0" />
  </particle>
  <particle nSpots="7">
    <detection t="15" x="821.0" y="131.0" z="0.0" />
    <detection t="16" x="820.0" y="133.0" z="0.0" />
    <detection t="17" x="818.0" y="133.0" z="0.0" />
    <detection t="18" x="818.0" y="134.0" z="0.0" />
    <detection t="19" x="820.0" y="134.0" z="0.0" />
    <detection t="20" x="824.0" y="134.0" z="0.0" />
    <detection t="21" x="822.0" y="136.0" z="0.0" />
  </particle>
  <particle nSpots="4">
    <detection t="15" x="910.0" y="170.0" z="0.0" />
    <detection t="16" x="905.0" y="173.0" z="0.0" />
    <detection t="17" x="898.0" y="171.0" z="0.0" />
    <detection t="18" x="892.0" y="171.0" z="0.0" />
  </particle>
  <particle nSpots="10">
    <detection t="15" x="822.0" y="365.0" z="0.0" />
    <detection t="16" x="823.0" y="370.0" z="0.0" />
    <detection t="17" x="827.0" y="369.0" z="0.0" />
    <detection t="18" x="828.0" y="368.0" z="0.0" />
    <detection t="19" x="828.0" y="367.0" z="0.0" />
    <detection t="20" x="826.0" y="367.0" z="0.0" />
    <detection t="21" x="826.0" y="367.0" z="0.0" />
    <detection t="22" x="826.0" y="367.0" z="0.0" />
    <detection t="23" x="828.0" y="367.0" z="0.0" />
    <detection t="24" x="830.0" y="365.0" z="0.0" />
  </particle>
  <particle nSpots="24">
    <detection t="15" x="831.0" y="427.0" z="0.0" />
    <detection t="16" x="827.0" y="427.0" z="0.0" />
    <detection t="17" x="825.0" y="425.0" z="0.0" />
    <detection t="18" x="823.0" y="425.0" z="0.0" />
    <detection t="19" x="822.0" y="427.0" z="0.0" />
    <detection t="20" x="820.0" y="425.0" z="0.0" />
    <detection t="21" x="821.0" y="424.0" z="0.0" />
    <detection t="22" x="818.0" y="422.0" z="0.0" />
    <detection t="23" x="815.0" y="422.0" z="0.0" />
    <detection t="24" x="813.0" y="421.0" z="0.0" />
    <detection t="25" x="816.0" y="427.0" z="0.0" />
    <detection t="26" x="808.0" y="419.0" z="0.0" />
    <detection t="27" x="806.0" y="418.0" z="0.0" />
    <detection t="28" x="801.0" y="416.0" z="0.0" />
    <detection t="29" x="795.0" y="412.0" z="0.0" />
    <detection t="30" x="791.0" y="411.0" z="0.0" />
    <detection t="31" x="790.0" y="409.0" z="0.0" />
    <detection t="32" x="791.0" y="411.0" z="0.0" />
    <detection t="33" x="793.0" y="413.0" z="0.0" />
    <detection t="34" x="793.0" y="413.0" z="0.0" />
    <detection t="35" x="795.0" y="414.0" z="0.0" />
    <detection t="36" x="795.0" y="416.0" z="0.0" />
    <detection t="37" x="794.0" y="415.0" z="0.0" />
    <detection t="38" x="796.0" y="417.0" z="0.0" />
  </particle>
  <particle nSpots="28">
    <detection t="15" x="789.0" y="549.0" z="0.0" />
    <detection t="16" x="788.0" y="550.0" z="0.0" />
    <detection t="17" x="787.0" y="544.0" z="0.0" />
    <detection t="18" x="784.0" y="541.0" z="0.0" />
    <detection t="19" x="781.0" y="539.0" z="0.0" />
    <detection t="20" x="779.0" y="536.0" z="0.0" />
    <detection t="21" x="778.0" y="534.0" z="0.0" />
    <detection t="22" x="777.0" y="533.0" z="0.0" />
    <detection t="23" x="774.0" y="532.0" z="0.0" />
    <detection t="24" x="773.0" y="530.0" z="0.0" />
    <detection t="25" x="771.0" y="531.0" z="0.0" />
    <detection t="26" x="772.0" y="534.0" z="0.0" />
    <detection t="27" x="772.0" y="535.0" z="0.0" />
    <detection t="28" x="773.0" y="538.0" z="0.0" />
    <detection t="29" x="774.0" y="538.0" z="0.0" />
    <detection t="30" x="775.0" y="539.0" z="0.0" />
    <detection t="31" x="778.0" y="541.0" z="0.0" />
    <detection t="32" x="780.0" y="545.0" z="0.0" />
    <detection t="33" x="778.0" y="544.0" z="0.0" />
    <detection t="34" x="776.0" y="546.0" z="0.0" />
    <detection t="35" x="776.0" y="544.0" z="0.0" />
    <detection t="36" x="775.0" y="541.0" z="0.0" />
    <detection t="37" x="772.0" y="537.0" z="0.0" />
    <detection t="38" x="773.0" y="536.0" z="0.0" />
    <detection t="39" x="773.0" y="537.0" z="0.0" />
    <detection t="40" x="773.0" y="537.0" z="0.0" />
    <detection t="41" x="774.0" y="536.0" z="0.0" />
    <detection t="42" x="774.0" y="535.0" z="0.0" />
  </particle>
  <particle nSpots="2">
    <detection t="15" x="881.0" y="440.0" z="0.0" />
    <detection t="16" x="880.0" y="436.0" z="0.0" />
  </particle>
  <particle nSpots="19">
    <detection t="16" x="911.0" y="33.0" z="0.0" />
    <detection t="17" x="904.0" y="30.0" z="0.0" />
    <detection t="18" x="898.0" y="35.0" z="0.0" />
    <detection t="19" x="896.0" y="37.0" z="0.0" />
    <detection t="20" x="892.0" y="40.0" z="0.0" />
    <detection t="21" x="890.0" y="42.0" z="0.0" />
    <detection t="22" x="889.0" y="45.0" z="0.0" />
    <detection t="23" x="886.0" y="44.0" z="0.0" />
    <detection t="24" x="882.0" y="44.0" z="0.0" />
    <detection t="25" x="879.0" y="43.0" z="0.0" />
    <detection t="26" x="877.0" y="43.0" z="0.0" />
    <detection t="27" x="874.0" y="42.0" z="0.0" />
    <detection t="28" x="870.0" y="41.0" z="0.0" />
    <detection t="29" x="865.0" y="38.0" z="0.0" />
    <detection t="30" x="860.0" y="38.0" z="0.0" />
    <detection t="31" x="854.0" y="37.0" z="0.0" />
    <detection t="32" x="852.0" y="38.0" z="0.0" />
    <detection t="33" x="850.0" y="39.0" z="0.0" />
    <detection t="34" x="852.0" y="43.0" z="0.0" />
  </particle>
  <particle nSpots="21">
    <detection t="16" x="944.0" y="155.0" z="0.0" />
    <detection t="17" x="940.0" y="154.0" z="0.0" />
    <detection t="18" x="933.0" y="152.0" z="0.0" />
    <detection t="19" x="927.0" y="150.0" z="0.0" />
    <detection t="20" x="927.0" y="150.0" z="0.0" />
    <detection t="21" x="924.0" y="150.0" z="0.0" />
    <detection t="22" x="922.0" y="151.0" z="0.0" />
    <detection t="23" x="917.0" y="152.0" z="0.0" />
    <detection t="24" x="916.0" y="152.0" z="0.0" />
    <detection t="25" x="918.0" y="151.0" z="0.0" />
    <detection t="26" x="926.0" y="148.0" z="0.0" />
    <detection t="27" x="919.0" y="151.0" z="0.0" />
    <detection t="28" x="919.0" y="153.0" z="0.0" />
    <detection t="29" x="914.0" y="153.0" z="0.0" />
    <detection t="30" x="917.0" y="156.0" z="0.0" />
    <detection t="31" x="915.0" y="156.0" z="0.0" />
    <detection t="32" x="913.0" y="158.0" z="0.0" />
    <detection t="33" x="912.0" y="158.0" z="0.0" />
    <detection t="34" x="919.0" y="164.0" z="0.0" />
    <detection t="35" x="926.0" y="165.0" z="0.0" />
    <detection t="36" x="926.0" y="168.0" z="0.0" />
  </particle>
  <particle nSpots="20">
    <detection t="16" x="959.0" y="292.0" z="0.0" />
    <detection t="17" x="959.0" y="292.0" z="0.0" />
    <detection t="18" x="959.0" y="293.0" z="0.0" />
    <detection t="19" x="959.0" y="291.0" z="0.0" />
    <detection t="20" x="959.0" y="292.0" z="0.0" />
    <detection t="21" x="959.0" y="286.0" z="0.0" />
    <detection t="22" x="959.0" y="286.0" z="0.0" />
    <detection t="23" x="959.0" y="289.0" z="0.0" />
    <detection t="24" x="949.0" y="290.0" z="0.0" />
    <detection t="25" x="946.0" y="288.0" z="0.0" />
    <detection t="26" x="944.0" y="287.0" z="0.0" />
    <detection t="27" x="945.0" y="286.0" z="0.0" />
    <detection t="28" x="945.0" y="279.0" z="0.0" />
    <detection t="29" x="959.0" y="280.0" z="0.0" />
    <detection t="30" x="959.0" y="284.0" z="0.0" />
    <detection t="31" x="959.0" y="286.0" z="0.0" />
    <detection t="32" x="959.0" y="284.0" z="0.0" />
    <detection t="33" x="959.0" y="288.0" z="0.0" />
    <detection t="34" x="959.0" y="290.0" z="0.0" />
    <detection t="35" x="959.0" y="285.0" z="0.0" />
  </particle>
  <particle nSpots="17">
    <detection t="16" x="903.0" y="294.0" z="0.0" />
    <detection t="17" x="907.0" y="294.0" z="0.0" />
    <detection t="18" x="910.0" y="295.0" z="0.0" />
    <detection t="19" x="910.0" y="298.0" z="0.0" />
    <detection t="20" x="908.0" y="298.0" z="0.0" />
    <detection t="21" x="910.0" y="301.0" z="0.0" />
    <detection t="22" x="912.0" y="302.0" z="0.0" />
    <detection t="23" x="913.0" y="305.0" z="0.0" />
    <detection t="24" x="913.0" y="304.0" z="0.0" />
    <detection t="25" x="912.0" y="303.0" z="0.0" />
    <detection t="26" x="912.0" y="303.0" z="0.0" />
    <detection t="27" x="910.0" y="303.0" z="0.0" />
    <detection t="28" x="908.0" y="306.0" z="0.0" />
    <detection t="29" x="905.0" y="305.0" z="0.0" />
    <detection t="30" x="902.0" y="304.0" z="0.0" />
    <detection t="31" x="915.0" y="311.0" z="0.0" />
    <detection t="32" x="909.0" y="310.0" z="0.0" />
  </particle>
  <particle nSpots="2">
    <detection t="16" x="851.0" y="204.0" z="0.0" />
    <detection t="17" x="851.0" y="205.0" z="0.0" />
  </particle>
  <particle nSpots="59">
    <detection t="16" x="822.0" y="185.0" z="0.0" />
    <detection t="17" x="823.0" y="194.0" z="0.0" />
    <detection t="18" x="828.0" y="196.0" z="0.0" />
    <detection t="19" x="822.0" y="196.0" z="0.0" />
    <detection t="20" x="825.0" y="193.0" z="0.0" />
    <detection t="21" x="822.0" y="193.0" z="0.0" />
    <detection t="22" x="818.0" y="191.0" z="0.0" />
    <detection t="23" x="811.0" y="192.0" z="0.0" />
    <detection t="24" x="809.0" y="191.0" z="0.0" />
    <detection t="25" x="810.0" y="192.0" z="0.0" />
    <detection t="26" x="809.0" y="190.0" z="0.0" />
    <detection t="27" x="807.0" y="190.0" z="0.0" />
    <detection t="28" x="808.0" y="190.0" z="0.0" />
    <detection t="29" x="805.0" y="187.0" z="0.0" />
    <detection t="30" x="802.0" y="185.0" z="0.0" />
    <detection t="31" x="801.0" y="186.0" z="0.0" />
    <detection t="32" x="797.0" y="186.0" z="0.0" />
    <detection t="33" x="795.0" y="186.0" z="0.0" />
    <detection t="34" x="794.0" y="186.0" z="0.0" />
    <detection t="35" x="797.0" y="183.0" z="0.0" />
    <detection t="36" x="795.0" y="175.0" z="0.0" />
    <detection t="37" x="792.0" y="171.0" z="0.0" />
    <detection t="38" x="786.0" y="170.0" z="0.0" />
    <detection t="39" x="778.0" y="173.0" z="0.0" />
    <detection t="40" x="776.0" y="169.0" z="0.0" />
    <detection t="41" x="769.0" y="164.0" z="0.0" />
    <detection t="42" x="765.0" y="162.0" z="0.0" />
    <detection t="43" x="763.0" y="159.0" z="0.0" />
    <detection t="44" x="764.0" y="161.0" z="0.0" />
    <detection t="45" x="752.0" y="160.0" z="0.0" />
    <detection t="46" x="747.0" y="162.0" z="0.0" />
    <detection t="47" x="743.0" y="161.0" z="0.0" />
    <detection t="48" x="741.0" y="161.0" z="0.0" />
    <detection t="49" x="738.0" y="163.0" z="0.0" />
    <detection t="50" x="735.0" y="164.0" z="0.0" />
    <detection t="51" x="732.0" y="165.0" z="0.0" />
    <detection t="52" x="730.0" y="164.0" z="0.0" />
    <detection t="53" x="732.0" y="161.0" z="0.0" />
    <detection t="54" x="735.0" y="159.0" z="0.0" />
    <detection t="55" x="734.0" y="159.0" z="0.0" />
    <detection t="56" x="730.0" y="161.0" z="0.0" />
    <detection t="57" x="729.0" y="161.0" z="0.0" />
    <detection t="58" x="724.0" y="164.0" z="0.0" />
    <detection t="59" x="721.0" y="160.0" z="0.0" />
    <detection t="60" x="716.0" y="156.0" z="0.0" />
    <detection t="61" x="721.0" y="160.0" z="0.0" />
    <detection t="62" x="728.0" y="164.0" z="0.0" />
    <detection t="63" x="729.0" y="162.0" z="0.0" />
    <detection t="64" x="727.0" y="166.0" z="0.0" />
    <detection t="65" x="728.0" y="166.0" z="0.0" />
    <detection t="66" x="729.0" y="167.0" z="0.0" />
    <detection t="67" x="741.0" y="163.0" z="0.0" />
    <detection t="68" x="742.0" y="164.0" z="0.0" />
    <detection t="69" x="746.0" y="165.0" z="0.0" />
    <detection t="70" x="733.0" y="159.0" z="0.0" />
    <detection t="71" x="735.0" y="160.0" z="0.0" />
    <detection t="72" x="736.0" y="162.0" z="0.0" />
    <detection t="73" x="736.0" y="161.0" z="0.0" />
    <detection t="74" x="737.0" y="160.0" z="0.0" />
  </particle>
  <particle nSpots="8">
    <detection t="16" x="923.0" y="399.0" z="0.0" />
    <detection t="17" x="920.0" y="398.0" z="0.0" />
    <detection t="18" x="920.0" y="398.0" z="0.0" />
    <detection t="19" x="917.0" y="397.0" z="0.0" />
    <detection t="20" x="915.0" y="395.0" z="0.0" />
    <detection t="21" x="918.0" y="397.0" z="0.0" />
    <detection t="22" x="928.0" y="397.0" z="0.0" />
    <detection t="23" x="926.0" y="396.0" z="0.0" />
  </particle>
  <particle nSpots="23">
    <detection t="16" x="779.0" y="347.0" z="0.0" />
    <detection t="17" x="777.0" y="346.0" z="0.0" />
    <detection t="18" x="776.0" y="344.0" z="0.0" />
    <detection t="19" x="775.0" y="343.0" z="0.0" />
    <detection t="20" x="774.0" y="342.0" z="0.0" />
    <detection t="21" x="772.0" y="340.0" z="0.0" />
    <detection t="22" x="768.0" y="340.0" z="0.0" />
    <detection t="23" x="763.0" y="339.0" z="0.0" />
    <detection t="24" x="761.0" y="338.0" z="0.0" />
    <detection t="25" x="759.0" y="335.0" z="0.0" />
    <detection t="26" x="758.0" y="335.0" z="0.0" />
    <detection t="27" x="759.0" y="337.0" z="0.0" />
    <detection t="28" x="761.0" y="342.0" z="0.0" />
    <detection t="29" x="761.0" y="348.0" z="0.0" />
    <detection t="30" x="760.0" y="355.0" z="0.0" />
    <detection t="31" x="758.0" y="360.0" z="0.0" />
    <detection t="32" x="757.0" y="360.0" z="0.0" />
    <detection t="33" x="755.0" y="360.0" z="0.0" />
    <detection t="34" x="753.0" y="360.0" z="0.0" />
    <detection t="35" x="750.0" y="358.0" z="0.0" />
    <detection t="36" x="748.0" y="358.0" z="0.0" />
    <detection t="37" x="749.0" y="359.0" z="0.0" />
    <detection t="38" x="744.0" y="357.0" z="0.0" />
  </particle>
  <particle nSpots="2">
    <detection t="16" x="947.0" y="507.0" z="0.0" />
    <detection t="17" x="944.0" y="513.0" z="0.0" />
  </particle>
  <particle nSpots="27">
    <detection t="16" x="778.0" y="514.0" z="0.0" />
    <detection t="17" x="774.0" y="514.0" z="0.0" />
    <detection t="18" x="765.0" y="512.0" z="0.0" />
    <detection t="19" x="751.0" y="514.0" z="0.0" />
    <detection t="20" x="747.0" y="513.0" z="0.0" />
    <detection t="21" x="743.0" y="509.0" z="0.0" />
    <detection t="22" x="741.0" y="508.0" z="0.0" />
    <detection t="23" x="739.0" y="506.0" z="0.0" />
    <detection t="24" x="737.0" y="506.0" z="0.0" />
    <detection t="25" x="734.0" y="507.0" z="0.0" />
    <detection t="26" x="735.0" y="508.0" z="0.0" />
    <detection t="27" x="736.0" y="511.0" z="0.0" />
    <detection t="28" x="737.0" y="513.0" z="0.0" />
    <detection t="29" x="741.0" y="514.0" z="0.0" />
    <detection t="30" x="742.0" y="515.0" z="0.0" />
    <detection t="31" x="746.0" y="516.0" z="0.0" />
    <detection t="32" x="749.0" y="515.0" z="0.0" />
    <detection t="33" x="751.0" y="510.0" z="0.0" />
    <detection t="34" x="748.0" y="512.0" z="0.0" />
    <detection t="35" x="748.0" y="512.0" z="0.0" />
    <detection t="36" x="750.0" y="513.0" z="0.0" />
    <detection t="37" x="746.0" y="512.0" z="0.0" />
    <detection t="38" x="752.0" y="511.0" z="0.0" />
    <detection t="39" x="750.0" y="512.0" z="0.0" />
    <detection t="40" x="747.0" y="513.0" z="0.0" />
    <detection t="41" x="744.0" y="515.0" z="0.0" />
    <detection t="42" x="744.0" y="517.0" z="0.0" />
  </particle>
  <particle nSpots="2">
    <detection t="18" x="853.0" y="480.0" z="0.0" />
    <detection t="19" x="852.0" y="479.0" z="0.0" />
  </particle>
  <particle nSpots="27">
    <detection t="18" x="835.0" y="506.0" z="0.0" />
    <detection t="19" x="834.0" y="506.0" z="0.0" />
    <detection t="20" x="834.0" y="512.0" z="0.0" />
    <detection t="21" x="833.0" y="511.0" z="0.0" />
    <detection t="22" x="837.0" y="512.0" z="0.0" />
    <detection t="23" x="835.0" y="512.0" z="0.0" />
    <detection t="24" x="833.0" y="512.0" z="0.0" />
    <detection t="25" x="833.0" y="511.0" z="0.0" />
    <detection t="26" x="827.0" y="510.0" z="0.0" />
    <detection t="27" x="823.0" y="507.0" z="0.0" />
    <detection t="28" x="819.0" y="506.0" z="0.0" />
    <detection t="29" x="818.0" y="506.0" z="0.0" />
    <detection t="30" x="817.0" y="506.0" z="0.0" />
    <detection t="31" x="817.0" y="506.0" z="0.0" />
    <detection t="32" x="816.0" y="505.0" z="0.0" />
    <detection t="33" x="811.0" y="502.0" z="0.0" />
    <detection t="34" x="804.0" y="500.0" z="0.0" />
    <detection t="35" x="799.0" y="500.0" z="0.0" />
    <detection t="36" x="797.0" y="500.0" z="0.0" />
    <detection t="37" x="796.0" y="498.0" z="0.0" />
    <detection t="38" x="801.0" y="499.0" z="0.0" />
    <detection t="39" x="801.0" y="501.0" z="0.0" />
    <detection t="40" x="804.0" y="502.0" z="0.0" />
    <detection t="41" x="804.0" y="504.0" z="0.0" />
    <detection t="42" x="802.0" y="506.0" z="0.0" />
    <detection t="43" x="799.0" y="508.0" z="0.0" />
    <detection t="44" x="801.0" y="511.0" z="0.0" />
  </particle>
  <particle nSpots="3">
    <detection t="18" x="878.0" y="430.0" z="0.0" />
    <detection t="19" x="877.0" y="426.0" z="0.0" />
    <detection t="20" x="878.0" y="424.0" z="0.0" />
  </particle>
  <particle nSpots="3">
    <detection t="18" x="933.0" y="683.0" z="0.0" />
    <detection t="19" x="930.0" y="682.0" z="0.0" />
    <detection t="20" x="926.0" y="689.0" z="0.0" />
  </particle>
  <particle nSpots="37">
    <detection t="18" x="868.0" y="634.0" z="0.0" />
    <detection t="19" x="868.0" y="630.0" z="0.0" />
    <detection t="20" x="870.0" y="633.0" z="0.0" />
    <detection t="21" x="866.0" y="632.0" z="0.0" />
    <detection t="22" x="864.0" y="632.0" z="0.0" />
    <detection t="23" x="861.0" y="631.0" z="0.0" />
    <detection t="24" x="859.0" y="630.0" z="0.0" />
    <detection t="25" x="856.0" y="629.0" z="0.0" />
    <detection t="26" x="855.0" y="627.0" z="0.0" />
    <detection t="27" x="854.0" y="625.0" z="0.0" />
    <detection t="28" x="853.0" y="627.0" z="0.0" />
    <detection t="29" x="855.0" y="627.0" z="0.0" />
    <detection t="30" x="854.0" y="627.0" z="0.0" />
    <detection t="31" x="855.0" y="628.0" z="0.0" />
    <detection t="32" x="856.0" y="628.0" z="0.0" />
    <detection t="33" x="853.0" y="625.0" z="0.0" />
    <detection t="34" x="850.0" y="625.0" z="0.0" />
    <detection t="35" x="847.0" y="626.0" z="0.0" />
    <detection t="36" x="845.0" y="627.0" z="0.0" />
    <detection t="37" x="843.0" y="627.0" z="0.0" />
    <detection t="38" x="837.0" y="629.0" z="0.0" />
    <detection t="39" x="838.0" y="631.0" z="0.0" />
    <detection t="40" x="834.0" y="631.0" z="0.0" />
    <detection t="41" x="833.0" y="632.0" z="0.0" />
    <detection t="42" x="831.0" y="634.0" z="0.0" />
    <detection t="43" x="831.0" y="635.0" z="0.0" />
    <detection t="44" x="836.0" y="637.0" z="0.0" />
    <detection t="45" x="837.0" y="636.0" z="0.0" />
    <detection t="46" x="839.0" y="636.0" z="0.0" />
    <detection t="47" x="837.0" y="637.0" z="0.0" />
    <detection t="48" x="837.0" y="637.0" z="0.0" />
    <detection t="49" x="836.0" y="648.0" z="0.0" />
    <detection t="50" x="836.0" y="651.0" z="0.0" />
    <detection t="51" x="835.0" y="651.0" z="0.0" />
    <detection t="52" x="834.0" y="651.0" z="0.0" />
    <detection t="53" x="831.0" y="651.0" z="0.0" />
    <detection t="54" x="830.0" y="651.0" z="0.0" />
  </particle>
  <particle nSpots="6">
    <detection t="17" x="804.0" y="178.0" z="0.0" />
    <detection t="18" x="804.0" y="186.0" z="0.0" />
    <detection t="19" x="803.0" y="188.0" z="0.0" />
    <detection t="20" x="803.0" y="190.0" z="0.0" />
    <detection t="21" x="800.0" y="191.0" z="0.0" />
    <detection t="22" x="797.0" y="191.0" z="0.0" />
  </particle>
  <particle nSpots="30">
    <detection t="17" x="774.0" y="180.0" z="0.0" />
    <detection t="18" x="767.0" y="185.0" z="0.0" />
    <detection t="19" x="765.0" y="186.0" z="0.0" />
    <detection t="20" x="766.0" y="185.0" z="0.0" />
    <detection t="21" x="763.0" y="185.0" z="0.0" />
    <detection t="22" x="760.0" y="187.0" z="0.0" />
    <detection t="23" x="757.0" y="188.0" z="0.0" />
    <detection t="24" x="757.0" y="187.0" z="0.0" />
    <detection t="25" x="756.0" y="187.0" z="0.0" />
    <detection t="26" x="753.0" y="186.0" z="0.0" />
    <detection t="27" x="758.0" y="188.0" z="0.0" />
    <detection t="28" x="760.0" y="192.0" z="0.0" />
    <detection t="29" x="759.0" y="195.0" z="0.0" />
    <detection t="30" x="760.0" y="196.0" z="0.0" />
    <detection t="31" x="759.0" y="197.0" z="0.0" />
    <detection t="32" x="756.0" y="201.0" z="0.0" />
    <detection t="33" x="754.0" y="202.0" z="0.0" />
    <detection t="34" x="753.0" y="201.0" z="0.0" />
    <detection t="35" x="751.0" y="201.0" z="0.0" />
    <detection t="36" x="751.0" y="203.0" z="0.0" />
    <detection t="37" x="751.0" y="203.0" z="0.0" />
    <detection t="38" x="749.0" y="201.0" z="0.0" />
    <detection t="39" x="747.0" y="200.0" z="0.0" />
    <detection t="40" x="748.0" y="199.0" z="0.0" />
    <detection t="41" x="748.0" y="199.0" z="0.0" />
    <detection t="42" x="743.0" y="201.0" z="0.0" />
    <detection t="43" x="739.0" y="201.0" z="0.0" />
    <detection t="44" x="739.0" y="202.0" z="0.0" />
    <detection t="45" x="739.0" y="202.0" z="0.0" />
    <detection t="46" x="736.0" y="201.0" z="0.0" />
  </particle>
  <particle nSpots="5">
    <detection t="17" x="959.0" y="170.0" z="0.0" />
    <detection t="18" x="959.0" y="168.0" z="0.0" />
    <detection t="19" x="959.0" y="166.0" z="0.0" />
    <detection t="20" x="959.0" y="165.0" z="0.0" />
    <detection t="21" x="958.0" y="163.0" z="0.0" />
  </particle>
  <particle nSpots="11">
    <detection t="17" x="925.0" y="261.0" z="0.0" />
    <detection t="18" x="923.0" y="260.0" z="0.0" />
    <detection t="19" x="920.0" y="260.0" z="0.0" />
    <detection t="20" x="917.0" y="260.0" z="0.0" />
    <detection t="21" x="917.0" y="261.0" z="0.0" />
    <detection t="22" x="918.0" y="263.0" z="0.0" />
    <detection t="23" x="913.0" y="264.0" z="0.0" />
    <detection t="24" x="909.0" y="265.0" z="0.0" />
    <detection t="25" x="907.0" y="266.0" z="0.0" />
    <detection t="26" x="906.0" y="266.0" z="0.0" />
    <detection t="27" x="902.0" y="265.0" z="0.0" />
  </particle>
  <particle nSpots="15">
    <detection t="18" x="959.0" y="249.0" z="0.0" />
    <detection t="19" x="959.0" y="247.0" z="0.0" />
    <detection t="20" x="959.0" y="245.0" z="0.0" />
    <detection t="21" x="959.0" y="241.0" z="0.0" />
    <detection t="22" x="959.0" y="239.0" z="0.0" />
    <detection t="23" x="959.0" y="240.0" z="0.0" />
    <detection t="24" x="959.0" y="242.0" z="0.0" />
    <detection t="25" x="949.0" y="242.0" z="0.0" />
    <detection t="26" x="942.0" y="238.0" z="0.0" />
    <detection t="27" x="941.0" y="232.0" z="0.0" />
    <detection t="28" x="942.0" y="230.0" z="0.0" />
    <detection t="29" x="939.0" y="230.0" z="0.0" />
    <detection t="30" x="936.0" y="229.0" z="0.0" />
    <detection t="31" x="934.0" y="230.0" z="0.0" />
    <detection t="32" x="930.0" y="231.0" z="0.0" />
  </particle>
  <particle nSpots="3">
    <detection t="17" x="803.0" y="225.0" z="0.0" />
    <detection t="18" x="799.0" y="227.0" z="0.0" />
    <detection t="19" x="796.0" y="227.0" z="0.0" />
  </particle>
  <particle nSpots="2">
    <detection t="18" x="949.0" y="39.0" z="0.0" />
    <detection t="19" x="959.0" y="42.0" z="0.0" />
  </particle>
  <particle nSpots="3">
    <detection t="17" x="809.0" y="43.0" z="0.0" />
    <detection t="18" x="806.0" y="39.0" z="0.0" />
    <detection t="19" x="795.0" y="33.0" z="0.0" />
  </particle>
  <particle nSpots="23">
    <detection t="18" x="922.0" y="19.0" z="0.0" />
    <detection t="19" x="914.0" y="20.0" z="0.0" />
    <detection t="20" x="910.0" y="17.0" z="0.0" />
    <detection t="21" x="902.0" y="18.0" z="0.0" />
    <detection t="22" x="899.0" y="20.0" z="0.0" />
    <detection t="23" x="900.0" y="17.0" z="0.0" />
    <detection t="24" x="898.0" y="18.0" z="0.0" />
    <detection t="25" x="904.0" y="14.0" z="0.0" />
    <detection t="26" x="903.0" y="15.0" z="0.0" />
    <detection t="27" x="900.0" y="8.0" z="0.0" />
    <detection t="28" x="891.0" y="0.0" z="0.0" />
    <detection t="29" x="887.0" y="0.0" z="0.0" />
    <detection t="30" x="882.0" y="0.0" z="0.0" />
    <detection t="31" x="878.0" y="0.0" z="0.0" />
    <detection t="32" x="873.0" y="0.0" z="0.0" />
    <detection t="33" x="880.0" y="0.0" z="0.0" />
    <detection t="34" x="873.0" y="11.0" z="0.0" />
    <detection t="35" x="869.0" y="12.0" z="0.0" />
    <detection t="36" x="865.0" y="0.0" z="0.0" />
    <detection t="37" x="860.0" y="2.0" z="0.0" />
    <detection t="38" x="856.0" y="0.0" z="0.0" />
    <detection t="39" x="851.0" y="0.0" z="0.0" />
    <detection t="40" x="845.0" y="0.0" z="0.0" />
  </particle>
  <particle nSpots="8">
    <detection t="17" x="834.0" y="32.0" z="0.0" />
    <detection t="18" x="832.0" y="35.0" z="0.0" />
    <detection t="19" x="826.0" y="34.0" z="0.0" />
    <detection t="20" x="820.0" y="37.0" z="0.0" />
    <detection t="21" x="816.0" y="37.0" z="0.0" />
    <detection t="22" x="814.0" y="40.0" z="0.0" />
    <detection t="23" x="810.0" y="41.0" z="0.0" />
    <detection t="24" x="809.0" y="43.0" z="0.0" />
  </particle>
  <particle nSpots="19">
    <detection t="19" x="747.0" y="693.0" z="0.0" />
    <detection t="20" x="740.0" y="691.0" z="0.0" />
    <detection t="21" x="731.0" y="689.0" z="0.0" />
    <detection t="22" x="727.0" y="690.0" z="0.0" />
    <detection t="23" x="722.0" y="688.0" z="0.0" />
    <detection t="24" x="720.0" y="686.0" z="0.0" />
    <detection t="25" x="720.0" y="685.0" z="0.0" />
    <detection t="26" x="713.0" y="684.0" z="0.0" />
    <detection t="27" x="708.0" y="683.0" z="0.0" />
    <detection t="28" x="701.0" y="679.0" z="0.0" />
    <detection t="29" x="698.0" y="679.0" z="0.0" />
    <detection t="30" x="693.0" y="680.0" z="0.0" />
    <detection t="31" x="692.0" y="680.0" z="0.0" />
    <detection t="32" x="691.0" y="680.0" z="0.0" />
    <detection t="33" x="688.0" y="681.0" z="0.0" />
    <detection t="34" x="689.0" y="689.0" z="0.0" />
    <detection t="35" x="692.0" y="690.0" z="0.0" />
    <detection t="36" x="691.0" y="689.0" z="0.0" />
    <detection t="37" x="689.0" y="689.0" z="0.0" />
  </particle>
  <particle nSpots="2">
    <detection t="19" x="863.0" y="250.0" z="0.0" />
    <detection t="20" x="865.0" y="255.0" z="0.0" />
  </particle>
  <particle nSpots="3">
    <detection t="19" x="889.0" y="89.0" z="0.0" />
    <detection t="20" x="895.0" y="91.0" z="0.0" />
    <detection t="21" x="894.0" y="92.0" z="0.0" />
  </particle>
  <particle nSpots="15">
    <detection t="19" x="959.0" y="104.0" z="0.0" />
    <detection t="20" x="952.0" y="103.0" z="0.0" />
    <detection t="21" x="959.0" y="102.0" z="0.0" />
    <detection t="22" x="959.0" y="103.0" z="0.0" />
    <detection t="23" x="959.0" y="102.0" z="0.0" />
    <detection t="24" x="959.0" y="101.0" z="0.0" />
    <detection t="25" x="959.0" y="101.0" z="0.0" />
    <detection t="26" x="950.0" y="99.0" z="0.0" />
    <detection t="27" x="946.0" y="98.0" z="0.0" />
    <detection t="28" x="945.0" y="98.0" z="0.0" />
    <detection t="29" x="944.0" y="97.0" z="0.0" />
    <detection t="30" x="943.0" y="99.0" z="0.0" />
    <detection t="31" x="943.0" y="101.0" z="0.0" />
    <detection t="32" x="943.0" y="103.0" z="0.0" />
    <detection t="33" x="943.0" y="104.0" z="0.0" />
  </particle>
  <particle nSpots="2">
    <detection t="19" x="940.0" y="511.0" z="0.0" />
    <detection t="20" x="938.0" y="509.0" z="0.0" />
  </particle>
  <particle nSpots="14">
    <detection t="19" x="959.0" y="401.0" z="0.0" />
    <detection t="20" x="959.0" y="401.0" z="0.0" />
    <detection t="21" x="959.0" y="402.0" z="0.0" />
    <detection t="22" x="959.0" y="402.0" z="0.0" />
    <detection t="23" x="959.0" y="400.0" z="0.0" />
    <detection t="24" x="959.0" y="402.0" z="0.0" />
    <detection t="25" x="959.0" y="401.0" z="0.0" />
    <detection t="26" x="959.0" y="401.0" z="0.0" />
    <detection t="27" x="959.0" y="401.0" z="0.0" />
    <detection t="28" x="959.0" y="403.0" z="0.0" />
    <detection t="29" x="959.0" y="403.0" z="0.0" />
    <detection t="30" x="947.0" y="400.0" z="0.0" />
    <detection t="31" x="949.0" y="403.0" z="0.0" />
    <detection t="32" x="959.0" y="405.0" z="0.0" />
  </particle>
  <particle nSpots="6">
    <detection t="19" x="809.0" y="465.0" z="0.0" />
    <detection t="20" x="810.0" y="463.0" z="0.0" />
    <detection t="21" x="807.0" y="461.0" z="0.0" />
    <detection t="22" x="806.0" y="459.0" z="0.0" />
    <detection t="23" x="802.0" y="457.0" z="0.0" />
    <detection t="24" x="798.0" y="455.0" z="0.0" />
  </particle>
  <particle nSpots="2">
    <detection t="19" x="936.0" y="463.0" z="0.0" />
    <detection t="20" x="938.0" y="465.0" z="0.0" />
  </particle>
  <particle nSpots="5">
    <detection t="20" x="959.0" y="25.0" z="0.0" />
    <detection t="21" x="952.0" y="24.0" z="0.0" />
    <detection t="22" x="959.0" y="29.0" z="0.0" />
    <detection t="23" x="959.0" y="31.0" z="0.0" />
    <detection t="24" x="959.0" y="32.0" z="0.0" />
  </particle>
  <particle nSpots="56">
    <detection t="20" x="815.0" y="0.0" z="0.0" />
    <detection t="21" x="818.0" y="0.0" z="0.0" />
    <detection t="22" x="819.0" y="0.0" z="0.0" />
    <detection t="23" x="819.0" y="0.0" z="0.0" />
    <detection t="24" x="823.0" y="0.0" z="0.0" />
    <detection t="25" x="827.0" y="0.0" z="0.0" />
    <detection t="26" x="832.0" y="0.0" z="0.0" />
    <detection t="27" x="834.0" y="9.0" z="0.0" />
    <detection t="28" x="835.0" y="10.0" z="0.0" />
    <detection t="29" x="838.0" y="10.0" z="0.0" />
    <detection t="30" x="835.0" y="7.0" z="0.0" />
    <detection t="31" x="834.0" y="0.0" z="0.0" />
    <detection t="32" x="832.0" y="0.0" z="0.0" />
    <detection t="33" x="835.0" y="0.0" z="0.0" />
    <detection t="34" x="832.0" y="0.0" z="0.0" />
    <detection t="35" x="823.0" y="0.0" z="0.0" />
    <detection t="36" x="821.0" y="0.0" z="0.0" />
    <detection t="37" x="816.0" y="0.0" z="0.0" />
    <detection t="38" x="817.0" y="0.0" z="0.0" />
    <detection t="39" x="819.0" y="0.0" z="0.0" />
    <detection t="40" x="822.0" y="0.0" z="0.0" />
    <detection t="41" x="833.0" y="0.0" z="0.0" />
    <detection t="42" x="828.0" y="0.0" z="0.0" />
    <detection t="43" x="828.0" y="0.0" z="0.0" />
    <detection t="44" x="826.0" y="0.0" z="0.0" />
    <detection t="45" x="824.0" y="0.0" z="0.0" />
    <detection t="46" x="822.0" y="0.0" z="0.0" />
    <detection t="47" x="822.0" y="0.0" z="0.0" />
    <detection t="48" x="822.0" y="0.0" z="0.0" />
    <detection t="49" x="822.0" y="0.0" z="0.0" />
    <detection t="50" x="825.0" y="0.0" z="0.0" />
    <detection t="51" x="825.0" y="0.0" z="0.0" />
    <detection t="52" x="825.0" y="0.0" z="0.0" />
    <detection t="53" x="827.0" y="0.0" z="0.0" />
    <detection t="54" x="825.0" y="0.0" z="0.0" />
    <detection t="55" x="824.0" y="0.0" z="0.0" />
    <detection t="56" x="819.0" y="0.0" z="0.0" />
    <detection t="57" x="816.0" y="0.0" z="0.0" />
    <detection t="58" x="814.0" y="0.0" z="0.0" />
    <detection t="59" x="814.0" y="0.0" z="0.0" />
    <detection t="60" x="811.0" y="0.0" z="0.0" />
    <detection t="61" x="814.0" y="9.0" z="0.0" />
    <detection t="62" x="812.0" y="11.0" z="0.0" />
    <detection t="63" x="810.0" y="11.0" z="0.0" />
    <detection t="64" x="805.0" y="10.0" z="0.0" />
    <detection t="65" x="799.0" y="10.0" z="0.0" />
    <detection t="66" x="800.0" y="10.0" z="0.0" />
    <detection t="67" x="804.0" y="13.0" z="0.0" />
    <detection t="68" x="802.0" y="12.0" z="0.0" />
    <detection t="69" x="800.0" y="11.0" z="0.0" />
    <detection t="70" x="799.0" y="12.0" z="0.0" />
    <detection t="71" x="798.0" y="13.0" z="0.0" />
    <detection t="72" x="795.0" y="16.0" z="0.0" />
    <detection t="73" x="793.0" y="17.0" z="0.0" />
    <detection t="74" x="791.0" y="17.0" z="0.0" />
    <detection t="75" x="782.0" y="16.0" z="0.0" />
  </particle>
  <particle nSpots="25">
    <detection t="20" x="784.0" y="63.0" z="0.0" />
    <detection t="21" x="777.0" y="60.0" z="0.0" />
    <detection t="22" x="771.0" y="62.0" z="0.0" />
    <detection t="23" x="763.0" y="63.0" z="0.0" />
    <detection t="24" x="753.0" y="60.0" z="0.0" />
    <detection t="25" x="744.0" y="60.0" z="0.0" />
    <detection t="26" x="736.0" y="59.0" z="0.0" />
    <detection t="27" x="733.0" y="59.0" z="0.0" />
    <detection t="28" x="729.0" y="60.0" z="0.0" />
    <detection t="29" x="725.0" y="59.0" z="0.0" />
    <detection t="30" x="720.0" y="58.0" z="0.0" />
    <detection t="31" x="717.0" y="56.0" z="0.0" />
    <detection t="32" x="717.0" y="56.0" z="0.0" />
    <detection t="33" x="718.0" y="54.0" z="0.0" />
    <detection t="34" x="714.0" y="56.0" z="0.0" />
    <detection t="35" x="708.0" y="59.0" z="0.0" />
    <detection t="36" x="703.0" y="59.0" z="0.0" />
    <detection t="37" x="697.0" y="60.0" z="0.0" />
    <detection t="38" x="691.0" y="61.0" z="0.0" />
    <detection t="39" x="686.0" y="62.0" z="0.0" />
    <detection t="40" x="682.0" y="59.0" z="0.0" />
    <detection t="41" x="677.0" y="59.0" z="0.0" />
    <detection t="42" x="675.0" y="56.0" z="0.0" />
    <detection t="43" x="668.0" y="55.0" z="0.0" />
    <detection t="44" x="667.0" y="52.0" z="0.0" />
  </particle>
  <particle nSpots="14">
    <detection t="20" x="863.0" y="198.0" z="0.0" />
    <detection t="21" x="860.0" y="197.0" z="0.0" />
    <detection t="22" x="857.0" y="197.0" z="0.0" />
    <detection t="23" x="863.0" y="206.0" z="0.0" />
    <detection t="24" x="858.0" y="204.0" z="0.0" />
    <detection t="25" x="854.0" y="204.0" z="0.0" />
    <detection t="26" x="851.0" y="209.0" z="0.0" />
    <detection t="27" x="848.0" y="208.0" z="0.0" />
    <detection t="28" x="846.0" y="211.0" z="0.0" />
    <detection t="29" x="843.0" y="208.0" z="0.0" />
    <detection t="30" x="842.0" y="209.0" z="0.0" />
    <detection t="31" x="845.0" y="204.0" z="0.0" />
    <detection t="32" x="844.0" y="201.0" z="0.0" />
    <detection t="33" x="846.0" y="201.0" z="0.0" />
  </particle>
  <particle nSpots="6">
    <detection t="20" x="959.0" y="471.0" z="0.0" />
    <detection t="21" x="959.0" y="472.0" z="0.0" />
    <detection t="22" x="959.0" y="474.0" z="0.0" />
    <detection t="23" x="959.0" y="475.0" z="0.0" />
    <detection t="24" x="959.0" y="475.0" z="0.0" />
    <detection t="25" x="959.0" y="475.0" z="0.0" />
  </particle>
  <particle nSpots="33">
    <detection t="20" x="868.0" y="350.0" z="0.0" />
    <detection t="21" x="869.0" y="355.0" z="0.0" />
    <detection t="22" x="868.0" y="354.0" z="0.0" />
    <detection t="23" x="867.0" y="355.0" z="0.0" />
    <detection t="24" x="866.0" y="356.0" z="0.0" />
    <detection t="25" x="864.0" y="359.0" z="0.0" />
    <detection t="26" x="862.0" y="359.0" z="0.0" />
    <detection t="27" x="863.0" y="358.0" z="0.0" />
    <detection t="28" x="858.0" y="361.0" z="0.0" />
    <detection t="29" x="852.0" y="366.0" z="0.0" />
    <detection t="30" x="854.0" y="366.0" z="0.0" />
    <detection t="31" x="852.0" y="366.0" z="0.0" />
    <detection t="32" x="848.0" y="367.0" z="0.0" />
    <detection t="33" x="847.0" y="368.0" z="0.0" />
    <detection t="34" x="842.0" y="369.0" z="0.0" />
    <detection t="35" x="839.0" y="372.0" z="0.0" />
    <detection t="36" x="835.0" y="376.0" z="0.0" />
    <detection t="37" x="832.0" y="377.0" z="0.0" />
    <detection t="38" x="829.0" y="378.0" z="0.0" />
    <detection t="39" x="828.0" y="374.0" z="0.0" />
    <detection t="40" x="827.0" y="373.0" z="0.0" />
    <detection t="41" x="824.0" y="370.0" z="0.0" />
    <detection t="42" x="820.0" y="368.0" z="0.0" />
    <detection t="43" x="821.0" y="367.0" z="0.0" />
    <detection t="44" x="819.0" y="365.0" z="0.0" />
    <detection t="45" x="822.0" y="363.0" z="0.0" />
    <detection t="46" x="822.0" y="364.0" z="0.0" />
    <detection t="47" x="821.0" y="362.0" z="0.0" />
    <detection t="48" x="823.0" y="360.0" z="0.0" />
    <detection t="49" x="814.0" y="354.0" z="0.0" />
    <detection t="50" x="817.0" y="354.0" z="0.0" />
    <detection t="51" x="815.0" y="355.0" z="0.0" />
    <detection t="52" x="813.0" y="353.0" z="0.0" />
  </particle>
  <particle nSpots="7">
    <detection t="20" x="812.0" y="321.0" z="0.0" />
    <detection t="21" x="811.0" y="318.0" z="0.0" />
    <detection t="22" x="811.0" y="315.0" z="0.0" />
    <detection t="23" x="810.0" y="316.0" z="0.0" />
    <detection t="24" x="809.0" y="317.0" z="0.0" />
    <detection t="25" x="817.0" y="323.0" z="0.0" />
    <detection t="26" x="819.0" y="322.0" z="0.0" />
  </particle>
  <particle nSpots="11">
    <detection t="20" x="911.0" y="356.0" z="0.0" />
    <detection t="21" x="912.0" y="352.0" z="0.0" />
    <detection t="22" x="913.0" y="351.0" z="0.0" />
    <detection t="23" x="915.0" y="362.0" z="0.0" />
    <detection t="24" x="911.0" y="361.0" z="0.0" />
    <detection t="25" x="911.0" y="361.0" z="0.0" />
    <detection t="26" x="909.0" y="361.0" z="0.0" />
    <detection t="27" x="911.0" y="358.0" z="0.0" />
    <detection t="28" x="908.0" y="359.0" z="0.0" />
    <detection t="29" x="913.0" y="354.0" z="0.0" />
    <detection t="30" x="911.0" y="352.0" z="0.0" />
  </particle>
  <particle nSpots="6">
    <detection t="20" x="840.0" y="602.0" z="0.0" />
    <detection t="21" x="838.0" y="601.0" z="0.0" />
    <detection t="22" x="838.0" y="601.0" z="0.0" />
    <detection t="23" x="831.0" y="603.0" z="0.0" />
    <detection t="24" x="828.0" y="603.0" z="0.0" />
    <detection t="25" x="822.0" y="605.0" z="0.0" />
  </particle>
  <particle nSpots="5">
    <detection t="20" x="888.0" y="650.0" z="0.0" />
    <detection t="21" x="897.0" y="657.0" z="0.0" />
    <detection t="22" x="901.0" y="659.0" z="0.0" />
    <detection t="23" x="903.0" y="662.0" z="0.0" />
    <detection t="24" x="899.0" y="661.0" z="0.0" />
  </particle>
  <particle nSpots="38">
    <detection t="21" x="860.0" y="423.0" z="0.0" />
    <detection t="22" x="867.0" y="424.0" z="0.0" />
    <detection t="23" x="863.0" y="426.0" z="0.0" />
    <detection t="24" x="859.0" y="424.0" z="0.0" />
    <detection t="25" x="860.0" y="425.0" z="0.0" />
    <detection t="26" x="861.0" y="430.0" z="0.0" />
    <detection t="27" x="864.0" y="435.0" z="0.0" />
    <detection t="28" x="865.0" y="433.0" z="0.0" />
    <detection t="29" x="860.0" y="436.0" z="0.0" />
    <detection t="30" x="855.0" y="440.0" z="0.0" />
    <detection t="31" x="853.0" y="442.0" z="0.0" />
    <detection t="32" x="846.0" y="439.0" z="0.0" />
    <detection t="33" x="845.0" y="440.0" z="0.0" />
    <detection t="34" x="852.0" y="431.0" z="0.0" />
    <detection t="35" x="850.0" y="432.0" z="0.0" />
    <detection t="36" x="854.0" y="435.0" z="0.0" />
    <detection t="37" x="855.0" y="433.0" z="0.0" />
    <detection t="38" x="852.0" y="432.0" z="0.0" />
    <detection t="39" x="853.0" y="428.0" z="0.0" />
    <detection t="40" x="851.0" y="425.0" z="0.0" />
    <detection t="41" x="860.0" y="426.0" z="0.0" />
    <detection t="42" x="860.0" y="427.0" z="0.0" />
    <detection t="43" x="866.0" y="427.0" z="0.0" />
    <detection t="44" x="866.0" y="426.0" z="0.0" />
    <detection t="45" x="865.0" y="432.0" z="0.0" />
    <detection t="46" x="863.0" y="435.0" z="0.0" />
    <detection t="47" x="870.0" y="436.0" z="0.0" />
    <detection t="48" x="869.0" y="435.0" z="0.0" />
    <detection t="49" x="872.0" y="429.0" z="0.0" />
    <detection t="50" x="876.0" y="432.0" z="0.0" />
    <detection t="51" x="877.0" y="432.0" z="0.0" />
    <detection t="52" x="872.0" y="436.0" z="0.0" />
    <detection t="53" x="869.0" y="445.0" z="0.0" />
    <detection t="54" x="862.0" y="449.0" z="0.0" />
    <detection t="55" x="858.0" y="456.0" z="0.0" />
    <detection t="56" x="852.0" y="463.0" z="0.0" />
    <detection t="57" x="852.0" y="470.0" z="0.0" />
    <detection t="58" x="848.0" y="480.0" z="0.0" />
  </particle>
  <particle nSpots="12">
    <detection t="21" x="888.0" y="410.0" z="0.0" />
    <detection t="22" x="889.0" y="405.0" z="0.0" />
    <detection t="23" x="887.0" y="406.0" z="0.0" />
    <detection t="24" x="888.0" y="408.0" z="0.0" />
    <detection t="25" x="886.0" y="407.0" z="0.0" />
    <detection t="26" x="886.0" y="408.0" z="0.0" />
    <detection t="27" x="884.0" y="406.0" z="0.0" />
    <detection t="28" x="884.0" y="406.0" z="0.0" />
    <detection t="29" x="883.0" y="407.0" z="0.0" />
    <detection t="30" x="882.0" y="407.0" z="0.0" />
    <detection t="31" x="881.0" y="407.0" z="0.0" />
    <detection t="32" x="882.0" y="407.0" z="0.0" />
  </particle>
  <particle nSpots="14">
    <detection t="21" x="790.0" y="227.0" z="0.0" />
    <detection t="22" x="791.0" y="227.0" z="0.0" />
    <detection t="23" x="783.0" y="225.0" z="0.0" />
    <detection t="24" x="784.0" y="223.0" z="0.0" />
    <detection t="25" x="783.0" y="220.0" z="0.0" />
    <detection t="26" x="778.0" y="220.0" z="0.0" />
    <detection t="27" x="778.0" y="221.0" z="0.0" />
    <detection t="28" x="777.0" y="222.0" z="0.0" />
    <detection t="29" x="778.0" y="223.0" z="0.0" />
    <detection t="30" x="777.0" y="224.0" z="0.0" />
    <detection t="31" x="782.0" y="226.0" z="0.0" />
    <detection t="32" x="783.0" y="228.0" z="0.0" />
    <detection t="33" x="782.0" y="228.0" z="0.0" />
    <detection t="34" x="792.0" y="226.0" z="0.0" />
  </particle>
  <particle nSpots="6">
    <detection t="21" x="639.0" y="155.0" z="0.0" />
    <detection t="22" x="636.0" y="156.0" z="0.0" />
    <detection t="23" x="632.0" y="155.0" z="0.0" />
    <detection t="24" x="629.0" y="154.0" z="0.0" />
    <detection t="25" x="627.0" y="155.0" z="0.0" />
    <detection t="26" x="626.0" y="156.0" z="0.0" />
  </particle>
  <particle nSpots="11">
    <detection t="21" x="800.0" y="588.0" z="0.0" />
    <detection t="22" x="799.0" y="586.0" z="0.0" />
    <detection t="23" x="793.0" y="584.0" z="0.0" />
    <detection t="24" x="791.0" y="584.0" z="0.0" />
    <detection t="25" x="788.0" y="583.0" z="0.0" />
    <detection t="26" x="789.0" y="581.0" z="0.0" />
    <detection t="27" x="790.0" y="580.0" z="0.0" />
    <detection t="28" x="792.0" y="579.0" z="0.0" />
    <detection t="29" x="792.0" y="580.0" z="0.0" />
    <detection t="30" x="790.0" y="583.0" z="0.0" />
    <detection t="31" x="787.0" y="582.0" z="0.0" />
  </particle>
  <particle nSpots="10">
    <detection t="21" x="866.0" y="539.0" z="0.0" />
    <detection t="22" x="862.0" y="539.0" z="0.0" />
    <detection t="23" x="859.0" y="540.0" z="0.0" />
    <detection t="24" x="859.0" y="540.0" z="0.0" />
    <detection t="25" x="860.0" y="540.0" z="0.0" />
    <detection t="26" x="861.0" y="539.0" z="0.0" />
    <detection t="27" x="860.0" y="538.0" z="0.0" />
    <detection t="28" x="860.0" y="539.0" z="0.0" />
    <detection t="29" x="858.0" y="539.0" z="0.0" />
    <detection t="30" x="855.0" y="541.0" z="0.0" />
  </particle>
  <particle nSpots="5">
    <detection t="21" x="959.0" y="540.0" z="0.0" />
    <detection t="22" x="959.0" y="540.0" z="0.0" />
    <detection t="23" x="959.0" y="542.0" z="0.0" />
    <detection t="24" x="959.0" y="542.0" z="0.0" />
    <detection t="25" x="959.0" y="540.0" z="0.0" />
  </particle>
  <particle nSpots="149">
    <detection t="21" x="841.0" y="565.0" z="0.0" />
    <detection t="22" x="840.0" y="565.0" z="0.0" />
    <detection t="23" x="836.0" y="565.0" z="0.0" />
    <detection t="24" x="838.0" y="565.0" z="0.0" />
    <detection t="25" x="835.0" y="566.0" z="0.0" />
    <detection t="26" x="840.0" y="563.0" z="0.0" />
    <detection t="27" x="836.0" y="560.0" z="0.0" />
    <detection t="28" x="831.0" y="561.0" z="0.0" />
    <detection t="29" x="826.0" y="564.0" z="0.0" />
    <detection t="30" x="823.0" y="567.0" z="0.0" />
    <detection t="31" x="825.0" y="566.0" z="0.0" />
    <detection t="32" x="822.0" y="565.0" z="0.0" />
    <detection t="33" x="819.0" y="567.0" z="0.0" />
    <detection t="34" x="817.0" y="565.0" z="0.0" />
    <detection t="35" x="818.0" y="562.0" z="0.0" />
    <detection t="36" x="814.0" y="558.0" z="0.0" />
    <detection t="37" x="813.0" y="557.0" z="0.0" />
    <detection t="38" x="812.0" y="555.0" z="0.0" />
    <detection t="39" x="813.0" y="556.0" z="0.0" />
    <detection t="40" x="813.0" y="555.0" z="0.0" />
    <detection t="41" x="814.0" y="552.0" z="0.0" />
    <detection t="42" x="816.0" y="553.0" z="0.0" />
    <detection t="43" x="815.0" y="547.0" z="0.0" />
    <detection t="44" x="813.0" y="545.0" z="0.0" />
    <detection t="45" x="811.0" y="540.0" z="0.0" />
    <detection t="46" x="811.0" y="538.0" z="0.0" />
    <detection t="47" x="807.0" y="540.0" z="0.0" />
    <detection t="48" x="808.0" y="537.0" z="0.0" />
    <detection t="49" x="807.0" y="530.0" z="0.0" />
    <detection t="50" x="806.0" y="529.0" z="0.0" />
    <detection t="51" x="805.0" y="530.0" z="0.0" />
    <detection t="52" x="806.0" y="531.0" z="0.0" />
    <detection t="53" x="799.0" y="531.0" z="0.0" />
    <detection t="54" x="798.0" y="535.0" z="0.0" />
    <detection t="55" x="800.0" y="536.0" z="0.0" />
    <detection t="56" x="796.0" y="535.0" z="0.0" />
    <detection t="57" x="791.0" y="537.0" z="0.0" />
    <detection t="58" x="790.0" y="540.0" z="0.0" />
    <detection t="59" x="791.0" y="542.0" z="0.0" />
    <detection t="60" x="793.0" y="544.0" z="0.0" />
    <detection t="61" x="798.0" y="542.0" z="0.0" />
    <detection t="62" x="795.0" y="543.0" z="0.0" />
    <detection t="63" x="798.0" y="548.0" z="0.0" />
    <detection t="64" x="796.0" y="551.0" z="0.0" />
    <detection t="65" x="808.0" y="548.0" z="0.0" />
    <detection t="66" x="805.0" y="554.0" z="0.0" />
    <detection t="67" x="804.0" y="557.0" z="0.0" />
    <detection t="68" x="806.0" y="557.0" z="0.0" />
    <detection t="69" x="808.0" y="558.0" z="0.0" />
    <detection t="70" x="813.0" y="561.0" z="0.0" />
    <detection t="71" x="817.0" y="563.0" z="0.0" />
    <detection t="72" x="819.0" y="566.0" z="0.0" />
    <detection t="73" x="818.0" y="565.0" z="0.0" />
    <detection t="74" x="816.0" y="564.0" z="0.0" />
    <detection t="75" x="815.0" y="564.0" z="0.0" />
    <detection t="76" x="811.0" y="564.0" z="0.0" />
    <detection t="77" x="814.0" y="562.0" z="0.0" />
    <detection t="78" x="811.0" y="561.0" z="0.0" />
    <detection t="79" x="810.0" y="562.0" z="0.0" />
    <detection t="80" x="808.0" y="562.0" z="0.0" />
    <detection t="81" x="809.0" y="563.0" z="0.0" />
    <detection t="82" x="815.0" y="566.0" z="0.0" />
    <detection t="83" x="815.0" y="564.0" z="0.0" />
    <detection t="84" x="816.0" y="563.0" z="0.0" />
    <detection t="85" x="818.0" y="567.0" z="0.0" />
    <detection t="86" x="819.0" y="570.0" z="0.0" />
    <detection t="87" x="820.0" y="570.0" z="0.0" />
    <detection t="88" x="819.0" y="572.0" z="0.0" />
    <detection t="89" x="814.0" y="568.0" z="0.0" />
    <detection t="90" x="810.0" y="564.0" z="0.0" />
    <detection t="91" x="817.0" y="568.0" z="0.0" />
    <detection t="92" x="813.0" y="565.0" z="0.0" />
    <detection t="93" x="811.0" y="569.0" z="0.0" />
    <detection t="94" x="811.0" y="571.0" z="0.0" />
    <detection t="95" x="815.0" y="576.0" z="0.0" />
    <detection t="96" x="816.0" y="577.0" z="0.0" />
    <detection t="97" x="817.0" y="580.0" z="0.0" />
    <detection t="98" x="817.0" y="581.0" z="0.0" />
    <detection t="99" x="819.0" y="581.0" z="0.0" />
    <detection t="100" x="819.0" y="581.0" z="0.0" />
    <detection t="101" x="817.0" y="577.0" z="0.0" />
    <detection t="102" x="817.0" y="568.0" z="0.0" />
    <detection t="103" x="816.0" y="562.0" z="0.0" />
    <detection t="104" x="818.0" y="559.0" z="0.0" />
    <detection t="105" x="817.0" y="556.0" z="0.0" />
    <detection t="106" x="815.0" y="555.0" z="0.0" />
    <detection t="107" x="805.0" y="555.0" z="0.0" />
    <detection t="108" x="802.0" y="556.0" z="0.0" />
    <detection t="109" x="802.0" y="558.0" z="0.0" />
    <detection t="110" x="794.0" y="558.0" z="0.0" />
    <detection t="111" x="795.0" y="559.0" z="0.0" />
    <detection t="112" x="796.0" y="556.0" z="0.0" />
    <detection t="113" x="793.0" y="558.0" z="0.0" />
    <detection t="114" x="793.0" y="560.0" z="0.0" />
    <detection t="115" x="799.0" y="563.0" z="0.0" />
    <detection t="116" x="798.0" y="570.0" z="0.0" />
    <detection t="117" x="801.0" y="567.0" z="0.0" />
    <detection t="118" x="802.0" y="563.0" z="0.0" />
    <detection t="119" x="805.0" y="561.0" z="0.0" />
    <detection t="120" x="802.0" y="560.0" z="0.0" />
    <detection t="121" x="798.0" y="553.0" z="0.0" />
    <detection t="122" x="802.0" y="551.0" z="0.0" />
    <detection t="123" x="803.0" y="555.0" z="0.0" />
    <detection t="124" x="801.0" y="558.0" z="0.0" />
    <detection t="125" x="807.0" y="563.0" z="0.0" />
    <detection t="126" x="814.0" y="565.0" z="0.0" />
    <detection t="127" x="815.0" y="564.0" z="0.0" />
    <detection t="128" x="817.0" y="566.0" z="0.0" />
    <detection t="129" x="817.0" y="569.0" z="0.0" />
    <detection t="130" x="818.0" y="568.0" z="0.0" />
    <detection t="131" x="821.0" y="565.0" z="0.0" />
    <detection t="132" x="825.0" y="565.0" z="0.0" />
    <detection t="133" x="827.0" y="565.0" z="0.0" />
    <detection t="134" x="826.0" y="565.0" z="0.0" />
    <detection t="135" x="825.0" y="563.0" z="0.0" />
    <detection t="136" x="825.0" y="563.0" z="0.0" />
    <detection t="137" x="819.0" y="561.0" z="0.0" />
    <detection t="138" x="811.0" y="560.0" z="0.0" />
    <detection t="139" x="813.0" y="561.0" z="0.0" />
    <detection t="140" x="807.0" y="560.0" z="0.0" />
    <detection t="141" x="807.0" y="565.0" z="0.0" />
    <detection t="142" x="812.0" y="561.0" z="0.0" />
    <detection t="143" x="807.0" y="562.0" z="0.0" />
    <detection t="144" x="808.0" y="564.0" z="0.0" />
    <detection t="145" x="801.0" y="564.0" z="0.0" />
    <detection t="146" x="805.0" y="564.0" z="0.0" />
    <detection t="147" x="809.0" y="562.0" z="0.0" />
    <detection t="148" x="809.0" y="567.0" z="0.0" />
    <detection t="149" x="807.0" y="569.0" z="0.0" />
    <detection t="150" x="812.0" y="574.0" z="0.0" />
    <detection t="151" x="815.0" y="574.0" z="0.0" />
    <detection t="152" x="814.0" y="573.0" z="0.0" />
    <detection t="153" x="813.0" y="571.0" z="0.0" />
    <detection t="154" x="815.0" y="572.0" z="0.0" />
    <detection t="155" x="816.0" y="575.0" z="0.0" />
    <detection t="156" x="819.0" y="577.0" z="0.0" />
    <detection t="157" x="823.0" y="580.0" z="0.0" />
    <detection t="158" x="822.0" y="581.0" z="0.0" />
    <detection t="159" x="822.0" y="582.0" z="0.0" />
    <detection t="160" x="821.0" y="581.0" z="0.0" />
    <detection t="161" x="820.0" y="579.0" z="0.0" />
    <detection t="162" x="816.0" y="579.0" z="0.0" />
    <detection t="163" x="814.0" y="577.0" z="0.0" />
    <detection t="164" x="809.0" y="577.0" z="0.0" />
    <detection t="165" x="803.0" y="577.0" z="0.0" />
    <detection t="166" x="795.0" y="569.0" z="0.0" />
    <detection t="167" x="797.0" y="569.0" z="0.0" />
    <detection t="168" x="797.0" y="572.0" z="0.0" />
    <detection t="169" x="797.0" y="570.0" z="0.0" />
  </particle>
  <particle nSpots="4">
    <detection t="21" x="948.0" y="134.0" z="0.0" />
    <detection t="22" x="959.0" y="133.0" z="0.0" />
    <detection t="23" x="959.0" y="133.0" z="0.0" />
    <detection t="24" x="959.0" y="131.0" z="0.0" />
  </particle>
  <particle nSpots="4">
    <detection t="22" x="941.0" y="147.0" z="0.0" />
    <detection t="23" x="944.0" y="148.0" z="0.0" />
    <detection t="24" x="943.0" y="146.0" z="0.0" />
    <detection t="25" x="944.0" y="144.0" z="0.0" />
  </particle>
  <particle nSpots="22">
    <detection t="22" x="946.0" y="80.0" z="0.0" />
    <detection t="23" x="949.0" y="76.0" z="0.0" />
    <detection t="24" x="944.0" y="74.0" z="0.0" />
    <detection t="25" x="942.0" y="73.0" z="0.0" />
    <detection t="26" x="940.0" y="68.0" z="0.0" />
    <detection t="27" x="937.0" y="63.0" z="0.0" />
    <detection t="28" x="934.0" y="60.0" z="0.0" />
    <detection t="29" x="927.0" y="61.0" z="0.0" />
    <detection t="30" x="924.0" y="63.0" z="0.0" />
    <detection t="31" x="921.0" y="63.0" z="0.0" />
    <detection t="32" x="917.0" y="64.0" z="0.0" />
    <detection t="33" x="914.0" y="70.0" z="0.0" />
    <detection t="34" x="909.0" y="72.0" z="0.0" />
    <detection t="35" x="905.0" y="66.0" z="0.0" />
    <detection t="36" x="900.0" y="66.0" z="0.0" />
    <detection t="37" x="900.0" y="63.0" z="0.0" />
    <detection t="38" x="901.0" y="64.0" z="0.0" />
    <detection t="39" x="904.0" y="60.0" z="0.0" />
    <detection t="40" x="906.0" y="57.0" z="0.0" />
    <detection t="41" x="911.0" y="53.0" z="0.0" />
    <detection t="42" x="909.0" y="52.0" z="0.0" />
    <detection t="43" x="907.0" y="49.0" z="0.0" />
  </particle>
  <particle nSpots="19">
    <detection t="22" x="860.0" y="62.0" z="0.0" />
    <detection t="23" x="862.0" y="60.0" z="0.0" />
    <detection t="24" x="855.0" y="58.0" z="0.0" />
    <detection t="25" x="856.0" y="58.0" z="0.0" />
    <detection t="26" x="850.0" y="57.0" z="0.0" />
    <detection t="27" x="848.0" y="58.0" z="0.0" />
    <detection t="28" x="844.0" y="57.0" z="0.0" />
    <detection t="29" x="840.0" y="55.0" z="0.0" />
    <detection t="30" x="836.0" y="55.0" z="0.0" />
    <detection t="31" x="823.0" y="53.0" z="0.0" />
    <detection t="32" x="822.0" y="52.0" z="0.0" />
    <detection t="33" x="819.0" y="51.0" z="0.0" />
    <detection t="34" x="817.0" y="51.0" z="0.0" />
    <detection t="35" x="817.0" y="54.0" z="0.0" />
    <detection t="36" x="814.0" y="54.0" z="0.0" />
    <detection t="37" x="811.0" y="56.0" z="0.0" />
    <detection t="38" x="808.0" y="53.0" z="0.0" />
    <detection t="39" x="805.0" y="53.0" z="0.0" />
    <detection t="40" x="796.0" y="49.0" z="0.0" />
  </particle>
  <particle nSpots="14">
    <detection t="22" x="841.0" y="414.0" z="0.0" />
    <detection t="23" x="838.0" y="415.0" z="0.0" />
    <detection t="24" x="838.0" y="416.0" z="0.0" />
    <detection t="25" x="838.0" y="416.0" z="0.0" />
    <detection t="26" x="835.0" y="414.0" z="0.0" />
    <detection t="27" x="834.0" y="413.0" z="0.0" />
    <detection t="28" x="831.0" y="411.0" z="0.0" />
    <detection t="29" x="829.0" y="409.0" z="0.0" />
    <detection t="30" x="828.0" y="407.0" z="0.0" />
    <detection t="31" x="832.0" y="406.0" z="0.0" />
    <detection t="32" x="833.0" y="404.0" z="0.0" />
    <detection t="33" x="834.0" y="401.0" z="0.0" />
    <detection t="34" x="834.0" y="399.0" z="0.0" />
    <detection t="35" x="834.0" y="397.0" z="0.0" />
  </particle>
  <particle nSpots="2">
    <detection t="22" x="933.0" y="377.0" z="0.0" />
    <detection t="23" x="928.0" y="374.0" z="0.0" />
  </particle>
  <particle nSpots="9">
    <detection t="22" x="900.0" y="382.0" z="0.0" />
    <detection t="23" x="905.0" y="385.0" z="0.0" />
    <detection t="24" x="911.0" y="382.0" z="0.0" />
    <detection t="25" x="916.0" y="386.0" z="0.0" />
    <detection t="26" x="917.0" y="387.0" z="0.0" />
    <detection t="27" x="923.0" y="390.0" z="0.0" />
    <detection t="28" x="923.0" y="386.0" z="0.0" />
    <detection t="29" x="924.0" y="384.0" z="0.0" />
    <detection t="30" x="926.0" y="381.0" z="0.0" />
  </particle>
  <particle nSpots="36">
    <detection t="22" x="813.0" y="510.0" z="0.0" />
    <detection t="23" x="810.0" y="508.0" z="0.0" />
    <detection t="24" x="803.0" y="505.0" z="0.0" />
    <detection t="25" x="796.0" y="503.0" z="0.0" />
    <detection t="26" x="791.0" y="501.0" z="0.0" />
    <detection t="27" x="788.0" y="499.0" z="0.0" />
    <detection t="28" x="784.0" y="498.0" z="0.0" />
    <detection t="29" x="782.0" y="496.0" z="0.0" />
    <detection t="30" x="780.0" y="495.0" z="0.0" />
    <detection t="31" x="782.0" y="493.0" z="0.0" />
    <detection t="32" x="780.0" y="489.0" z="0.0" />
    <detection t="33" x="776.0" y="482.0" z="0.0" />
    <detection t="34" x="772.0" y="482.0" z="0.0" />
    <detection t="35" x="766.0" y="483.0" z="0.0" />
    <detection t="36" x="762.0" y="483.0" z="0.0" />
    <detection t="37" x="760.0" y="482.0" z="0.0" />
    <detection t="38" x="761.0" y="482.0" z="0.0" />
    <detection t="39" x="748.0" y="477.0" z="0.0" />
    <detection t="40" x="744.0" y="477.0" z="0.0" />
    <detection t="41" x="743.0" y="476.0" z="0.0" />
    <detection t="42" x="739.0" y="478.0" z="0.0" />
    <detection t="43" x="734.0" y="478.0" z="0.0" />
    <detection t="44" x="731.0" y="478.0" z="0.0" />
    <detection t="45" x="732.0" y="478.0" z="0.0" />
    <detection t="46" x="731.0" y="478.0" z="0.0" />
    <detection t="47" x="732.0" y="480.0" z="0.0" />
    <detection t="48" x="733.0" y="479.0" z="0.0" />
    <detection t="49" x="733.0" y="480.0" z="0.0" />
    <detection t="50" x="732.0" y="480.0" z="0.0" />
    <detection t="51" x="733.0" y="482.0" z="0.0" />
    <detection t="52" x="734.0" y="485.0" z="0.0" />
    <detection t="53" x="734.0" y="487.0" z="0.0" />
    <detection t="54" x="731.0" y="488.0" z="0.0" />
    <detection t="55" x="730.0" y="487.0" z="0.0" />
    <detection t="56" x="728.0" y="485.0" z="0.0" />
    <detection t="57" x="722.0" y="484.0" z="0.0" />
  </particle>
  <particle nSpots="11">
    <detection t="22" x="835.0" y="339.0" z="0.0" />
    <detection t="23" x="832.0" y="338.0" z="0.0" />
    <detection t="24" x="829.0" y="339.0" z="0.0" />
    <detection t="25" x="828.0" y="343.0" z="0.0" />
    <detection t="26" x="827.0" y="344.0" z="0.0" />
    <detection t="27" x="828.0" y="344.0" z="0.0" />
    <detection t="28" x="827.0" y="338.0" z="0.0" />
    <detection t="29" x="829.0" y="337.0" z="0.0" />
    <detection t="30" x="827.0" y="336.0" z="0.0" />
    <detection t="31" x="825.0" y="336.0" z="0.0" />
    <detection t="32" x="828.0" y="340.0" z="0.0" />
  </particle>
  <particle nSpots="5">
    <detection t="22" x="885.0" y="647.0" z="0.0" />
    <detection t="23" x="883.0" y="642.0" z="0.0" />
    <detection t="24" x="881.0" y="644.0" z="0.0" />
    <detection t="25" x="880.0" y="649.0" z="0.0" />
    <detection t="26" x="868.0" y="642.0" z="0.0" />
  </particle>
  <particle nSpots="2">
    <detection t="22" x="720.0" y="598.0" z="0.0" />
    <detection t="23" x="715.0" y="598.0" z="0.0" />
  </particle>
  <particle nSpots="2">
    <detection t="0" x="828.0" y="332.0" z="0.0" />
    <detection t="1" x="828.0" y="332.0" z="0.0" />
  </particle>
  <particle nSpots="2">
    <detection t="0" x="928.0" y="498.0" z="0.0" />
    <detection t="1" x="929.0" y="495.0" z="0.0" />
  </particle>
  <particle nSpots="2">
    <detection t="0" x="947.0" y="436.0" z="0.0" />
    <detection t="1" x="939.0" y="435.0" z="0.0" />
  </particle>
  <particle nSpots="2">
    <detection t="0" x="798.0" y="544.0" z="0.0" />
    <detection t="1" x="798.0" y="547.0" z="0.0" />
  </particle>
  <particle nSpots="2">
    <detection t="0" x="959.0" y="525.0" z="0.0" />
    <detection t="1" x="956.0" y="528.0" z="0.0" />
  </particle>
  <particle nSpots="2">
    <detection t="0" x="959.0" y="167.0" z="0.0" />
    <detection t="1" x="955.0" y="162.0" z="0.0" />
  </particle>
  <particle nSpots="2">
    <detection t="0" x="771.0" y="180.0" z="0.0" />
    <detection t="1" x="757.0" y="182.0" z="0.0" />
  </particle>
  <particle nSpots="2">
    <detection t="0" x="866.0" y="133.0" z="0.0" />
    <detection t="1" x="861.0" y="129.0" z="0.0" />
  </particle>
  <particle nSpots="2">
    <detection t="0" x="893.0" y="106.0" z="0.0" />
    <detection t="1" x="884.0" y="106.0" z="0.0" />
  </particle>
  <particle nSpots="2">
    <detection t="0" x="814.0" y="112.0" z="0.0" />
    <detection t="1" x="811.0" y="113.0" z="0.0" />
  </particle>
  <particle nSpots="2">
    <detection t="0" x="838.0" y="67.0" z="0.0" />
    <detection t="1" x="835.0" y="65.0" z="0.0" />
  </particle>
  <particle nSpots="2">
    <detection t="0" x="879.0" y="61.0" z="0.0" />
    <detection t="1" x="876.0" y="59.0" z="0.0" />
  </particle>
  <particle nSpots="2">
    <detection t="0" x="881.0" y="26.0" z="0.0" />
    <detection t="1" x="877.0" y="22.0" z="0.0" />
  </particle>
  <particle nSpots="2">
    <detection t="9" x="877.0" y="0.0" z="0.0" />
    <detection t="10" x="872.0" y="0.0" z="0.0" />
  </particle>
  <particle nSpots="2">
    <detection t="9" x="941.0" y="715.0" z="0.0" />
    <detection t="10" x="936.0" y="708.0" z="0.0" />
  </particle>
  <particle nSpots="2">
    <detection t="9" x="817.0" y="539.0" z="0.0" />
    <detection t="10" x="818.0" y="540.0" z="0.0" />
  </particle>
  <particle nSpots="2">
    <detection t="9" x="873.0" y="356.0" z="0.0" />
    <detection t="10" x="884.0" y="346.0" z="0.0" />
  </particle>
  <particle nSpots="8">
    <detection t="24" x="889.0" y="428.0" z="0.0" />
    <detection t="25" x="890.0" y="429.0" z="0.0" />
    <detection t="26" x="891.0" y="433.0" z="0.0" />
    <detection t="27" x="895.0" y="435.0" z="0.0" />
    <detection t="28" x="898.0" y="436.0" z="0.0" />
    <detection t="29" x="899.0" y="434.0" z="0.0" />
    <detection t="30" x="895.0" y="430.0" z="0.0" />
    <detection t="31" x="896.0" y="426.0" z="0.0" />
  </particle>
  <particle nSpots="3">
    <detection t="23" x="848.0" y="448.0" z="0.0" />
    <detection t="24" x="847.0" y="450.0" z="0.0" />
    <detection t="25" x="855.0" y="456.0" z="0.0" />
  </particle>
  <particle nSpots="2">
    <detection t="24" x="762.0" y="470.0" z="0.0" />
    <detection t="25" x="758.0" y="470.0" z="0.0" />
  </particle>
  <particle nSpots="6">
    <detection t="23" x="959.0" y="635.0" z="0.0" />
    <detection t="24" x="959.0" y="636.0" z="0.0" />
    <detection t="25" x="959.0" y="637.0" z="0.0" />
    <detection t="26" x="959.0" y="636.0" z="0.0" />
    <detection t="27" x="959.0" y="635.0" z="0.0" />
    <detection t="28" x="959.0" y="638.0" z="0.0" />
  </particle>
  <particle nSpots="81">
    <detection t="23" x="811.0" y="622.0" z="0.0" />
    <detection t="24" x="809.0" y="623.0" z="0.0" />
    <detection t="25" x="806.0" y="623.0" z="0.0" />
    <detection t="26" x="808.0" y="619.0" z="0.0" />
    <detection t="27" x="798.0" y="620.0" z="0.0" />
    <detection t="28" x="795.0" y="622.0" z="0.0" />
    <detection t="29" x="793.0" y="621.0" z="0.0" />
    <detection t="30" x="792.0" y="621.0" z="0.0" />
    <detection t="31" x="788.0" y="619.0" z="0.0" />
    <detection t="32" x="783.0" y="616.0" z="0.0" />
    <detection t="33" x="783.0" y="621.0" z="0.0" />
    <detection t="34" x="780.0" y="618.0" z="0.0" />
    <detection t="35" x="779.0" y="619.0" z="0.0" />
    <detection t="36" x="779.0" y="620.0" z="0.0" />
    <detection t="37" x="777.0" y="618.0" z="0.0" />
    <detection t="38" x="774.0" y="621.0" z="0.0" />
    <detection t="39" x="770.0" y="625.0" z="0.0" />
    <detection t="40" x="763.0" y="627.0" z="0.0" />
    <detection t="41" x="755.0" y="629.0" z="0.0" />
    <detection t="42" x="744.0" y="635.0" z="0.0" />
    <detection t="43" x="738.0" y="635.0" z="0.0" />
    <detection t="44" x="733.0" y="636.0" z="0.0" />
    <detection t="45" x="731.0" y="639.0" z="0.0" />
    <detection t="46" x="729.0" y="637.0" z="0.0" />
    <detection t="47" x="728.0" y="638.0" z="0.0" />
    <detection t="48" x="727.0" y="639.0" z="0.0" />
    <detection t="49" x="727.0" y="643.0" z="0.0" />
    <detection t="50" x="725.0" y="645.0" z="0.0" />
    <detection t="51" x="726.0" y="646.0" z="0.0" />
    <detection t="52" x="724.0" y="647.0" z="0.0" />
    <detection t="53" x="725.0" y="646.0" z="0.0" />
    <detection t="54" x="726.0" y="650.0" z="0.0" />
    <detection t="55" x="726.0" y="651.0" z="0.0" />
    <detection t="56" x="722.0" y="649.0" z="0.0" />
    <detection t="57" x="716.0" y="644.0" z="0.0" />
    <detection t="58" x="713.0" y="642.0" z="0.0" />
    <detection t="59" x="707.0" y="639.0" z="0.0" />
    <detection t="60" x="704.0" y="638.0" z="0.0" />
    <detection t="61" x="699.0" y="638.0" z="0.0" />
    <detection t="62" x="696.0" y="636.0" z="0.0" />
    <detection t="63" x="693.0" y="629.0" z="0.0" />
    <detection t="64" x="690.0" y="623.0" z="0.0" />
    <detection t="65" x="688.0" y="623.0" z="0.0" />
    <detection t="66" x="688.0" y="626.0" z="0.0" />
    <detection t="67" x="687.0" y="628.0" z="0.0" />
    <detection t="68" x="682.0" y="628.0" z="0.0" />
    <detection t="69" x="682.0" y="629.0" z="0.0" />
    <detection t="70" x="679.0" y="628.0" z="0.0" />
    <detection t="71" x="675.0" y="625.0" z="0.0" />
    <detection t="72" x="665.0" y="620.0" z="0.0" />
    <detection t="73" x="654.0" y="616.0" z="0.0" />
    <detection t="74" x="646.0" y="612.0" z="0.0" />
    <detection t="75" x="638.0" y="610.0" z="0.0" />
    <detection t="76" x="636.0" y="610.0" z="0.0" />
    <detection t="77" x="633.0" y="610.0" z="0.0" />
    <detection t="78" x="633.0" y="608.0" z="0.0" />
    <detection t="79" x="634.0" y="608.0" z="0.0" />
    <detection t="80" x="635.0" y="606.0" z="0.0" />
    <detection t="81" x="630.0" y="603.0" z="0.0" />
    <detection t="82" x="625.0" y="600.0" z="0.0" />
    <detection t="83" x="623.0" y="597.0" z="0.0" />
    <detection t="84" x="621.0" y="602.0" z="0.0" />
    <detection t="85" x="621.0" y="605.0" z="0.0" />
    <detection t="86" x="621.0" y="604.0" z="0.0" />
    <detection t="87" x="623.0" y="600.0" z="0.0" />
    <detection t="88" x="626.0" y="594.0" z="0.0" />
    <detection t="89" x="629.0" y="597.0" z="0.0" />
    <detection t="90" x="626.0" y="607.0" z="0.0" />
    <detection t="91" x="634.0" y="600.0" z="0.0" />
    <detection t="92" x="636.0" y="594.0" z="0.0" />
    <detection t="93" x="644.0" y="595.0" z="0.0" />
    <detection t="94" x="641.0" y="589.0" z="0.0" />
    <detection t="95" x="638.0" y="585.0" z="0.0" />
    <detection t="96" x="648.0" y="578.0" z="0.0" />
    <detection t="97" x="651.0" y="574.0" z="0.0" />
    <detection t="98" x="653.0" y="576.0" z="0.0" />
    <detection t="99" x="654.0" y="573.0" z="0.0" />
    <detection t="100" x="656.0" y="573.0" z="0.0" />
    <detection t="101" x="659.0" y="577.0" z="0.0" />
    <detection t="102" x="657.0" y="578.0" z="0.0" />
    <detection t="103" x="653.0" y="579.0" z="0.0" />
  </particle>
  <particle nSpots="49">
    <detection t="24" x="918.0" y="649.0" z="0.0" />
    <detection t="25" x="908.0" y="643.0" z="0.0" />
    <detection t="26" x="899.0" y="642.0" z="0.0" />
    <detection t="27" x="897.0" y="639.0" z="0.0" />
    <detection t="28" x="892.0" y="642.0" z="0.0" />
    <detection t="29" x="896.0" y="640.0" z="0.0" />
    <detection t="30" x="901.0" y="642.0" z="0.0" />
    <detection t="31" x="910.0" y="648.0" z="0.0" />
    <detection t="32" x="914.0" y="652.0" z="0.0" />
    <detection t="33" x="912.0" y="652.0" z="0.0" />
    <detection t="34" x="909.0" y="653.0" z="0.0" />
    <detection t="35" x="908.0" y="655.0" z="0.0" />
    <detection t="36" x="904.0" y="656.0" z="0.0" />
    <detection t="37" x="904.0" y="659.0" z="0.0" />
    <detection t="38" x="903.0" y="662.0" z="0.0" />
    <detection t="39" x="895.0" y="659.0" z="0.0" />
    <detection t="40" x="897.0" y="663.0" z="0.0" />
    <detection t="41" x="891.0" y="663.0" z="0.0" />
    <detection t="42" x="890.0" y="663.0" z="0.0" />
    <detection t="43" x="890.0" y="665.0" z="0.0" />
    <detection t="44" x="895.0" y="667.0" z="0.0" />
    <detection t="45" x="889.0" y="665.0" z="0.0" />
    <detection t="46" x="887.0" y="662.0" z="0.0" />
    <detection t="47" x="885.0" y="661.0" z="0.0" />
    <detection t="48" x="888.0" y="659.0" z="0.0" />
    <detection t="49" x="890.0" y="657.0" z="0.0" />
    <detection t="50" x="890.0" y="655.0" z="0.0" />
    <detection t="51" x="888.0" y="653.0" z="0.0" />
    <detection t="52" x="883.0" y="653.0" z="0.0" />
    <detection t="53" x="881.0" y="652.0" z="0.0" />
    <detection t="54" x="880.0" y="651.0" z="0.0" />
    <detection t="55" x="877.0" y="648.0" z="0.0" />
    <detection t="56" x="874.0" y="644.0" z="0.0" />
    <detection t="57" x="874.0" y="643.0" z="0.0" />
    <detection t="58" x="874.0" y="645.0" z="0.0" />
    <detection t="59" x="870.0" y="644.0" z="0.0" />
    <detection t="60" x="864.0" y="641.0" z="0.0" />
    <detection t="61" x="866.0" y="643.0" z="0.0" />
    <detection t="62" x="871.0" y="647.0" z="0.0" />
    <detection t="63" x="879.0" y="655.0" z="0.0" />
    <detection t="64" x="884.0" y="662.0" z="0.0" />
    <detection t="65" x="890.0" y="661.0" z="0.0" />
    <detection t="66" x="895.0" y="660.0" z="0.0" />
    <detection t="67" x="892.0" y="661.0" z="0.0" />
    <detection t="68" x="892.0" y="663.0" z="0.0" />
    <detection t="69" x="891.0" y="659.0" z="0.0" />
    <detection t="70" x="892.0" y="657.0" z="0.0" />
    <detection t="71" x="896.0" y="660.0" z="0.0" />
    <detection t="72" x="897.0" y="666.0" z="0.0" />
  </particle>
  <particle nSpots="28">
    <detection t="23" x="702.0" y="719.0" z="0.0" />
    <detection t="24" x="702.0" y="719.0" z="0.0" />
    <detection t="25" x="704.0" y="719.0" z="0.0" />
    <detection t="26" x="698.0" y="719.0" z="0.0" />
    <detection t="27" x="693.0" y="719.0" z="0.0" />
    <detection t="28" x="688.0" y="709.0" z="0.0" />
    <detection t="29" x="683.0" y="711.0" z="0.0" />
    <detection t="30" x="679.0" y="710.0" z="0.0" />
    <detection t="31" x="678.0" y="708.0" z="0.0" />
    <detection t="32" x="680.0" y="714.0" z="0.0" />
    <detection t="33" x="679.0" y="714.0" z="0.0" />
    <detection t="34" x="674.0" y="719.0" z="0.0" />
    <detection t="35" x="670.0" y="713.0" z="0.0" />
    <detection t="36" x="667.0" y="712.0" z="0.0" />
    <detection t="37" x="665.0" y="719.0" z="0.0" />
    <detection t="38" x="659.0" y="719.0" z="0.0" />
    <detection t="39" x="657.0" y="719.0" z="0.0" />
    <detection t="40" x="654.0" y="719.0" z="0.0" />
    <detection t="41" x="654.0" y="719.0" z="0.0" />
    <detection t="42" x="655.0" y="719.0" z="0.0" />
    <detection t="43" x="653.0" y="719.0" z="0.0" />
    <detection t="44" x="654.0" y="719.0" z="0.0" />
    <detection t="45" x="651.0" y="719.0" z="0.0" />
    <detection t="46" x="646.0" y="719.0" z="0.0" />
    <detection t="47" x="643.0" y="719.0" z="0.0" />
    <detection t="48" x="639.0" y="719.0" z="0.0" />
    <detection t="49" x="638.0" y="719.0" z="0.0" />
    <detection t="50" x="637.0" y="719.0" z="0.0" />
  </particle>
  <particle nSpots="12">
    <detection t="24" x="959.0" y="685.0" z="0.0" />
    <detection t="25" x="959.0" y="686.0" z="0.0" />
    <detection t="26" x="959.0" y="685.0" z="0.0" />
    <detection t="27" x="959.0" y="684.0" z="0.0" />
    <detection t="28" x="959.0" y="687.0" z="0.0" />
    <detection t="29" x="959.0" y="688.0" z="0.0" />
    <detection t="30" x="959.0" y="688.0" z="0.0" />
    <detection t="31" x="956.0" y="689.0" z="0.0" />
    <detection t="32" x="955.0" y="691.0" z="0.0" />
    <detection t="33" x="947.0" y="690.0" z="0.0" />
    <detection t="34" x="943.0" y="689.0" z="0.0" />
    <detection t="35" x="942.0" y="689.0" z="0.0" />
  </particle>
  <particle nSpots="3">
    <detection t="23" x="901.0" y="690.0" z="0.0" />
    <detection t="24" x="897.0" y="689.0" z="0.0" />
    <detection t="25" x="895.0" y="686.0" z="0.0" />
  </particle>
  <particle nSpots="10">
    <detection t="24" x="877.0" y="132.0" z="0.0" />
    <detection t="25" x="875.0" y="132.0" z="0.0" />
    <detection t="26" x="871.0" y="134.0" z="0.0" />
    <detection t="27" x="866.0" y="135.0" z="0.0" />
    <detection t="28" x="863.0" y="136.0" z="0.0" />
    <detection t="29" x="862.0" y="134.0" z="0.0" />
    <detection t="30" x="861.0" y="132.0" z="0.0" />
    <detection t="31" x="861.0" y="131.0" z="0.0" />
    <detection t="32" x="863.0" y="131.0" z="0.0" />
    <detection t="33" x="863.0" y="131.0" z="0.0" />
  </particle>
  <particle nSpots="5">
    <detection t="23" x="759.0" y="146.0" z="0.0" />
    <detection t="24" x="755.0" y="148.0" z="0.0" />
    <detection t="25" x="751.0" y="145.0" z="0.0" />
    <detection t="26" x="747.0" y="141.0" z="0.0" />
    <detection t="27" x="743.0" y="138.0" z="0.0" />
  </particle>
  <particle nSpots="5">
    <detection t="23" x="942.0" y="195.0" z="0.0" />
    <detection t="24" x="939.0" y="192.0" z="0.0" />
    <detection t="25" x="940.0" y="192.0" z="0.0" />
    <detection t="26" x="940.0" y="192.0" z="0.0" />
    <detection t="27" x="940.0" y="193.0" z="0.0" />
  </particle>
  <particle nSpots="17">
    <detection t="23" x="848.0" y="277.0" z="0.0" />
    <detection t="24" x="847.0" y="276.0" z="0.0" />
    <detection t="25" x="844.0" y="273.0" z="0.0" />
    <detection t="26" x="839.0" y="275.0" z="0.0" />
    <detection t="27" x="836.0" y="276.0" z="0.0" />
    <detection t="28" x="833.0" y="274.0" z="0.0" />
    <detection t="29" x="829.0" y="273.0" z="0.0" />
    <detection t="30" x="824.0" y="272.0" z="0.0" />
    <detection t="31" x="819.0" y="273.0" z="0.0" />
    <detection t="32" x="817.0" y="270.0" z="0.0" />
    <detection t="33" x="815.0" y="269.0" z="0.0" />
    <detection t="34" x="811.0" y="269.0" z="0.0" />
    <detection t="35" x="810.0" y="267.0" z="0.0" />
    <detection t="36" x="805.0" y="267.0" z="0.0" />
    <detection t="37" x="801.0" y="266.0" z="0.0" />
    <detection t="38" x="793.0" y="265.0" z="0.0" />
    <detection t="39" x="784.0" y="261.0" z="0.0" />
  </particle>
  <particle nSpots="2">
    <detection t="24" x="959.0" y="267.0" z="0.0" />
    <detection t="25" x="959.0" y="267.0" z="0.0" />
  </particle>
  <particle nSpots="2">
    <detection t="24" x="832.0" y="285.0" z="0.0" />
    <detection t="25" x="830.0" y="285.0" z="0.0" />
  </particle>
  <particle nSpots="2">
    <detection t="24" x="790.0" y="314.0" z="0.0" />
    <detection t="25" x="789.0" y="310.0" z="0.0" />
  </particle>
  <particle nSpots="7">
    <detection t="23" x="959.0" y="356.0" z="0.0" />
    <detection t="24" x="959.0" y="359.0" z="0.0" />
    <detection t="25" x="959.0" y="363.0" z="0.0" />
    <detection t="26" x="959.0" y="361.0" z="0.0" />
    <detection t="27" x="959.0" y="361.0" z="0.0" />
    <detection t="28" x="959.0" y="362.0" z="0.0" />
    <detection t="29" x="959.0" y="361.0" z="0.0" />
  </particle>
  <particle nSpots="2">
    <detection t="24" x="813.0" y="373.0" z="0.0" />
    <detection t="25" x="810.0" y="371.0" z="0.0" />
  </particle>
  <particle nSpots="13">
    <detection t="23" x="758.0" y="379.0" z="0.0" />
    <detection t="24" x="752.0" y="374.0" z="0.0" />
    <detection t="25" x="749.0" y="370.0" z="0.0" />
    <detection t="26" x="749.0" y="369.0" z="0.0" />
    <detection t="27" x="746.0" y="368.0" z="0.0" />
    <detection t="28" x="742.0" y="367.0" z="0.0" />
    <detection t="29" x="732.0" y="359.0" z="0.0" />
    <detection t="30" x="725.0" y="354.0" z="0.0" />
    <detection t="31" x="715.0" y="348.0" z="0.0" />
    <detection t="32" x="713.0" y="348.0" z="0.0" />
    <detection t="33" x="712.0" y="348.0" z="0.0" />
    <detection t="34" x="707.0" y="348.0" z="0.0" />
    <detection t="35" x="704.0" y="346.0" z="0.0" />
  </particle>
  <particle nSpots="3">
    <detection t="23" x="857.0" y="0.0" z="0.0" />
    <detection t="24" x="858.0" y="0.0" z="0.0" />
    <detection t="25" x="862.0" y="0.0" z="0.0" />
  </particle>
  <particle nSpots="2">
    <detection t="24" x="772.0" y="0.0" z="0.0" />
    <detection t="25" x="769.0" y="0.0" z="0.0" />
  </particle>
  <particle nSpots="10">
    <detection t="24" x="879.0" y="71.0" z="0.0" />
    <detection t="25" x="878.0" y="74.0" z="0.0" />
    <detection t="26" x="875.0" y="71.0" z="0.0" />
    <detection t="27" x="871.0" y="70.0" z="0.0" />
    <detection t="28" x="865.0" y="71.0" z="0.0" />
    <detection t="29" x="862.0" y="70.0" z="0.0" />
    <detection t="30" x="860.0" y="71.0" z="0.0" />
    <detection t="31" x="860.0" y="70.0" z="0.0" />
    <detection t="32" x="861.0" y="69.0" z="0.0" />
    <detection t="33" x="861.0" y="69.0" z="0.0" />
  </particle>
  <particle nSpots="12">
    <detection t="23" x="783.0" y="77.0" z="0.0" />
    <detection t="24" x="786.0" y="76.0" z="0.0" />
    <detection t="25" x="787.0" y="71.0" z="0.0" />
    <detection t="26" x="781.0" y="69.0" z="0.0" />
    <detection t="27" x="777.0" y="72.0" z="0.0" />
    <detection t="28" x="778.0" y="77.0" z="0.0" />
    <detection t="29" x="784.0" y="78.0" z="0.0" />
    <detection t="30" x="781.0" y="79.0" z="0.0" />
    <detection t="31" x="780.0" y="78.0" z="0.0" />
    <detection t="32" x="779.0" y="78.0" z="0.0" />
    <detection t="33" x="777.0" y="79.0" z="0.0" />
    <detection t="34" x="777.0" y="86.0" z="0.0" />
  </particle>
  <particle nSpots="5">
    <detection t="23" x="736.0" y="43.0" z="0.0" />
    <detection t="24" x="731.0" y="41.0" z="0.0" />
    <detection t="25" x="727.0" y="38.0" z="0.0" />
    <detection t="26" x="722.0" y="40.0" z="0.0" />
    <detection t="27" x="718.0" y="47.0" z="0.0" />
  </particle>
  <particle nSpots="32">
    <detection t="24" x="913.0" y="38.0" z="0.0" />
    <detection t="25" x="909.0" y="38.0" z="0.0" />
    <detection t="26" x="905.0" y="36.0" z="0.0" />
    <detection t="27" x="904.0" y="37.0" z="0.0" />
    <detection t="28" x="900.0" y="36.0" z="0.0" />
    <detection t="29" x="897.0" y="35.0" z="0.0" />
    <detection t="30" x="895.0" y="33.0" z="0.0" />
    <detection t="31" x="888.0" y="35.0" z="0.0" />
    <detection t="32" x="882.0" y="36.0" z="0.0" />
    <detection t="33" x="879.0" y="38.0" z="0.0" />
    <detection t="34" x="878.0" y="36.0" z="0.0" />
    <detection t="35" x="875.0" y="35.0" z="0.0" />
    <detection t="36" x="872.0" y="33.0" z="0.0" />
    <detection t="37" x="871.0" y="35.0" z="0.0" />
    <detection t="38" x="869.0" y="36.0" z="0.0" />
    <detection t="39" x="869.0" y="37.0" z="0.0" />
    <detection t="40" x="871.0" y="37.0" z="0.0" />
    <detection t="41" x="868.0" y="35.0" z="0.0" />
    <detection t="42" x="868.0" y="32.0" z="0.0" />
    <detection t="43" x="866.0" y="29.0" z="0.0" />
    <detection t="44" x="860.0" y="29.0" z="0.0" />
    <detection t="45" x="856.0" y="28.0" z="0.0" />
    <detection t="46" x="855.0" y="27.0" z="0.0" />
    <detection t="47" x="856.0" y="33.0" z="0.0" />
    <detection t="48" x="855.0" y="35.0" z="0.0" />
    <detection t="49" x="856.0" y="28.0" z="0.0" />
    <detection t="50" x="854.0" y="32.0" z="0.0" />
    <detection t="51" x="842.0" y="27.0" z="0.0" />
    <detection t="52" x="838.0" y="30.0" z="0.0" />
    <detection t="53" x="829.0" y="34.0" z="0.0" />
    <detection t="54" x="822.0" y="34.0" z="0.0" />
    <detection t="55" x="820.0" y="33.0" z="0.0" />
  </particle>
  <particle nSpots="15">
    <detection t="24" x="945.0" y="39.0" z="0.0" />
    <detection t="25" x="943.0" y="38.0" z="0.0" />
    <detection t="26" x="944.0" y="38.0" z="0.0" />
    <detection t="27" x="943.0" y="38.0" z="0.0" />
    <detection t="28" x="948.0" y="37.0" z="0.0" />
    <detection t="29" x="945.0" y="35.0" z="0.0" />
    <detection t="30" x="938.0" y="34.0" z="0.0" />
    <detection t="31" x="927.0" y="31.0" z="0.0" />
    <detection t="32" x="925.0" y="37.0" z="0.0" />
    <detection t="33" x="925.0" y="42.0" z="0.0" />
    <detection t="34" x="928.0" y="46.0" z="0.0" />
    <detection t="35" x="926.0" y="48.0" z="0.0" />
    <detection t="36" x="927.0" y="49.0" z="0.0" />
    <detection t="37" x="922.0" y="49.0" z="0.0" />
    <detection t="38" x="919.0" y="53.0" z="0.0" />
  </particle>
  <particle nSpots="7">
    <detection t="24" x="959.0" y="0.0" z="0.0" />
    <detection t="25" x="959.0" y="0.0" z="0.0" />
    <detection t="26" x="948.0" y="0.0" z="0.0" />
    <detection t="27" x="959.0" y="0.0" z="0.0" />
    <detection t="28" x="949.0" y="0.0" z="0.0" />
    <detection t="29" x="947.0" y="0.0" z="0.0" />
    <detection t="30" x="959.0" y="0.0" z="0.0" />
  </particle>
  <particle nSpots="6">
    <detection t="24" x="936.0" y="16.0" z="0.0" />
    <detection t="25" x="935.0" y="15.0" z="0.0" />
    <detection t="26" x="934.0" y="12.0" z="0.0" />
    <detection t="27" x="934.0" y="21.0" z="0.0" />
    <detection t="28" x="932.0" y="24.0" z="0.0" />
    <detection t="29" x="929.0" y="25.0" z="0.0" />
  </particle>
  <particle nSpots="5">
    <detection t="23" x="679.0" y="118.0" z="0.0" />
    <detection t="24" x="673.0" y="117.0" z="0.0" />
    <detection t="25" x="668.0" y="117.0" z="0.0" />
    <detection t="26" x="657.0" y="121.0" z="0.0" />
    <detection t="27" x="658.0" y="124.0" z="0.0" />
  </particle>
  <particle nSpots="4">
    <detection t="24" x="862.0" y="105.0" z="0.0" />
    <detection t="25" x="855.0" y="104.0" z="0.0" />
    <detection t="26" x="851.0" y="103.0" z="0.0" />
    <detection t="27" x="846.0" y="101.0" z="0.0" />
  </particle>
  <particle nSpots="2">
    <detection t="25" x="741.0" y="255.0" z="0.0" />
    <detection t="26" x="736.0" y="257.0" z="0.0" />
  </particle>
  <particle nSpots="4">
    <detection t="25" x="864.0" y="12.0" z="0.0" />
    <detection t="26" x="867.0" y="13.0" z="0.0" />
    <detection t="27" x="858.0" y="15.0" z="0.0" />
    <detection t="28" x="858.0" y="13.0" z="0.0" />
  </particle>
  <particle nSpots="12">
    <detection t="25" x="810.0" y="12.0" z="0.0" />
    <detection t="26" x="802.0" y="10.0" z="0.0" />
    <detection t="27" x="796.0" y="8.0" z="0.0" />
    <detection t="28" x="793.0" y="6.0" z="0.0" />
    <detection t="29" x="792.0" y="0.0" z="0.0" />
    <detection t="30" x="790.0" y="0.0" z="0.0" />
    <detection t="31" x="785.0" y="8.0" z="0.0" />
    <detection t="32" x="782.0" y="13.0" z="0.0" />
    <detection t="33" x="784.0" y="13.0" z="0.0" />
    <detection t="34" x="778.0" y="14.0" z="0.0" />
    <detection t="35" x="779.0" y="18.0" z="0.0" />
    <detection t="36" x="771.0" y="20.0" z="0.0" />
  </particle>
  <particle nSpots="2">
    <detection t="25" x="906.0" y="719.0" z="0.0" />
    <detection t="26" x="908.0" y="719.0" z="0.0" />
  </particle>
  <particle nSpots="22">
    <detection t="25" x="752.0" y="707.0" z="0.0" />
    <detection t="26" x="744.0" y="711.0" z="0.0" />
    <detection t="27" x="739.0" y="712.0" z="0.0" />
    <detection t="28" x="732.0" y="719.0" z="0.0" />
    <detection t="29" x="723.0" y="719.0" z="0.0" />
    <detection t="30" x="716.0" y="719.0" z="0.0" />
    <detection t="31" x="717.0" y="719.0" z="0.0" />
    <detection t="32" x="717.0" y="719.0" z="0.0" />
    <detection t="33" x="713.0" y="719.0" z="0.0" />
    <detection t="34" x="708.0" y="719.0" z="0.0" />
    <detection t="35" x="704.0" y="719.0" z="0.0" />
    <detection t="36" x="698.0" y="719.0" z="0.0" />
    <detection t="37" x="697.0" y="719.0" z="0.0" />
    <detection t="38" x="693.0" y="719.0" z="0.0" />
    <detection t="39" x="689.0" y="706.0" z="0.0" />
    <detection t="40" x="687.0" y="705.0" z="0.0" />
    <detection t="41" x="684.0" y="705.0" z="0.0" />
    <detection t="42" x="685.0" y="704.0" z="0.0" />
    <detection t="43" x="682.0" y="701.0" z="0.0" />
    <detection t="44" x="681.0" y="701.0" z="0.0" />
    <detection t="45" x="678.0" y="701.0" z="0.0" />
    <detection t="46" x="676.0" y="699.0" z="0.0" />
  </particle>
  <particle nSpots="3">
    <detection t="25" x="888.0" y="599.0" z="0.0" />
    <detection t="26" x="886.0" y="597.0" z="0.0" />
    <detection t="27" x="886.0" y="596.0" z="0.0" />
  </particle>
  <particle nSpots="2">
    <detection t="25" x="941.0" y="357.0" z="0.0" />
    <detection t="26" x="936.0" y="359.0" z="0.0" />
  </particle>
  <particle nSpots="2">
    <detection t="25" x="843.0" y="477.0" z="0.0" />
    <detection t="26" x="840.0" y="476.0" z="0.0" />
  </particle>
  <particle nSpots="13">
    <detection t="28" x="859.0" y="706.0" z="0.0" />
    <detection t="29" x="859.0" y="709.0" z="0.0" />
    <detection t="30" x="859.0" y="710.0" z="0.0" />
    <detection t="31" x="858.0" y="709.0" z="0.0" />
    <detection t="32" x="856.0" y="707.0" z="0.0" />
    <detection t="33" x="855.0" y="704.0" z="0.0" />
    <detection t="34" x="854.0" y="703.0" z="0.0" />
    <detection t="35" x="854.0" y="703.0" z="0.0" />
    <detection t="36" x="851.0" y="703.0" z="0.0" />
    <detection t="37" x="848.0" y="704.0" z="0.0" />
    <detection t="38" x="844.0" y="704.0" z="0.0" />
    <detection t="39" x="842.0" y="705.0" z="0.0" />
    <detection t="40" x="838.0" y="709.0" z="0.0" />
  </particle>
  <particle nSpots="4">
    <detection t="26" x="692.0" y="690.0" z="0.0" />
    <detection t="27" x="687.0" y="692.0" z="0.0" />
    <detection t="28" x="683.0" y="690.0" z="0.0" />
    <detection t="29" x="675.0" y="688.0" z="0.0" />
  </particle>
  <particle nSpots="37">
    <detection t="27" x="829.0" y="719.0" z="0.0" />
    <detection t="28" x="828.0" y="710.0" z="0.0" />
    <detection t="29" x="828.0" y="703.0" z="0.0" />
    <detection t="30" x="827.0" y="699.0" z="0.0" />
    <detection t="31" x="825.0" y="694.0" z="0.0" />
    <detection t="32" x="820.0" y="695.0" z="0.0" />
    <detection t="33" x="816.0" y="694.0" z="0.0" />
    <detection t="34" x="813.0" y="693.0" z="0.0" />
    <detection t="35" x="811.0" y="694.0" z="0.0" />
    <detection t="36" x="808.0" y="694.0" z="0.0" />
    <detection t="37" x="805.0" y="694.0" z="0.0" />
    <detection t="38" x="799.0" y="694.0" z="0.0" />
    <detection t="39" x="795.0" y="694.0" z="0.0" />
    <detection t="40" x="791.0" y="696.0" z="0.0" />
    <detection t="41" x="786.0" y="697.0" z="0.0" />
    <detection t="42" x="782.0" y="698.0" z="0.0" />
    <detection t="43" x="777.0" y="697.0" z="0.0" />
    <detection t="44" x="777.0" y="699.0" z="0.0" />
    <detection t="45" x="773.0" y="700.0" z="0.0" />
    <detection t="46" x="768.0" y="698.0" z="0.0" />
    <detection t="47" x="765.0" y="698.0" z="0.0" />
    <detection t="48" x="756.0" y="697.0" z="0.0" />
    <detection t="49" x="750.0" y="694.0" z="0.0" />
    <detection t="50" x="746.0" y="692.0" z="0.0" />
    <detection t="51" x="736.0" y="697.0" z="0.0" />
    <detection t="52" x="744.0" y="698.0" z="0.0" />
    <detection t="53" x="737.0" y="697.0" z="0.0" />
    <detection t="54" x="735.0" y="698.0" z="0.0" />
    <detection t="55" x="732.0" y="695.0" z="0.0" />
    <detection t="56" x="727.0" y="700.0" z="0.0" />
    <detection t="57" x="732.0" y="696.0" z="0.0" />
    <detection t="58" x="725.0" y="697.0" z="0.0" />
    <detection t="59" x="736.0" y="696.0" z="0.0" />
    <detection t="60" x="725.0" y="695.0" z="0.0" />
    <detection t="61" x="729.0" y="697.0" z="0.0" />
    <detection t="62" x="728.0" y="698.0" z="0.0" />
    <detection t="63" x="728.0" y="705.0" z="0.0" />
  </particle>
  <particle nSpots="16">
    <detection t="28" x="795.0" y="719.0" z="0.0" />
    <detection t="29" x="789.0" y="719.0" z="0.0" />
    <detection t="30" x="784.0" y="710.0" z="0.0" />
    <detection t="31" x="785.0" y="719.0" z="0.0" />
    <detection t="32" x="781.0" y="713.0" z="0.0" />
    <detection t="33" x="781.0" y="712.0" z="0.0" />
    <detection t="34" x="782.0" y="719.0" z="0.0" />
    <detection t="35" x="784.0" y="714.0" z="0.0" />
    <detection t="36" x="779.0" y="719.0" z="0.0" />
    <detection t="37" x="778.0" y="719.0" z="0.0" />
    <detection t="38" x="783.0" y="719.0" z="0.0" />
    <detection t="39" x="787.0" y="719.0" z="0.0" />
    <detection t="40" x="782.0" y="719.0" z="0.0" />
    <detection t="41" x="791.0" y="719.0" z="0.0" />
    <detection t="42" x="798.0" y="719.0" z="0.0" />
    <detection t="43" x="798.0" y="719.0" z="0.0" />
  </particle>
  <particle nSpots="29">
    <detection t="27" x="904.0" y="517.0" z="0.0" />
    <detection t="28" x="904.0" y="517.0" z="0.0" />
    <detection t="29" x="899.0" y="518.0" z="0.0" />
    <detection t="30" x="895.0" y="516.0" z="0.0" />
    <detection t="31" x="896.0" y="516.0" z="0.0" />
    <detection t="32" x="895.0" y="514.0" z="0.0" />
    <detection t="33" x="894.0" y="517.0" z="0.0" />
    <detection t="34" x="894.0" y="515.0" z="0.0" />
    <detection t="35" x="894.0" y="517.0" z="0.0" />
    <detection t="36" x="895.0" y="523.0" z="0.0" />
    <detection t="37" x="895.0" y="524.0" z="0.0" />
    <detection t="38" x="896.0" y="526.0" z="0.0" />
    <detection t="39" x="893.0" y="525.0" z="0.0" />
    <detection t="40" x="891.0" y="524.0" z="0.0" />
    <detection t="41" x="890.0" y="525.0" z="0.0" />
    <detection t="42" x="889.0" y="525.0" z="0.0" />
    <detection t="43" x="889.0" y="524.0" z="0.0" />
    <detection t="44" x="890.0" y="524.0" z="0.0" />
    <detection t="45" x="889.0" y="526.0" z="0.0" />
    <detection t="46" x="889.0" y="528.0" z="0.0" />
    <detection t="47" x="890.0" y="529.0" z="0.0" />
    <detection t="48" x="889.0" y="527.0" z="0.0" />
    <detection t="49" x="887.0" y="526.0" z="0.0" />
    <detection t="50" x="892.0" y="529.0" z="0.0" />
    <detection t="51" x="890.0" y="528.0" z="0.0" />
    <detection t="52" x="889.0" y="528.0" z="0.0" />
    <detection t="53" x="891.0" y="528.0" z="0.0" />
    <detection t="54" x="892.0" y="526.0" z="0.0" />
    <detection t="55" x="897.0" y="527.0" z="0.0" />
  </particle>
  <particle nSpots="7">
    <detection t="26" x="778.0" y="559.0" z="0.0" />
    <detection t="27" x="774.0" y="559.0" z="0.0" />
[truncated: 1,594,437 more chars]
