# Supplementary material for: Data set for comparison of cellular dynamics between human AAVS1 locus-modified and wild-type cells
Source: Data Brief. 2016 Jan 28;6:793–8. doi: 10.1016/j.dib.2015.12.053 (PMC4749938; doi:10.1016/j.dib.2015.12.053)
Supplement: Supplementary file 2 — Supplementary material [file mmc2.zip › Supplementary Data 3.txt]

time (min)	Normalized intensity
0.33333	1.01966
0.66667	1.02024
1	1.0129
1.33333	1.01734
1.66667	1.01529
2	0.99065
2.33333	0.97621
2.66667	0.96563
3	0.96027
3.33333	0.95659
3.66667	0.16512
4	0.18652
4.33333	0.19686
4.66667	0.21925
5	0.23672
5.33333	0.25239
5.66667	0.26932
6	0.27177
6.33333	0.28078
6.66667	0.28454
7	0.29857
7.33333	0.29413
7.66667	0.30635
8	0.31048
8.33333	0.31792
8.66667	0.33048
9	0.34355
9.33333	0.35666
9.66667	0.35939
10	0.39058
10.33333	0.41154
10.66667	0.42171
11	0.4187
11.33333	0.4272
11.66667	0.41392
12	0.41608
12.33333	0.41549
12.66667	0.41328
13	0.40618
13.33333	0.41471
13.66667	0.43389
14	0.43229
14.33333	0.42747
14.66667	0.42908
15	0.43567
15.33333	0.43464
15.66667	0.43017
16	0.43348
16.33333	0.43007
16.66667	0.41802
17	0.4227
17.33333	0.43526
17.66667	0.43922
18	0.45232
18.33333	0.45843
18.66667	0.46334
19	0.46812
19.33333	0.46741
19.66667	0.46573
20	0.45352
