# Supplementary material for: Data set for comparison of cellular dynamics between human AAVS1 locus-modified and wild-type cells
Source: Data Brief. 2016 Jan 28;6:793–8. doi: 10.1016/j.dib.2015.12.053 (PMC4749938; doi:10.1016/j.dib.2015.12.053)
Supplement: Supplementary file 2 — Supplementary material [file mmc2.zip › Supplementary Data 4.txt]

time (min)	Normalized intensity
0.33333	1.01968
0.66667	1.05547
1	1.03083
1.33333	0.99655
1.66667	1.00023
2	0.98237
2.33333	0.952
2.66667	0.9797
3	0.99584
3.33333	0.98559
3.66667	0.25508
4	0.28126
4.33333	0.30717
4.66667	0.31701
5	0.3674
5.33333	0.37044
5.66667	0.3811
6	0.3994
6.33333	0.39025
6.66667	0.38897
7	0.39625
7.33333	0.39549
7.66667	0.39674
8	0.40605
8.33333	0.42028
8.66667	0.42255
9	0.44177
9.33333	0.45331
9.66667	0.45653
10	0.44041
10.33333	0.43607
10.66667	0.41657
11	0.41
11.33333	0.40131
11.66667	0.42053
12	0.44759
12.33333	0.48867
12.66667	0.52117
13	0.54207
13.33333	0.55494
13.66667	0.55874
14	0.56338
14.33333	0.54775
14.66667	0.54577
15	0.55876
15.33333	0.56963
15.66667	0.57237
16	0.60451
16.33333	0.64347
16.66667	0.64202
17	0.64662
17.33333	0.63678
17.66667	0.59756
18	0.58754
18.33333	0.57444
18.66667	0.56667
19	0.58
19.33333	0.55655
19.66667	0.5349
20	0.52078
